# Supplementary material for: Model Organisms in Aging Research: Evolution of Database Annotation and Ortholog Discovery
Source: Genes (Basel). 2024 Dec 25;16(1):8. doi: 10.3390/genes16010008 (PMC11765380; doi:10.3390/genes16010008)
Supplement: Supplementary file 1 [file genes-16-00008-s001.zip]

Archive with 2 entries (2 files):
- Supplementary/Table S1.xlsx
- Supplementary/Table S2.xlsx
