# Supplementary material for: Model Organisms in Aging Research: Evolution of Database Annotation and Ortholog Discovery
Source: Genes (Basel). 2024 Dec 25;16(1):8. doi: 10.3390/genes16010008 (PMC11765380; doi:10.3390/genes16010008)
Supplement: Supplementary file 1 [file genes-16-00008-s001.zip › Supplementary/Table S1.xlsx]

## Sheet: Лист1
Table S1. Calculation parameters for informational models of theoretical diversity of human proteoforms and model organisms (see. Materials and methods)
Model Organism	Taxonomy ID	PTM	PTMg	PTMav	AS	Asg	Asav	SAP	SAPg	SAPav
Apis mellifera (Honeybee)	7460	49	23	2.1	4	2	2	21	7	3
Arabidopsis thaliana (Mouse-ear cress)	3702	6170	2728	2.3	5549	3226	1.7	820	131	6.3
Caenorhabditis elegans	6239	488	225	2.2	2858	996	2.9	47	16	2.9
Callithrix jacchus (White-tufted-ear marmoset)	9483	365	64	5.7	17	7	2.4	2	1	2
Canis lupus familiaris (Dog)	9615	2503	445	5.6	108	47	2.3	60	41	1.5
Cavia porcellus (Guinea pig)	10141	572	125	4.6	43	17	2.5	8	6	1.3
Chlorocebus aethiops (Green monkey)	9534	408	64	6.4	18	7	2.6	2	1	2
Danio rerio (Zebrafish)	7955	627	235	2.7	497	225	2.2	15	6	2.5
Drosophila melanogaster (Fruit fly)	7227	4906	1382	3.5	2600	797	3.3	1576	304	5.2
Equus caballus (Horse)	9796	810	139	5.8	17	8	2.1	45	17	2.6
Escherichia coli	83333	712	473	1.5	27	13	2.1	430	132	3.3
Gallus gallus (Chicken)	9031	1368	360	3.8	449	171	2.6	106	43	2.5
Heterocephalus glaber (Naked mole rat)	10181	7	4	1.8	0	0	0	0	0	0
Macaca mulatta	9544	920	149	6.2	53	20	2.6	33	12	2.8
Mus musculus (Mouse)	10090	50031	8923	5.6	13759	5078	2.7	1319	426	3.1
Oryctolagus cuniculus (Rabbit)	9986	3151	567	5.6	156	59	2.6	75	34	2.2
Oryza sativa subsp. japonica (Rice)	39947	397	239	1.7	630	302	2.1	25	10	2.5
Ovis aries (Sheep)	9940	1016	225	4.5	42	17	2.5	97	35	2.8
Panax ginseng (Korean ginseng)	4054	11	5	2.2	4	2	2	0	0	0
Pinus koraiensis (Korean pine)	88728	11	5	2.2	0	0	0	0	0	0
Podospora anserina	515849	1	1	1	0	0	0	1	1	1
Rattus norvegicus (Rat)	10116	26723	4710	5.7	2770	1010	2.7	280	113	2.5
Saccharomyces cerevisiae (strain ATCC 204508 / S288c) (Baker's yeast)	559292	7290	2358	3.1	254	127	2	508	129	3.9
Schizosaccharomyces pombe (strain 972 / ATCC 24843)	284812	2637	1111	2.4	54	28	1.9	14	6	2.3
Staphylococcus aureus	1280	947	866	1.1	0	0	0	56	13	4.3
Sus scrofa (Pig)	9823	4787	836	5.7	141	64	2.2	120	55	2.2
Triticum aestivum (Wheat)	4565	79	32	2.5	0	0	0	43	15	2.9
Xenopus laevis	8355	987	257	3.8	291	131	2.2	42	15	2.8
Zea mays (Maize)	4577	142	73	1.9	48	23	2.1	112	17	6.6
