# Supplementary material for: Model Organisms in Aging Research: Evolution of Database Annotation and Ortholog Discovery
Source: Genes (Basel). 2024 Dec 25;16(1):8. doi: 10.3390/genes16010008 (PMC11765380; doi:10.3390/genes16010008)
Supplement: Supplementary file 1 [file genes-16-00008-s001.zip › Supplementary/Table S2.xlsx]

## Sheet: Human aging gene list, n=2227
Table S2. Found orthogroups of aging genes in humans and model organisms.
Apis mellifera			Arabidopsis thaliana			Caenorhabditis elegans			Callithrix jacchus			Canis lupus familiaris			Cavia porcellus			Chlorocebus aethiops			Danio rerio			Drosophila melanogaster			Equus caballus			Escherichia coli			Gallus gallus			Heterocephalus glaber			Macaca mulatta			Mus musculus			Oryctolagus cuniculus			Oryza sativa subsp. japonica
Apis mellifera	human aging genes		Arabidopsis thaliana	human aging genes		Caenorhabditis elegans	human aging genes		Callithrix jacchus	human aging genes		Canis lupus familiaris	human aging genes		Cavia porcellus	human aging genes		Chlorocebus aethiops	human aging genes		Danio rerio	human aging genes		Drosophila melanogaster	human aging genes		Equus caballus	human aging genes		Escherichia coli	human aging genes		Gallus gallus	human aging genes		Heterocephalus glaber	human aging genes		Macaca mulatta	human aging genes		Mus musculus	human aging genes		Oryctolagus cuniculus	human aging genes		Oryza sativa subsp. japonica	human aging genes
A0A7M7H308|WAP_APIME	O43278|SPIT1_HUMAN, O43291|SPIT2_HUMAN, P02760|AMBP_HUMAN, P07360|CO8G_HUMAN, P09466|PAEP_HUMAN, P10646|TFPI1_HUMAN, P41222|PTGDS_HUMAN, P80188|NGAL_HUMAN, Q06481|APLP2_HUMAN, Q8TEU8|WFKN2_HUMAN, Q96NZ8|WFKN1_HUMAN, Q9NY56|OBP2A_HUMAN		O22845|CML5_ARATH, O23184|CML19_ARATH, O23320|CML8_ARATH, O82659|CML20_ARATH, P0DH95|CALM1_ARATH, P0DH96|CALM4_ARATH, P0DH97|CALM2_ARATH, P0DH98|CALM3_ARATH, P25070|CML24_ARATH, P25071|CML12_ARATH, P30187|CML10_ARATH, P30188|CML35_ARATH, P59220|CALM7_ARATH, Q03509|CALM6_ARATH, Q682T9|CALM5_ARATH, Q8L3R2|CML41_ARATH, Q8VZ50|CML14_ARATH, Q93Z27|CML46_ARATH, Q94AZ4|CML13_ARATH, Q9C8Y1|CML23_ARATH, Q…	P0DP25|CALM3_HUMAN		Q17800|SVH1_CAEEL	O60259|KLK8_HUMAN, P00734|THRB_HUMAN, P00740|FA9_HUMAN, P00742|FA10_HUMAN, P00746|CFAD_HUMAN, P00747|PLMN_HUMAN, P00748|FA12_HUMAN, P00749|UROK_HUMAN, P00750|TPA_HUMAN, P03951|FA11_HUMAN, P03952|KLKB1_HUMAN, P04070|PROC_HUMAN, P05156|CFAI_HUMAN, P07288|KLK3_HUMAN, P07477|TRY1_HUMAN, P07478|TRY2_HUMAN, P08217|CEL2A_HUMAN, P08519|APOA_HUMAN, P08709|FA7_HUMAN, P10144|GRAB_HUMAN, P12544|GRAA_HUMAN, P…		Q9BGN8|DAZL_CALJA	A6NFN3|RFOX3_HUMAN, O14979|HNRDL_HUMAN, O43251|RFOX2_HUMAN, O60506|HNRPQ_HUMAN, O75821|EIF3G_HUMAN, O95319|CELF2_HUMAN, P09012|SNRPA_HUMAN, P22626|ROA2_HUMAN, P98179|RBM3_HUMAN, Q01844|EWS_HUMAN, Q13247|SRSF6_HUMAN, Q13310|PABP4_HUMAN, Q14011|CIRBP_HUMAN, Q14498|RBM39_HUMAN, Q15056|IF4H_HUMAN, Q16629|SRSF7_HUMAN, Q96LT9|RNPC3_HUMAN, Q99729|ROAA_HUMAN, Q9BX46|RBM24_HUMAN, Q9H361|PABP3_HUMAN		O02662|ADRB3_CANLF, O02813|NPY1R_CANLF, O18914|OPSR_CANLF, O46635|5HT2A_CANLF, O62729|NPY5R_CANLF, O77616|MSHR_CANLF, O77621|ADA1A_CANLF, O77808|V2R_CANLF, O97571|CXCR2_CANLF, P11613|ACKR3_CANLF, P11614|5HT1D_CANLF, P11615|ADA1B_CANLF, P11616|AA1R_CANLF, P11617|AA2AR_CANLF, P14763|TSHR_CANLF, P17124|HRH2_CANLF, P30552|GASR_CANLF, P30992|C5AR1_CANLF, P32308|OPSD_CANLF, P43240|AGTR1_CANLF, P54833|A…	P25116|PAR1_HUMAN, Q8TDS4|HCAR2_HUMAN		O55092|SLK_CAVPO, P14617|INSRR_CAVPO, P70106|GUC2C_CAVPO	O15146|MUSK_HUMAN, O15197|EPHB6_HUMAN, O60674|JAK2_HUMAN, P00533|EGFR_HUMAN, P04626|ERBB2_HUMAN, P04629|NTRK1_HUMAN, P06213|INSR_HUMAN, P07333|CSF1R_HUMAN, P07948|LYN_HUMAN, P07949|RET_HUMAN, P08069|IGF1R_HUMAN, P08581|MET_HUMAN, P09619|PGFRB_HUMAN, P09769|FGR_HUMAN, P10721|KIT_HUMAN, P11362|FGFR1_HUMAN, P12931|SRC_HUMAN, P16234|PGFRA_HUMAN, P21709|EPHA1_HUMAN, P21860|ERBB3_HUMAN, P23352|KALM_HUM…		Q2IBA3|TES_CHLAE	O43294|TGFI1_HUMAN, P21291|CSRP1_HUMAN, P48059|LIMS1_HUMAN, P50461|CSRP3_HUMAN, P52943|CRIP2_HUMAN, Q13642|FHL1_HUMAN, Q15942|ZYX_HUMAN, Q16527|CSRP2_HUMAN, Q86VF7|NRAP_HUMAN		Q7SXB3|P3IP1_DANRE	O00187|MASP2_HUMAN, O60259|KLK8_HUMAN, P00734|THRB_HUMAN, P00736|C1R_HUMAN, P00738|HPT_HUMAN, P00739|HPTR_HUMAN, P00740|FA9_HUMAN, P00742|FA10_HUMAN, P00746|CFAD_HUMAN, P00747|PLMN_HUMAN, P00748|FA12_HUMAN, P00749|UROK_HUMAN, P00750|TPA_HUMAN, P03951|FA11_HUMAN, P03952|KLKB1_HUMAN, P04070|PROC_HUMAN, P05156|CFAI_HUMAN, P07288|KLK3_HUMAN, P07477|TRY1_HUMAN, P07478|TRY2_HUMAN, P08217|CEL2A_HUMAN, P…		B7YZU2|LINT_DROME, Q05319|STUB_DROME	O60259|KLK8_HUMAN, P00734|THRB_HUMAN, P00740|FA9_HUMAN, P00742|FA10_HUMAN, P00746|CFAD_HUMAN, P00747|PLMN_HUMAN, P00748|FA12_HUMAN, P00749|UROK_HUMAN, P00750|TPA_HUMAN, P03951|FA11_HUMAN, P03952|KLKB1_HUMAN, P04070|PROC_HUMAN, P05156|CFAI_HUMAN, P07288|KLK3_HUMAN, P07477|TRY1_HUMAN, P07478|TRY2_HUMAN, P08217|CEL2A_HUMAN, P08519|APOA_HUMAN, P08709|FA7_HUMAN, P10144|GRAB_HUMAN, P12544|GRAA_HUMAN, P…		Q6H321|KLK2_HORSE	O60259|KLK8_HUMAN, P00734|THRB_HUMAN, P00740|FA9_HUMAN, P00742|FA10_HUMAN, P00746|CFAD_HUMAN, P03951|FA11_HUMAN, P03952|KLKB1_HUMAN, P05156|CFAI_HUMAN, P07288|KLK3_HUMAN, P07477|TRY1_HUMAN, P07478|TRY2_HUMAN, P08217|CEL2A_HUMAN, P08709|FA7_HUMAN, P10144|GRAB_HUMAN, P12544|GRAA_HUMAN, P17538|CTRB1_HUMAN, P20231|TRYB2_HUMAN, P22891|PROZ_HUMAN, P35030|TRY3_HUMAN, P49862|KLK7_HUMAN, Q15661|TRYB1_HUMA…		B1XDF5|ABDH_ECODH, B1XET7|BETB_ECODH, B1XGK7|ASTD_ECODH, C4ZVI3|ABDH_ECOBW, C4ZZA2|ASTD_ECOBW, P09546|PUTA_ECOLI, P17445|BETB_ECOLI, P23883|PUUC_ECOLI, P25526|GABD_ECOLI, P25553|ALDA_ECOLI, P37685|ALDB_ECOLI, P76149|SAD_ECOLI, P76217|ASTD_ECOLI, P77455|PAAZ_ECOLI, P77674|ABDH_ECOLI, P80668|FEAB_ECOLI	Q8IZ83|A16A1_HUMAN		P15120|UROK_CHICK, Q90627|TRY1_CHICK, Q90628|TRY2_CHICK, Q90629|TRY3_CHICK	O60259|KLK8_HUMAN, P00734|THRB_HUMAN, P00746|CFAD_HUMAN, P00747|PLMN_HUMAN, P00748|FA12_HUMAN, P00749|UROK_HUMAN, P00750|TPA_HUMAN, P03951|FA11_HUMAN, P03952|KLKB1_HUMAN, P05156|CFAI_HUMAN, P07288|KLK3_HUMAN, P07477|TRY1_HUMAN, P07478|TRY2_HUMAN, P08217|CEL2A_HUMAN, P08519|APOA_HUMAN, P10144|GRAB_HUMAN, P12544|GRAA_HUMAN, P14210|HGF_HUMAN, P17538|CTRB1_HUMAN, P20231|TRYB2_HUMAN, P24158|PRTN3_HUMA…		A0A0P6JG37|ASAH1_HETGA	Q13510|ASAH1_HUMAN		O19023|CEL3B_MACMU, P33619|KLK3_MACMU, Q28506|PROC_MACMU	O00187|MASP2_HUMAN, O60259|KLK8_HUMAN, O60494|CUBN_HUMAN, P00734|THRB_HUMAN, P00736|C1R_HUMAN, P00738|HPT_HUMAN, P00739|HPTR_HUMAN, P00740|FA9_HUMAN, P00742|FA10_HUMAN, P00746|CFAD_HUMAN, P00748|FA12_HUMAN, P00749|UROK_HUMAN, P00750|TPA_HUMAN, P03951|FA11_HUMAN, P03952|KLKB1_HUMAN, P04070|PROC_HUMAN, P05156|CFAI_HUMAN, P07288|KLK3_HUMAN, P07477|TRY1_HUMAN, P07478|TRY2_HUMAN, P08217|CEL2A_HUMAN, P…		A2A761|ZFP69_MOUSE, B2RUI1|ZN551_MOUSE, B2RXC5|ZN382_MOUSE, E9PW05|ZFP54_MOUSE, E9PYI1|ZN568_MOUSE, E9Q8G5|ZFOI1_MOUSE, E9QAG8|ZN431_MOUSE, G3X9G7|ZN809_MOUSE, P08042|ZFP1_MOUSE, P10076|ZFP26_MOUSE, P10077|ZFP27_MOUSE, P10078|ZFP28_MOUSE, P10754|RHIT_MOUSE, P10755|ZFP14_MOUSE, P16372|ZFP58_MOUSE, P16373|ZFP59_MOUSE, P16374|ZFP60_MOUSE, Q02525|ZFP39_MOUSE, Q0VAW7|ZN112_MOUSE, Q2TL60|ZN667_MOUSE, Q…	O94892|ZN432_HUMAN		P13571|HPTA_RABIT, P85202|CMA1_RABIT	O60259|KLK8_HUMAN, P00734|THRB_HUMAN, P00746|CFAD_HUMAN, P00747|PLMN_HUMAN, P03951|FA11_HUMAN, P03952|KLKB1_HUMAN, P05156|CFAI_HUMAN, P07288|KLK3_HUMAN, P07477|TRY1_HUMAN, P07478|TRY2_HUMAN, P08217|CEL2A_HUMAN, P08519|APOA_HUMAN, P10144|GRAB_HUMAN, P12544|GRAA_HUMAN, P14210|HGF_HUMAN, P17538|CTRB1_HUMAN, P20231|TRYB2_HUMAN, P24158|PRTN3_HUMAN, P26927|HGFL_HUMAN, P35030|TRY3_HUMAN, P49862|KLK7_HUM…		Q0DJ94|CML21_ORYSJ, Q0DJV6|CML18_ORYSJ, Q0DZP5|CML17_ORYSJ, Q0IQB6|CML3_ORYSJ, Q0IUU4|CML2_ORYSJ, Q0JC44|CML22_ORYSJ, Q0JNL7|CALM3_ORYSJ, Q0JNS6|CALM1_ORYSJ, Q10LX4|CML27_ORYSJ, Q10T43|PSD1_ORYSJ, Q2QVI1|CML28_ORYSJ, Q2QYW1|CML25_ORYSJ, Q2R1Z5|CML6_ORYSJ, Q338P8|CML8_ORYSJ, Q5JN42|PSD2_ORYSJ, Q5SND2|CML30_ORYSJ, Q5Z676|CML29_ORYSJ, Q5ZCK5|CML16_ORYSJ, Q5ZD81|CML12_ORYSJ, Q6F332|CALM2_ORYSJ, Q6F33…	P0DP25|CALM3_HUMAN
O61303|OPSUV_APIME, P90680|OPSB_APIME, Q17053|OPSD_APIME	P25116|PAR1_HUMAN, Q8TDS4|HCAR2_HUMAN		O22182|U84B1_ARATH, O22183|U84B2_ARATH, O22820|U74F1_ARATH, O22822|U74F2_ARATH, O23401|U84A3_ARATH, O23402|U84A4_ARATH, O23406|U75D1_ARATH, O48676|U74B1_ARATH, O48715|U76D1_ARATH, O64732|U87A1_ARATH, O64733|U87A2_ARATH, P0C7P7|U74E1_ARATH, Q0WW21|U75C1_ARATH, Q494Q1|U76E3_ARATH, Q5XF20|U84A1_ARATH, Q94AB5|U7E12_ARATH, Q9C768|U76B1_ARATH, Q9FI96|U76C3_ARATH, Q9FI97|U76C5_ARATH, Q9FI98|U76C4_ARATH,…	P19224|UD16_HUMAN		O02073|TBX18_CAEEL, O17212|TBX1_CAEEL, O45291|TBX33_CAEEL, P90971|TBX12_CAEEL, Q09376|TBX35_CAEEL, Q19691|TBX2_CAEEL, Q20257|TBX11_CAEEL, Q22289|TBX9_CAEEL, Q22292|TBX8_CAEEL, Q22813|TBX41_CAEEL, Q23622|TBX36_CAEEL, Q95PX3|TBX7_CAEEL, Q9N2K7|TBX30_CAEEL, Q9NA55|TBX40_CAEEL, Q9NA56|TBX39_CAEEL, Q9NAH2|TBX34_CAEEL, Q9U2C9|TBX37_CAEEL, Q9XVD5|TBX38_CAEEL	Q99593|TBX5_HUMAN		Q3LRP1|TNR5_CALJA	O00300|TR11B_HUMAN, O75509|TNR21_HUMAN, O95407|TNF6B_HUMAN, P08138|TNR16_HUMAN, P20333|TNR1B_HUMAN, P25445|TNR6_HUMAN, P25942|TNR5_HUMAN, P26842|CD27_HUMAN, P43489|TNR4_HUMAN, Q07011|TNR9_HUMAN, Q92956|TNR14_HUMAN, Q9Y5U5|TNR18_HUMAN, Q9Y6Q6|TNR11_HUMAN		P0DV84|ALK_CANLF, Q28923|YES_CANLF, Q9TTY2|FER_CANLF	O15146|MUSK_HUMAN, O15197|EPHB6_HUMAN, O60674|JAK2_HUMAN, P04629|NTRK1_HUMAN, P06213|INSR_HUMAN, P07948|LYN_HUMAN, P08069|IGF1R_HUMAN, P09769|FGR_HUMAN, P12931|SRC_HUMAN, P19957|ELAF_HUMAN, P21709|EPHA1_HUMAN, P23352|KALM_HUMAN, P29317|EPHA2_HUMAN, P29323|EPHB2_HUMAN, P29597|TYK2_HUMAN, P35590|TIE1_HUMAN, P36894|BMR1A_HUMAN, P41240|CSK_HUMAN, P42684|ABL2_HUMAN, P43403|ZAP70_HUMAN, P54756|EPHA5_HU…		O08890|5HT1F_CAVPO, O08892|5HT1B_CAVPO, O70129|C5AR1_CAVPO, O70526|BKRB2_CAVPO, O70528|5HT4R_CAVPO, O88680|C3AR_CAVPO, P21556|PTAFR_CAVPO, P30098|NK3R_CAVPO, P30547|NK1R_CAVPO, P31389|HRH1_CAVPO, P35371|BRS3_CAVPO, P35382|5HT2A_CAVPO, P41144|OPRK_CAVPO, P46616|AA2AR_CAVPO, P47745|AA1R_CAVPO, P47747|HRH2_CAVPO, P47748|OPRX_CAVPO, P50407|5HT7R_CAVPO, P59902|P2RY1_CAVPO, P97266|OPRM_CAVPO, P97267|5H…	Q8TDS4|HCAR2_HUMAN		O18982|GPR15_CHLAE, O18983|CXCR6_CHLAE, P56492|CCR3_CHLAE, P56493|CCR5_CHLAE, Q95L01|BKRB1_CHLAE, Q9TSQ8|CXCR4_CHLAE	P25116|PAR1_HUMAN, Q8TDS4|HCAR2_HUMAN		A2T928|RARGB_DANRE, A2T929|RXRAA_DANRE, P57717|ESR1_DANRE, Q06725|N2F1A_DANRE, Q06726|NR2F5_DANRE, Q4V8R7|GCNFB_DANRE, Q6DHP9|RXRGB_DANRE, Q6PH18|N2F1B_DANRE, Q7SYN5|RXRBA_DANRE, Q7ZTI3|RARAB_DANRE, Q90271|RARAA_DANRE, Q90415|RXRAB_DANRE, Q90416|RXRGA_DANRE, Q90417|RXRBB_DANRE, Q91392|RARGA_DANRE, Q98867|THAA_DANRE, Q9PU65|GCNFA_DANRE	P04150|GCR_HUMAN		P12024|CHAO_DROME	O43155|FLRT2_HUMAN, O43300|LRRT2_HUMAN, P07585|PGS2_HUMAN, P20774|MIME_HUMAN, P21810|PGS1_HUMAN, P22792|CPN2_HUMAN, P51884|LUM_HUMAN, P51888|PRELP_HUMAN, Q06828|FMOD_HUMAN, Q14392|LRC32_HUMAN, Q6EMK4|VASN_HUMAN, Q86VH4|LRRT4_HUMAN, Q8N967|LRTM2_HUMAN, Q99983|OMD_HUMAN, Q9BXN1|ASPN_HUMAN, Q9NZU0|FLRT3_HUMAN, Q9UBM4|OPT_HUMAN		O18927|MMP13_HORSE, Q28397|MMP3_HORSE, Q9XSZ5|MMP1_HORSE	P02790|HEMO_HUMAN, P03956|MMP1_HUMAN, P04004|VTNC_HUMAN, P08253|MMP2_HUMAN, P09237|MMP7_HUMAN, P09238|MMP10_HUMAN, P11717|MPRI_HUMAN, P14780|MMP9_HUMAN, P22894|MMP8_HUMAN, P39900|MMP12_HUMAN, Q92954|PRG4_HUMAN, Q9ULZ9|MMP17_HUMAN		B1X9L4|FADJ_ECODH, B1XAK8|FADB_ECODH, C4ZVN2|FADJ_ECOBW, C5A020|FADB_ECOBW, P0ABU0|MENB_ECOLI, P21177|FADB_ECOLI, P31551|CAID_ECOLI, P52045|SCPB_ECOLI, P76082|PAAF_ECOLI, P76083|PAAH_ECOLI, P77399|FADJ_ECOLI, P77467|PAAG_ECOLI	Q9Y6F8|CDY1_HUMAN		P04210|LV1_CHICK	A0A075B6K0|LV316_HUMAN, A0A0A0MT36|KVD21_HUMAN, P01593|KVD33_HUMAN, P01594|KV133_HUMAN, P01597|KV139_HUMAN, P01601|KVD16_HUMAN, P01602|KV105_HUMAN, P01611|KVD12_HUMAN, P01614|KVD40_HUMAN, P01619|KV320_HUMAN, P01624|KV315_HUMAN, P01699|LV144_HUMAN, P01701|LV151_HUMAN, P01703|LV140_HUMAN, P01704|LV214_HUMAN, P01705|LV223_HUMAN, P01714|LV319_HUMAN, P01717|LV325_HUMAN, P01721|LV657_HUMAN, P01732|CD8A…		G5BQH4|APOC3_HETGA	P02656|APOC3_HUMAN		F7EQ49|GPER1_MACMU, O18793|CCR2_MACMU, O77680|DRD1_MACMU, O97663|GPR15_MACMU, O97664|CML2_MACMU, O97665|CCR8_MACMU, O97666|APJ_MACMU, P35366|PTAFR_MACMU, P47899|ADRB1_MACMU, P50128|5HT2A_MACMU, P56482|CCR1_MACMU, P56483|CCR3_MACMU, P56489|ACM1_MACMU, P56490|ACM5_MACMU, P56494|OXYR_MACMU, P61813|CCR5_MACMU, P79188|C5AR1_MACMU, P79189|FPR1_MACMU, P79190|FPR2_MACMU, P79191|FPR3_MACMU, P79394|CXCR4_M…	P25116|PAR1_HUMAN, Q8TDS4|HCAR2_HUMAN		A0A0A6YY25|BTBDI_MOUSE, A2AAX3|KLH15_MOUSE, A2APT9|KLD7A_MOUSE, A2AUC9|KLH41_MOUSE, E0CZ16|KLHL3_MOUSE, E9Q4F2|KLH18_MOUSE, G3X9X1|KBTB2_MOUSE, O35709|ENC1_MOUSE, P28575|IPP_MOUSE, P59280|KLHL8_MOUSE, Q3U410|KLH21_MOUSE, Q3UQV5|KBTB8_MOUSE, Q69ZK5|KLH14_MOUSE, Q6GQU2|KLH23_MOUSE, Q6TDP3|KLH17_MOUSE, Q6V595|KLHL6_MOUSE, Q6ZPT1|KLHL9_MOUSE, Q80T74|KLH29_MOUSE, Q80TF4|KLH13_MOUSE, Q8BFQ9|KLH42_MOUSE…	Q53G59|KLH12_HUMAN		A5A4K9|GHSR_RABIT, O02664|DRD1_RABIT, O02666|ADA1D_RABIT, O02667|AA3R_RABIT, O02824|ADA1A_RABIT, O18910|OPSG_RABIT, O77830|ADA2B_RABIT, O97512|NK3R_RABIT, O97772|CCKAR_RABIT, P21109|CXCR1_RABIT, P34970|AA1R_RABIT, P34976|AGTR1_RABIT, P35344|CXCR2_RABIT, P46069|PE2R3_RABIT, P46627|GASR_RABIT, P48748|BKRB1_RABIT, P49144|5HT1B_RABIT, P49145|5HT1D_RABIT, P49912|OPSD_RABIT, P79217|NPY6R_RABIT, P79218|…	P25116|PAR1_HUMAN, Q8TDS4|HCAR2_HUMAN		Q75J39|CKI4_ORYSJ, Q7XR88|STRK1_ORYSJ	O15146|MUSK_HUMAN, P04629|NTRK1_HUMAN, P06213|INSR_HUMAN, P07333|CSF1R_HUMAN, P07949|RET_HUMAN, P08069|IGF1R_HUMAN, P08581|MET_HUMAN, P09619|PGFRB_HUMAN, P10721|KIT_HUMAN, P11362|FGFR1_HUMAN, P16234|PGFRA_HUMAN, P35590|TIE1_HUMAN, P35968|VGFR2_HUMAN, P36888|FLT3_HUMAN, Q01973|ROR1_HUMAN, Q01974|ROR2_HUMAN, Q02763|TIE2_HUMAN, Q06418|TYRO3_HUMAN, Q12866|MERTK_HUMAN, Q16288|NTRK3_HUMAN, Q16620|NTRK2…
Q1L6Q1|DUSTY_APIME	O75716|STK16_HUMAN, O75914|PAK3_HUMAN, O96013|PAK4_HUMAN, Q9P286|PAK5_HUMAN		O23239|UBC17_ARATH, P25865|UBC1_ARATH, P35131|UBC8_ARATH, P35132|UBC9_ARATH, P35133|UBC10_ARATH, P35134|UBC11_ARATH, P42743|UBC15_ARATH, P42745|UBC2_ARATH, P42746|UBC3_ARATH, P42747|UBC14_ARATH, P42748|UBC4_ARATH, P42749|UBC5_ARATH, P42750|UBC6_ARATH, Q42540|UBC7_ARATH, Q42541|UBC13_ARATH, Q42551|SCE1_ARATH, Q8L7T3|UBC20_ARATH, Q8LGF7|PEX4_ARATH, Q93YP0|UEV1A_ARATH, Q941B6|UBC37_ARATH, Q94A97|UBC…	P60604|UB2G2_HUMAN, P63279|UBC9_HUMAN		G5EFX6|SLIT1_CAEEL, Q09564|PHLPP_CAEEL	O43155|FLRT2_HUMAN, P07585|PGS2_HUMAN, P20774|MIME_HUMAN, P21810|PGS1_HUMAN, P51884|LUM_HUMAN, P51888|PRELP_HUMAN, Q06828|FMOD_HUMAN, Q14392|LRC32_HUMAN, Q6EMK4|VASN_HUMAN, Q99983|OMD_HUMAN, Q9BXN1|ASPN_HUMAN, Q9NZU0|FLRT3_HUMAN, Q9UBM4|OPT_HUMAN		B0CMB0|SPB10_CALJA	P01008|ANT3_HUMAN, P01009|A1AT_HUMAN, P01011|AACT_HUMAN, P05154|IPSP_HUMAN, P05155|IC1_HUMAN, P05543|THBG_HUMAN, P05546|HEP2_HUMAN, P08185|CBG_HUMAN, P08697|A2AP_HUMAN, P29622|KAIN_HUMAN, P36955|PEDF_HUMAN, Q9UK55|ZPI_HUMAN		P01618|KV1_CANLF	A0A075B6K0|LV316_HUMAN, A0A0A0MT36|KVD21_HUMAN, P01593|KVD33_HUMAN, P01594|KV133_HUMAN, P01597|KV139_HUMAN, P01601|KVD16_HUMAN, P01602|KV105_HUMAN, P01611|KVD12_HUMAN, P01614|KVD40_HUMAN, P01619|KV320_HUMAN, P01624|KV315_HUMAN, P01699|LV144_HUMAN, P01701|LV151_HUMAN, P01703|LV140_HUMAN, P01704|LV214_HUMAN, P01705|LV223_HUMAN, P01714|LV319_HUMAN, P01717|LV325_HUMAN, P01721|LV657_HUMAN, P04211|LV74…		H0UZ81|FSD2_CAVPO	A6NDA9|LRIT2_HUMAN, A6NGN9|IGLO5_HUMAN, O00533|NCHL1_HUMAN, O14931|NCTR3_HUMAN, O15394|NCAM2_HUMAN, O60469|DSCAM_HUMAN, O94779|CNTN5_HUMAN, O94856|NFASC_HUMAN, O95727|CRTAM_HUMAN, P01730|CD4_HUMAN, P13591|NCAM1_HUMAN, P19320|VCAM1_HUMAN, P32004|L1CAM_HUMAN, P35613|BASI_HUMAN, P43121|MUC18_HUMAN, P50895|BCAM_HUMAN, P98160|PGBM_HUMAN, Q02246|CNTN2_HUMAN, Q13449|LSAMP_HUMAN, Q13740|CD166_HUMAN, Q149…		O97703|CD81_CHLAE, P30409|CD9_CHLAE, P61170|CD151_CHLAE	O60635|TSN1_HUMAN, P08962|CD63_HUMAN, P21926|CD9_HUMAN		A1A600|EFC4A_DANRE, A5WW21|RASEF_DANRE, P79735|RAN_DANRE, Q66JN8|CPLN2_DANRE, Q68EK7|RAB4B_DANRE, Q6DHC1|RB18B_DANRE, Q6IMK3|DJC27_DANRE, Q6PHI9|RAB4A_DANRE, Q6TNS7|RABL3_DANRE, Q7T3A4|RAB13_DANRE	O00194|RB27B_HUMAN, P20340|RAB6A_HUMAN, P61026|RAB10_HUMAN, P62820|RAB1A_HUMAN, Q9ULW5|RAB26_HUMAN		P21520|SCA_DROME	O00602|FCN1_HUMAN, O15123|ANGP2_HUMAN, O75636|FCN3_HUMAN, P02671|FIBA_HUMAN, P02675|FIBB_HUMAN, P02679|FIBG_HUMAN, P02751|FINC_HUMAN, P22105|TENX_HUMAN, P24821|TENA_HUMAN, P55083|MFAP4_HUMAN, Q08830|FGL1_HUMAN, Q15389|ANGP1_HUMAN, Q15485|FCN2_HUMAN, Q92752|TENR_HUMAN, Q9BY76|ANGL4_HUMAN, Q9UQP3|TENN_HUMAN		Q3ZTK5|TNR5_HORSE	O00300|TR11B_HUMAN, O75509|TNR21_HUMAN, O95407|TNF6B_HUMAN, P08138|TNR16_HUMAN, P20333|TNR1B_HUMAN, P25445|TNR6_HUMAN, P25942|TNR5_HUMAN, P26842|CD27_HUMAN, P36941|TNR3_HUMAN, P43489|TNR4_HUMAN, Q07011|TNR9_HUMAN, Q92956|TNR14_HUMAN, Q9Y5U5|TNR18_HUMAN, Q9Y6Q6|TNR11_HUMAN		P76578|A2MG_ECOLI	P01023|A2MG_HUMAN, P01024|CO3_HUMAN, P01031|CO5_HUMAN, P0C0L4|CO4A_HUMAN, P0C0L5|CO4B_HUMAN, P20742|PZP_HUMAN, Q6YHK3|CD109_HUMAN		Q90826|CCL4_CHICK	O00175|CCL24_HUMAN, O00585|CCL21_HUMAN, O00626|CCL22_HUMAN, O15444|CCL25_HUMAN, O15467|CCL16_HUMAN, P10147|CCL3_HUMAN, P13236|CCL4_HUMAN, P13500|CCL2_HUMAN, P13501|CCL5_HUMAN, P16619|CL3L1_HUMAN, P22362|CCL1_HUMAN, P47992|XCL1_HUMAN, P51671|CCL11_HUMAN, P55773|CCL23_HUMAN, P55774|CCL18_HUMAN, P78423|X3CL1_HUMAN, P78556|CCL20_HUMAN, P80098|CCL7_HUMAN, Q16627|CCL14_HUMAN, Q16663|CCL15_HUMAN, Q8NHW4…		G5BQH5|APOA1_HETGA	P02647|APOA1_HUMAN		Q28516|INSR_MACMU	O15146|MUSK_HUMAN, O15197|EPHB6_HUMAN, O60674|JAK2_HUMAN, P04629|NTRK1_HUMAN, P06213|INSR_HUMAN, P07333|CSF1R_HUMAN, P07948|LYN_HUMAN, P07949|RET_HUMAN, P08069|IGF1R_HUMAN, P08581|MET_HUMAN, P09619|PGFRB_HUMAN, P09769|FGR_HUMAN, P10721|KIT_HUMAN, P11362|FGFR1_HUMAN, P12931|SRC_HUMAN, P16234|PGFRA_HUMAN, P21709|EPHA1_HUMAN, P23352|KALM_HUMAN, P29317|EPHA2_HUMAN, P29323|EPHB2_HUMAN, P29597|TYK2_HUM…		D3Z120|FOXI3_MOUSE, O08696|FOXM1_MOUSE, O35392|FOXD2_MOUSE, O54743|FOXF2_MOUSE, O70220|FOXQ1_MOUSE, O88470|FOXL2_MOUSE, O88621|FOXH1_MOUSE, P35582|FOXA1_MOUSE, P35583|FOXA2_MOUSE, P35584|FOXA3_MOUSE, P42128|FOXK1_MOUSE, P58462|FOXP1_MOUSE, P58463|FOXP2_MOUSE, Q3I5G5|FOXI2_MOUSE, Q3UCQ1|FOXK2_MOUSE, Q3UM89|FOXR2_MOUSE, Q3UTB7|FOXR1_MOUSE, Q499D0|FOXN3_MOUSE, Q60688|FOXD4_MOUSE, Q60987|FOXG1_MOUSE,…	P58012|FOXL2_HUMAN		O77768|HNRPC_RABIT	A6NFN3|RFOX3_HUMAN, O14979|HNRDL_HUMAN, O43251|RFOX2_HUMAN, O60506|HNRPQ_HUMAN, O75821|EIF3G_HUMAN, O95319|CELF2_HUMAN, P09012|SNRPA_HUMAN, P22626|ROA2_HUMAN, P98179|RBM3_HUMAN, Q01844|EWS_HUMAN, Q13247|SRSF6_HUMAN, Q13310|PABP4_HUMAN, Q14011|CIRBP_HUMAN, Q14498|RBM39_HUMAN, Q15056|IF4H_HUMAN, Q16629|SRSF7_HUMAN, Q96LT9|RNPC3_HUMAN, Q99729|ROAA_HUMAN, Q9BX46|RBM24_HUMAN, Q9H361|PABP3_HUMAN		Q0D840|TRXH1_ORYSJ, Q0DKF1|TRH42_ORYSJ, Q0J9V5|CXXS1_ORYSJ, Q5JMR9|TRXY_ORYSJ, Q655X0|TRXO_ORYSJ, Q6ES52|TDX_ORYSJ, Q6H7E4|TRXM1_ORYSJ, Q6Z4I3|TRH21_ORYSJ, Q6Z7L3|TRL31_ORYSJ, Q75GM1|TRXH5_ORYSJ, Q7X8R5|TRXM2_ORYSJ, Q7XKD0|TRXX_ORYSJ, Q7XQQ2|TRXM3_ORYSJ, Q7XSQ7|TRL33_ORYSJ, Q7Y0D4|TR164_ORYSJ, Q84NN4|CDSP_ORYSJ, Q851R5|TRH22_ORYSJ, Q8H2V6|CITRX_ORYSJ, Q8S091|TRXF_ORYSJ, Q9AS75|TRH41_ORYSJ, Q9ZP20…	P10599|THIO_HUMAN
B2D0J5|EST6_APIME	Q8N0W4|NLGNX_HUMAN, Q8N2Q7|NLGN1_HUMAN		Q9ZQ31|STY13_ARATH	O15146|MUSK_HUMAN, O15197|EPHB6_HUMAN, P04629|NTRK1_HUMAN, P06213|INSR_HUMAN, P07333|CSF1R_HUMAN, P07948|LYN_HUMAN, P07949|RET_HUMAN, P08069|IGF1R_HUMAN, P09619|PGFRB_HUMAN, P09769|FGR_HUMAN, P10721|KIT_HUMAN, P11362|FGFR1_HUMAN, P12931|SRC_HUMAN, P16234|PGFRA_HUMAN, P19957|ELAF_HUMAN, P21709|EPHA1_HUMAN, P23352|KALM_HUMAN, P29317|EPHA2_HUMAN, P29323|EPHB2_HUMAN, P35590|TIE1_HUMAN, P35968|VGFR2_H…		O01803|RB11A_CAEEL, O17915|RAN_CAEEL, P34213|RAB6A_CAEEL, Q18969|RAB39_CAEEL, Q20365|RAB33_CAEEL, Q22782|RAB6B_CAEEL, Q8MXS1|RAB18_CAEEL, Q94148|RAB10_CAEEL, Q94986|RAB3_CAEEL, Q9XWR6|RAB28_CAEEL	O00194|RB27B_HUMAN, P20340|RAB6A_HUMAN, P61026|RAB10_HUMAN, P62820|RAB1A_HUMAN, Q9ULW5|RAB26_HUMAN		B0VXE8|CDK14_CALJA	O75716|STK16_HUMAN, P27361|MK03_HUMAN, P28482|MK01_HUMAN, P45983|MK08_HUMAN, P49336|CDK8_HUMAN, P68400|CSK21_HUMAN, Q00526|CDK3_HUMAN, Q00532|CDKL1_HUMAN, Q15759|MK11_HUMAN, Q16539|MK14_HUMAN		E2RQ15|RAB25_CANLF, F1PTE3|RAB13_CANLF, P18066|RAB5A_CANLF, P18067|RAB7A_CANLF, P24408|RAB9A_CANLF, P24409|RAB10_CANLF, P51147|RAB5C_CANLF, P51152|RAB12_CANLF, P51154|RB22A_CANLF, P55745|RAB21_CANLF, P61007|RAB8A_CANLF, P61017|RAB4B_CANLF, P61105|RAB2A_CANLF, P62490|RB11A_CANLF, P62822|RAB1A_CANLF, P62825|RAN_CANLF, Q1HE58|RB27A_CANLF	O00194|RB27B_HUMAN, P20340|RAB6A_HUMAN, P55040|GEM_HUMAN, P61026|RAB10_HUMAN, P61224|RAP1B_HUMAN, P62820|RAB1A_HUMAN, Q9ULW5|RAB26_HUMAN		P12323|KLK2_CAVPO	O60259|KLK8_HUMAN, P00734|THRB_HUMAN, P00746|CFAD_HUMAN, P00747|PLMN_HUMAN, P03951|FA11_HUMAN, P03952|KLKB1_HUMAN, P05156|CFAI_HUMAN, P07288|KLK3_HUMAN, P07477|TRY1_HUMAN, P07478|TRY2_HUMAN, P08217|CEL2A_HUMAN, P08519|APOA_HUMAN, P12544|GRAA_HUMAN, P14210|HGF_HUMAN, P17538|CTRB1_HUMAN, P20231|TRYB2_HUMAN, P26927|HGFL_HUMAN, P35030|TRY3_HUMAN, P49862|KLK7_HUMAN, Q15661|TRYB1_HUMAN, Q16651|PRSS8_HU…		P62938|PPIA_CHLAE	O43447|PPIH_HUMAN, P23284|PPIB_HUMAN, P62937|PPIA_HUMAN, Q13356|PPIL2_HUMAN		A4IFW2|PTPRF_DANRE, O57457|E41LA_DANRE	P18031|PTN1_HUMAN, P23468|PTPRD_HUMAN, P23470|PTPRG_HUMAN, P23471|PTPRZ_HUMAN, P29074|PTN4_HUMAN, P29350|PTN6_HUMAN, P35236|PTN7_HUMAN, Q06124|PTN11_HUMAN, Q12913|PTPRJ_HUMAN, Q15256|PTPRR_HUMAN, Q92932|PTPR2_HUMAN, Q9HD43|PTPRH_HUMAN		Q7YTY6|SP42D_DROME, Q9V3N1|SP27A_DROME, Q9VVW1|A76A_DROME	P01008|ANT3_HUMAN, P01009|A1AT_HUMAN, P01011|AACT_HUMAN, P01019|ANGT_HUMAN, P05154|IPSP_HUMAN, P05155|IC1_HUMAN, P05543|THBG_HUMAN, P05546|HEP2_HUMAN, P08185|CBG_HUMAN, P08697|A2AP_HUMAN, P29622|KAIN_HUMAN, P36955|PEDF_HUMAN, Q9UK55|ZPI_HUMAN		Q95LG1|LYAM2_HORSE	P02749|APOH_HUMAN, P04003|C4BPA_HUMAN, P08174|DAF_HUMAN, P14151|LYAM1_HUMAN, P15529|MCP_HUMAN, P16109|LYAM3_HUMAN, P16581|LYAM2_HUMAN, P20023|CR2_HUMAN, P78539|SRPX_HUMAN, Q4LDE5|SVEP1_HUMAN, Q76M96|CCD80_HUMAN, Q7Z408|CSMD2_HUMAN, Q9UGT4|SUSD2_HUMAN		P76481|YFBK_ECOLI	P19823|ITIH2_HUMAN, P19827|ITIH1_HUMAN, Q06033|ITIH3_HUMAN, Q14624|ITIH4_HUMAN, Q86UX2|ITIH5_HUMAN, Q8IZS8|CA2D3_HUMAN		Q5ZKI0|KCC2D_CHICK, Q7T0B1|STK40_CHICK, Q8AYC9|CHK1_CHICK, Q9IA88|SIK2_CHICK	O14965|AURKA_HUMAN, O75962|TRIO_HUMAN, O94768|ST17B_HUMAN, Q14012|KCC1A_HUMAN, Q16644|MAPK3_HUMAN, Q5S007|LRRK2_HUMAN, Q5VST9|OBSCN_HUMAN, Q8IU85|KCC1D_HUMAN, Q8IW41|MAPK5_HUMAN, Q8IWQ3|BRSK2_HUMAN, Q8N5S9|KKCC1_HUMAN, Q8WZ42|TITIN_HUMAN, Q96GD4|AURKB_HUMAN		G5BWH8|APOA2_HETGA	P02652|APOA2_HUMAN		O62846|KAPCG_MACMU	O14965|AURKA_HUMAN, O15530|PDPK1_HUMAN, O75962|TRIO_HUMAN, O94768|ST17B_HUMAN, P05129|KPCG_HUMAN, P05771|KPCB_HUMAN, P08567|PLEK_HUMAN, P17252|KPCA_HUMAN, P17612|KAPCA_HUMAN, P25098|ARBK1_HUMAN, P31751|AKT2_HUMAN, Q05513|KPCZ_HUMAN, Q14012|KCC1A_HUMAN, Q15746|MYLK_HUMAN, Q16644|MAPK3_HUMAN, Q5S007|LRRK2_HUMAN, Q5VST9|OBSCN_HUMAN, Q8IU85|KCC1D_HUMAN, Q8IW41|MAPK5_HUMAN, Q8IWQ3|BRSK2_HUMAN, Q8N5S9|…		A6H6T1|PRS40_MOUSE, F2YMG0|PRS56_MOUSE, O35453|HEPS_MOUSE, O70169|PRS39_MOUSE, P23578|ACRO_MOUSE, P56677|ST14_MOUSE, P97435|ENTK_MOUSE, Q14B25|PRS48_MOUSE, Q14BX2|PRS55_MOUSE, Q14C59|TM11B_MOUSE, Q1JRP2|TM11C_MOUSE, Q3UKY7|PRS38_MOUSE, Q3UQ41|TM11A_MOUSE, Q3V0Q7|TMPSC_MOUSE, Q402U7|PRS44_MOUSE, Q5K2P8|POLS2_MOUSE, Q5M8S2|PRS46_MOUSE, Q5S248|TM11E_MOUSE, Q5U405|TMPSD_MOUSE, Q76HL1|PRS43_MOUSE, Q80…	Q9BQR3|PRS27_HUMAN		Q28634|CAD16_RABIT	O60330|PCDGC_HUMAN, P12830|CADH1_HUMAN, P19022|CADH2_HUMAN, P22223|CADH3_HUMAN, P33151|CADH5_HUMAN, P55285|CADH6_HUMAN, P55290|CAD13_HUMAN, Q02487|DSC2_HUMAN, Q14126|DSG2_HUMAN, Q14574|DSC3_HUMAN, Q6ZTQ4|CDHR3_HUMAN, Q86SJ6|DSG4_HUMAN, Q9BYE9|CDHR2_HUMAN, Q9HCU4|CELR2_HUMAN, Q9P2E7|PCD10_HUMAN, Q9Y5E7|PCDB2_HUMAN, Q9Y5I4|PCDC2_HUMAN		Q10GX0|SPZXB_ORYSJ, Q2R8P2|SPZ9_ORYSJ, Q53KS8|SPZ2A_ORYSJ, Q53KS9|SPZ2B_ORYSJ, Q53MD1|SPZ6C_ORYSJ, Q53MD3|SPZ5_ORYSJ, Q53P09|SPZ8_ORYSJ, Q53Q31|SPZ6A_ORYSJ, Q53Q32|SPZ6B_ORYSJ, Q5NBM0|SPZ12_ORYSJ, Q75H81|SPZXA_ORYSJ, Q7XMK0|SPZ11_ORYSJ, Q7XMK1|SPZ10_ORYSJ, Q94DW6|SPZ1_ORYSJ	P01008|ANT3_HUMAN
O61367|KARG_APIME	P06732|KCRM_HUMAN, P12277|KCRB_HUMAN		O23166|TR164_ARATH, O48737|TRXM1_ARATH, O64764|TRXO1_ARATH, P29448|TRXH1_ARATH, Q38879|TRXH2_ARATH, Q39239|TRXH4_ARATH, Q39241|TRXH5_ARATH, Q42403|TRXH3_ARATH, Q6NPF9|TRXY1_ARATH, Q8GXV2|CXXS2_ARATH, Q8L7S9|TRXY2_ARATH, Q8LCH9|TRL33_ARATH, Q8LD49|TRXX_ARATH, Q8LDI5|CXXS1_ARATH, Q8VWG7|TDX_ARATH, Q93VQ9|TRXO2_ARATH, Q93YR3|F10AL_ARATH, Q9C5C5|TRL4_ARATH, Q9C9Y6|TRXH9_ARATH, Q9CAS1|TRXH8_ARATH, Q9F…	P10599|THIO_HUMAN		G5EEW6|SIG7_CAEEL, P52009|CYP1_CAEEL, P52010|CYP2_CAEEL, P52011|CYP3_CAEEL, P52013|CYP5_CAEEL, P52014|CYP6_CAEEL, P52015|CYP7_CAEEL, P52016|CYP8_CAEEL, P52017|CYP10_CAEEL, P52018|CYP11_CAEEL, Q09637|CYP9_CAEEL	O43447|PPIH_HUMAN, P23284|PPIB_HUMAN, P62937|PPIA_HUMAN		Q19LH4|TNFA_CALJA, Q9BDN3|CD40L_CALJA	O43557|TNF14_HUMAN, O95150|TNF15_HUMAN, P01374|TNFB_HUMAN, P01375|TNFA_HUMAN, P48023|TNFL6_HUMAN, P50591|TNF10_HUMAN, Q06643|TNFC_HUMAN		E2RJI4|GWL_CANLF, Q4VSN4|DUSTY_CANLF, Q8MJ44|KAPCA_CANLF	O15530|PDPK1_HUMAN, O75914|PAK3_HUMAN, O75962|TRIO_HUMAN, O94768|ST17B_HUMAN, O96013|PAK4_HUMAN, P17612|KAPCA_HUMAN, P25098|ARBK1_HUMAN, Q14012|KCC1A_HUMAN, Q15746|MYLK_HUMAN, Q16644|MAPK3_HUMAN, Q5VST9|OBSCN_HUMAN, Q8IU85|KCC1D_HUMAN, Q8IW41|MAPK5_HUMAN, Q8IWQ3|BRSK2_HUMAN, Q8N5S9|KKCC1_HUMAN, Q9P286|PAK5_HUMAN		O55235|GROA_CAVPO	O14625|CXL11_HUMAN, P02775|CXCL7_HUMAN, P02776|PLF4_HUMAN, P02778|CXL10_HUMAN, P09341|GROA_HUMAN, P10720|PF4V_HUMAN, P42830|CXCL5_HUMAN, P80162|CXCL6_HUMAN, Q07325|CXCL9_HUMAN		A4K2Y1|STK4_CHLAE, P10650|MOS_CHLAE	O75914|PAK3_HUMAN, O96013|PAK4_HUMAN, Q9P286|PAK5_HUMAN		B0UYL8|SERP3_DANRE	P01008|ANT3_HUMAN, P01009|A1AT_HUMAN, P01011|AACT_HUMAN, P01019|ANGT_HUMAN, P05154|IPSP_HUMAN, P05155|IC1_HUMAN, P05543|THBG_HUMAN, P05546|HEP2_HUMAN, P08185|CBG_HUMAN, P08697|A2AP_HUMAN, P29622|KAIN_HUMAN, P36955|PEDF_HUMAN, Q9UK55|ZPI_HUMAN		C0HK98|SC1A_DROME, C0HK99|SC1B_DROME, Q70PY2|PGSB1_DROME, Q8INK6|PGPLB_DROME, Q8SXQ7|PGPLF_DROME, Q95T64|PGPLA_DROME, Q9GN97|PGPLD_DROME, Q9GNK5|PGPLC_DROME, Q9V4X2|PGSC2_DROME, Q9VS97|PGPSD_DROME, Q9VV96|PGSB2_DROME, Q9VXN9|PGPLE_DROME, Q9VYX7|PGPSA_DROME	Q96PD5|PGRP2_HUMAN		P38029|A1AT2_HORSE	P01009|A1AT_HUMAN, P01011|AACT_HUMAN, P01019|ANGT_HUMAN, P05154|IPSP_HUMAN, P05155|IC1_HUMAN, P05543|THBG_HUMAN, P05546|HEP2_HUMAN, P08185|CBG_HUMAN, P08697|A2AP_HUMAN, P29622|KAIN_HUMAN, P36955|PEDF_HUMAN, Q9UK55|ZPI_HUMAN		B1XDI9|ENO_ECODH, C4ZZT2|ENO_ECOBW, P0A6P9|ENO_ECOLI	P06733|ENOA_HUMAN, P09104|ENOG_HUMAN, P13929|ENOB_HUMAN		P00523|SRC_CHICK, P05625|RAF1_CHICK, P08941|ROS1_CHICK, P09324|YES_CHICK, P10741|MOS_CHICK, P42683|LCK_CHICK, Q00944|FAK1_CHICK, Q02977|YRK_CHICK, Q04982|BRAF_CHICK, Q05876|FYN_CHICK, Q8JH64|BTK_CHICK	P07948|LYN_HUMAN, P09769|FGR_HUMAN, P12931|SRC_HUMAN, P42684|ABL2_HUMAN, Q13882|PTK6_HUMAN		G5CBM7|APOE_HETGA	P02649|APOE_HUMAN		Q30631|DRA_MACMU	A0M8Q6|IGLC7_HUMAN, B9A064|IGLL5_HUMAN, P01834|IGKC_HUMAN, P01854|IGHE_HUMAN, P01857|IGHG1_HUMAN, P01859|IGHG2_HUMAN, P01860|IGHG3_HUMAN, P01861|IGHG4_HUMAN, P01871|IGHM_HUMAN, P01876|IGHA1_HUMAN, P01877|IGHA2_HUMAN, P01880|IGHD_HUMAN, P04440|DPB1_HUMAN, P15814|IGLL1_HUMAN		G5E8B9|ZBT11_MOUSE, O88282|BCL6B_MOUSE, O88939|ZBT7A_MOUSE, P41183|BCL6_MOUSE, P97302|BACH1_MOUSE, P97303|BACH2_MOUSE, Q08376|ZBT14_MOUSE, Q1H9T6|TZAP_MOUSE, Q4VBD9|GZF1_MOUSE, Q52KG4|ZBT45_MOUSE, Q5F293|ZBTB4_MOUSE, Q60821|ZBT17_MOUSE, Q64321|ZBT7B_MOUSE, Q7TQG0|ZBTB5_MOUSE, Q7TSZ8|NACC1_MOUSE, Q80X44|ZBT24_MOUSE, Q811H0|ZBT42_MOUSE, Q8BID6|ZBT46_MOUSE, Q8BN78|KAISO_MOUSE, Q8BSV3|BEND7_MOUSE, Q8…	O15060|ZBT39_HUMAN, Q9BYV9|BACH2_HUMAN		P14478|FIBB_RABIT	O00602|FCN1_HUMAN, O15123|ANGP2_HUMAN, O75636|FCN3_HUMAN, P02671|FIBA_HUMAN, P02675|FIBB_HUMAN, P02679|FIBG_HUMAN, P22105|TENX_HUMAN, P24821|TENA_HUMAN, P55083|MFAP4_HUMAN, Q08830|FGL1_HUMAN, Q15389|ANGP1_HUMAN, Q15485|FCN2_HUMAN, Q92752|TENR_HUMAN, Q9BY76|ANGL4_HUMAN, Q9UQP3|TENN_HUMAN		O80416|KNOSC_ORYSJ, P46609|KNOS6_ORYSJ, Q0E3C3|KNOS2_ORYSJ, Q0J6N4|KNOSD_ORYSJ, Q10EC6|KNOS9_ORYSJ, Q10ED2|KNOS8_ORYSJ, Q75LX7|KNOS4_ORYSJ, Q75LX9|KNOS5_ORYSJ, Q7GDL5|KNOSA_ORYSJ, Q948L5|KNOS7_ORYSJ, Q94LW3|KNOS3_ORYSJ, Q94LW4|KNOSB_ORYSJ, Q9FP29|KNOS1_ORYSJ	P40424|PBX1_HUMAN
Q8MQS8|SP34_APIME	P03951|FA11_HUMAN, P03952|KLKB1_HUMAN		F4IA73|GSTUL_ARATH, P46421|GSTU5_ARATH, Q6NMS0|GSTUC_ARATH, Q8GYM1|GSTUM_ARATH, Q8L7C9|GSTUK_ARATH, Q9C8M3|GSTUS_ARATH, Q9CA57|GSTUA_ARATH, Q9CAS6|GSTUB_ARATH, Q9FUS6|GSTUD_ARATH, Q9FUS8|GSTUH_ARATH, Q9FUS9|GSTUI_ARATH, Q9FUT0|GSTU9_ARATH, Q9FUT1|GSTUE_ARATH, Q9LQ48|GSTUF_ARATH, Q9LZG7|GSTUR_ARATH, Q9M9F1|GSTUN_ARATH, Q9SHH6|GSTUO_ARATH, Q9SHH7|GSTUP_ARATH, Q9SHH8|GSTUQ_ARATH, Q9SR36|GSTU8_ARATH,…	P78417|GSTO1_HUMAN		O45495|UB2V1_CAEEL, P34477|UBC7_CAEEL, P35129|UBC2_CAEEL, P52478|UBC1_CAEEL, P52484|UBC21_CAEEL, P91853|UB2V3_CAEEL, Q11076|UBC17_CAEEL, Q21633|UBC18_CAEEL, Q95017|UBC9_CAEEL, Q95XX0|UBC13_CAEEL, Q9XVK5|UBC12_CAEEL, Q9XWF6|UBE2W_CAEEL	P60604|UB2G2_HUMAN, P63279|UBC9_HUMAN		F7H9X2|TRIM2_CALJA	O43707|ACTN4_HUMAN, P12814|ACTN1_HUMAN, P13796|PLSL_HUMAN, P21333|FLNA_HUMAN, P35609|ACTN2_HUMAN, Q13813|SPTN1_HUMAN, Q9UPN3|MACF1_HUMAN		P01784|HV01_CANLF, P01785|HV02_CANLF	A0A075B6R2|HV404_HUMAN, A0A0B4J1V0|HV315_HUMAN, P01742|HV169_HUMAN, P01743|HV146_HUMAN, P01762|HV311_HUMAN, P01763|HV348_HUMAN, P01764|HV323_HUMAN, P01766|HV313_HUMAN, P01767|HV353_HUMAN, P01768|HV330_HUMAN, P01772|HV333_HUMAN, P01780|HV307_HUMAN, P01824|HV439_HUMAN, P06331|HV434_HUMAN, P23083|HV102_HUMAN		P01862|IGHG2_CAVPO	P01854|IGHE_HUMAN, P01857|IGHG1_HUMAN, P01859|IGHG2_HUMAN, P01860|IGHG3_HUMAN, P01861|IGHG4_HUMAN, P01871|IGHM_HUMAN, P01876|IGHA1_HUMAN, P01877|IGHA2_HUMAN, P01880|IGHD_HUMAN		P09533|TGFB1_CHLAE, P61811|TGFB2_CHLAE	P01137|TGFB1_HUMAN, P10600|TGFB3_HUMAN		A0A2R9YJI3|GPR22_DANRE, A0T2N3|APJB_DANRE, A5PLE7|GP83A_DANRE, B0UXR0|GP83B_DANRE, B3G515|GPER1_DANRE, E7F7V7|GAL2B_DANRE, E9QJ73|CXR32_DANRE, F1R332|GAL2A_DANRE, P0C7U4|C3AR_DANRE, P0C7U5|C5AR1_DANRE, Q7SZP9|APJA_DANRE	P25116|PAR1_HUMAN, Q8TDS4|HCAR2_HUMAN		P40792|RAC1_DROME, P40793|CDC42_DROME, P48148|RHO1_DROME, P48554|RAC2_DROME, Q24192|RHOL_DROME, Q8IMX7|MIRO_DROME	O00212|RHOD_HUMAN, P60763|RAC3_HUMAN, P60953|CDC42_HUMAN, P61586|RHOA_HUMAN, P63000|RAC1_HUMAN, P84095|RHOG_HUMAN, Q92730|RND1_HUMAN		Q2QLB2|TES_HORSE	O43294|TGFI1_HUMAN, P21291|CSRP1_HUMAN, P48059|LIMS1_HUMAN, P50461|CSRP3_HUMAN, P52943|CRIP2_HUMAN, Q13642|FHL1_HUMAN, Q15942|ZYX_HUMAN, Q16527|CSRP2_HUMAN, Q86VF7|NRAP_HUMAN		B1X942|GPDA_ECODH, C4ZXK0|GPDA_ECOBW, P0A6S7|GPDA_ECOLI	P21695|GPDA_HUMAN, Q8N335|GPD1L_HUMAN		O42101|NR5A2_CHICK, O42392|VDR_CHICK, P04625|THA_CHICK, P06212|ESR1_CHICK, P22448|RARB_CHICK, P28701|RXRG_CHICK, P68306|THB_CHICK, Q90733|COT2_CHICK, Q90966|RARA_CHICK, Q91379|NR2E1_CHICK, Q9PTU5|ESR2_CHICK	P10828|THB_HUMAN, P55055|NR1H2_HUMAN, Q07869|PPARA_HUMAN, Q14995|NR1D2_HUMAN					A1C2U6|GDF8_MACMU	O00292|LFTY2_HUMAN, O14793|GDF8_HUMAN, O95390|GDF11_HUMAN, O95393|BMP10_HUMAN, P01137|TGFB1_HUMAN, P08476|INHBA_HUMAN, P09529|INHBB_HUMAN, P10600|TGFB3_HUMAN, P22004|BMP6_HUMAN, P55103|INHBC_HUMAN, Q99988|GDF15_HUMAN, Q9UK05|GDF2_HUMAN		E9Q9D5|RBL2A_MOUSE, O35963|RB33B_MOUSE, P35278|RAB5C_MOUSE, P35282|RAB21_MOUSE, P35285|RB22A_MOUSE, P35290|RAB24_MOUSE, P35292|RAB17_MOUSE, P35293|RAB18_MOUSE, P35294|RAB19_MOUSE, P35295|RAB20_MOUSE, P46638|RB11B_MOUSE, P51150|RAB7A_MOUSE, P53994|RAB2A_MOUSE, P56371|RAB4A_MOUSE, P59279|RAB2B_MOUSE, P61021|RAB5B_MOUSE, P62492|RB11A_MOUSE, P62821|RAB1A_MOUSE, P97950|RB33A_MOUSE, Q0PD08|RAB42_MOUSE,…	P62820|RAB1A_HUMAN		P23035|A1AF_RABIT, P23775|CBG_RABIT	P01008|ANT3_HUMAN, P01009|A1AT_HUMAN, P01011|AACT_HUMAN, P01019|ANGT_HUMAN, P05154|IPSP_HUMAN, P05155|IC1_HUMAN, P05543|THBG_HUMAN, P08185|CBG_HUMAN, P08697|A2AP_HUMAN, P29622|KAIN_HUMAN, P36955|PEDF_HUMAN, Q9UK55|ZPI_HUMAN		Q0D629|P2C63_ORYSJ, Q0D673|P2C62_ORYSJ, Q0DBU3|P2C56_ORYSJ, Q0JAA0|P2C44_ORYSJ, Q0JL75|P2C07_ORYSJ, Q5Z6F5|P2C59_ORYSJ, Q652Z7|P2C55_ORYSJ, Q67UX7|P2C10_ORYSJ, Q6EN45|P2C13_ORYSJ, Q6L5C4|P2C52_ORYSJ, Q7XQU7|P2C41_ORYSJ, Q7XR06|P2C45_ORYSJ	Q5SGD2|PPM1L_HUMAN
P85828|PROH3_APIME	Q9UBP4|DKK3_HUMAN, Q9UK85|DKKL1_HUMAN		O04660|GLR21_ARATH, O81078|GLR29_ARATH, O81776|GLR24_ARATH, Q7XJL2|GLR31_ARATH, Q84W41|GLR36_ARATH, Q8GXJ4|GLR34_ARATH, Q8LGN0|GLR27_ARATH, Q8LGN1|GLR14_ARATH, Q93YT1|GLR32_ARATH, Q9C5V5|GLR28_ARATH, Q9C8E7|GLR33_ARATH, Q9FH75|GLR13_ARATH, Q9LFN5|GLR25_ARATH, Q9LFN8|GLR26_ARATH, Q9LV72|GLR12_ARATH, Q9M8W7|GLR11_ARATH, Q9SDQ4|GLR37_ARATH, Q9SHV1|GLR22_ARATH, Q9SHV2|GLR23_ARATH, Q9SW97|GLR35_ARATH	O43424|GRID2_HUMAN, Q7RTX0|TS1R3_HUMAN		O62243|NAS1_CAEEL, P55112|NAS4_CAEEL, P55113|NAS7_CAEEL, P55115|NAS15_CAEEL, P91828|NAS5_CAEEL, Q18439|NAS8_CAEEL, Q19269|NAS14_CAEEL, Q20191|NAS13_CAEEL, Q21252|NAS3_CAEEL, Q9N5R0|NAS2_CAEEL, Q9U3S9|NAS6_CAEEL, Q9XTD6|NAS12_CAEEL	Q16820|MEP1B_HUMAN, Q9BUZ4|TRAF4_HUMAN		Q9GME3|DHB8_CALJA	O75452|RDH16_HUMAN, P15428|PGDH_HUMAN, P16152|CBR1_HUMAN, Q7Z4W1|DCXR_HUMAN, Q99714|HCD2_HUMAN, Q9BPX1|DHB14_HUMAN		P12800|FIBG_CANLF, Q60FC1|ANGP1_CANLF	O00602|FCN1_HUMAN, O75636|FCN3_HUMAN, P02671|FIBA_HUMAN, P02675|FIBB_HUMAN, P02679|FIBG_HUMAN, P22105|TENX_HUMAN, P24821|TENA_HUMAN, P55083|MFAP4_HUMAN, Q08830|FGL1_HUMAN, Q15389|ANGP1_HUMAN, Q15485|FCN2_HUMAN, Q92752|TENR_HUMAN, Q9BY76|ANGL4_HUMAN, Q9UQP3|TENN_HUMAN		Q60487|FGF2_CAVPO	O95750|FGF19_HUMAN, P10767|FGF6_HUMAN, P12034|FGF5_HUMAN, P21781|FGF7_HUMAN, P31371|FGF9_HUMAN, P55075|FGF8_HUMAN, Q9GZV9|FGF23_HUMAN, Q9NP95|FGF20_HUMAN		Q95JF4|DNAJ1_CHLAE	Q8TBM8|DJB14_HUMAN, Q9H819|DJC18_HUMAN, Q9NXW2|DJB12_HUMAN		Q1JPZ3|SRC_DANRE, Q1LVQ2|SH34A_DANRE, Q6TGW5|OSTF1_DANRE	P07948|LYN_HUMAN, P12931|SRC_HUMAN, P20936|RASA1_HUMAN, P36894|BMR1A_HUMAN, P41240|CSK_HUMAN, P42684|ABL2_HUMAN, P43403|ZAP70_HUMAN, P62993|GRB2_HUMAN, Q13882|PTK6_HUMAN, Q14247|SRC8_HUMAN		P48809|RB27C_DROME, Q08473|SQD_DROME, Q7KMJ6|NITO_DROME, Q8SX83|SPEN_DROME, Q9VSR3|ORB2_DROME, Q9VVE5|MSIR6_DROME	O14979|HNRDL_HUMAN, P98179|RBM3_HUMAN, Q14011|CIRBP_HUMAN, Q14498|RBM39_HUMAN, Q15056|IF4H_HUMAN, Q99729|ROAA_HUMAN, Q9BX46|RBM24_HUMAN		P60708|ACTB_HORSE	P60709|ACTB_HUMAN, P61158|ARP3_HUMAN, P61160|ARP2_HUMAN, P62736|ACTA_HUMAN, P63261|ACTG_HUMAN, P63267|ACTH_HUMAN		P0A6Y8|DNAK_ECOLI	P0DMV8|HS71A_HUMAN, P11021|BIP_HUMAN, P11142|HSP7C_HUMAN, Q9Y4L1|HYOU1_HUMAN		O13154|PACN2_CHICK, O93436|STAM2_CHICK, Q07883|GRB2_CHICK, Q5ZJJ9|OSTF1_CHICK, Q5ZLR6|ARHG6_CHICK, Q8QFX1|RIMB2_CHICK	O60504|VINEX_HUMAN, O60880|SH21A_HUMAN, P20936|RASA1_HUMAN, P62993|GRB2_HUMAN, Q86WV1|SKAP1_HUMAN, Q92888|ARHG1_HUMAN, Q9UKW4|VAV3_HUMAN					O18924|PPARG_MACMU, Q6QT55|ANDR_MACMU, Q8MIM3|NR1I3_MACMU, Q8SQ01|NR1I2_MACMU	P04150|GCR_HUMAN, P10828|THB_HUMAN, P55055|NR1H2_HUMAN, Q07869|PPARA_HUMAN, Q14995|NR1D2_HUMAN		O08675|PAR3_MOUSE, O88634|PAR4_MOUSE, P30558|PAR1_MOUSE, P35383|P2RY2_MOUSE, P49650|P2RY1_MOUSE, P55086|PAR2_MOUSE, Q149R9|LPAR5_MOUSE, Q3U507|GP174_MOUSE, Q3U6B2|GP183_MOUSE, Q3UJF0|GPR55_MOUSE, Q61038|PSYR_MOUSE, Q62035|PTAFR_MOUSE, Q6IYF8|OXGR1_MOUSE, Q6NS65|GPR17_MOUSE, Q8BFQ3|OGR1_MOUSE, Q8BFU7|P2Y10_MOUSE, Q8BG55|GP171_MOUSE, Q8BLG2|LPAR4_MOUSE, Q8BMC0|LPAR6_MOUSE, Q8BUD0|GPR4_MOUSE, Q8BYC4…	P25116|PAR1_HUMAN		O77708|KCC2D_RABIT, P00518|PHKG1_RABIT	O14965|AURKA_HUMAN, O15530|PDPK1_HUMAN, O75962|TRIO_HUMAN, P17612|KAPCA_HUMAN, Q14012|KCC1A_HUMAN, Q5S007|LRRK2_HUMAN, Q5VST9|OBSCN_HUMAN, Q8IU85|KCC1D_HUMAN, Q8IWQ3|BRSK2_HUMAN, Q8N5S9|KKCC1_HUMAN, Q96GD4|AURKB_HUMAN		Q2QPG9|H2AXB_ORYSJ, Q2QS71|H2A7_ORYSJ, Q6L500|H2A4_ORYSJ, Q6ZL42|H2A2_ORYSJ, Q6ZL43|H2A1_ORYSJ, Q75L11|H2A6_ORYSJ, Q84MP7|H2AV3_ORYSJ, Q84NJ4|H2A3_ORYSJ, Q8H7Y8|H2AV1_ORYSJ, Q8LLP5|H2AXA_ORYSJ, Q8S857|H2AV2_ORYSJ, Q94E96|H2A5_ORYSJ	P0C0S5|H2AZ_HUMAN
P0CY46|EGFR_APIME	P00533|EGFR_HUMAN		F4IKM1|TRNHB_ARATH, O49332|TRNHE_ARATH, P0DKI3|TRNH1_ARATH, Q42182|TRNH7_ARATH, Q8RX32|TRNH2_ARATH, Q9LHT0|TRNHF_ARATH, Q9S9W2|SDRA_ARATH, Q9ZW03|TRNH3_ARATH, Q9ZW04|TRNH4_ARATH, Q9ZW12|TRNH5_ARATH, Q9ZW13|TRNH6_ARATH, Q9ZW14|TRNH8_ARATH, Q9ZW15|TRNH9_ARATH, Q9ZW16|TRNHA_ARATH, Q9ZW18|SAG13_ARATH, Q9ZW19|TRNHC_ARATH, Q9ZW20|TRNHD_ARATH	Q7Z4W1|DCXR_HUMAN		G5EBU3|MMPC_CAEEL	P02790|HEMO_HUMAN, P03956|MMP1_HUMAN, P04004|VTNC_HUMAN, P08253|MMP2_HUMAN, P09237|MMP7_HUMAN, P09238|MMP10_HUMAN, P11717|MPRI_HUMAN, P14780|MMP9_HUMAN, P22894|MMP8_HUMAN, P39900|MMP12_HUMAN, Q92954|PRG4_HUMAN, Q9ULZ9|MMP17_HUMAN		P68026|HBE_CALJA, Q6WN28|HBB_CALJA, Q9GJS7|HBG_CALJA	P02042|HBD_HUMAN, P68871|HBB_HUMAN, P69905|HBA_HUMAN		Q7YRL5|TNR5_CANLF	O00300|TR11B_HUMAN, O75509|TNR21_HUMAN, O95407|TNF6B_HUMAN, P08138|TNR16_HUMAN, P20333|TNR1B_HUMAN, P25445|TNR6_HUMAN, P25942|TNR5_HUMAN, P26842|CD27_HUMAN, P43489|TNR4_HUMAN, Q07011|TNR9_HUMAN, Q92956|TNR14_HUMAN, Q9Y5U5|TNR18_HUMAN, Q9Y6Q6|TNR11_HUMAN		P16295|FA9_CAVPO	P00740|FA9_HUMAN, P00742|FA10_HUMAN, P04070|PROC_HUMAN, P04278|SHBG_HUMAN, P07225|PROS_HUMAN, P08709|FA7_HUMAN, P22891|PROZ_HUMAN, Q14393|GAS6_HUMAN		O46534|RNAS6_CHLAE, Q8SPY6|RNAS2_CHLAE, Q8SPZ6|RNAS8_CHLAE	P12724|ECP_HUMAN		A0A0N9E2K8|MMP21_DANRE	P03956|MMP1_HUMAN, P04004|VTNC_HUMAN, P08253|MMP2_HUMAN, P09237|MMP7_HUMAN, P09238|MMP10_HUMAN, P11717|MPRI_HUMAN, P14780|MMP9_HUMAN, P22894|MMP8_HUMAN, P39900|MMP12_HUMAN, Q92954|PRG4_HUMAN, Q9ULZ9|MMP17_HUMAN		Q09101|HIG_DROME	P02749|APOH_HUMAN, P04003|C4BPA_HUMAN, P08174|DAF_HUMAN, P14151|LYAM1_HUMAN, P15529|MCP_HUMAN, P16109|LYAM3_HUMAN, P16581|LYAM2_HUMAN, P20023|CR2_HUMAN, P78539|SRPX_HUMAN, Q4LDE5|SVEP1_HUMAN, Q76M96|CCD80_HUMAN, Q7Z408|CSMD2_HUMAN		Q8HZM6|ANXA1_HORSE	O76027|ANXA9_HUMAN, P04083|ANXA1_HUMAN, P07355|ANXA2_HUMAN, P08133|ANXA6_HUMAN, P08758|ANXA5_HUMAN, P20073|ANXA7_HUMAN		B1XAE3|DAPE_ECODH, C4ZX46|DAPE_ECOBW, P0AED7|DAPE_ECOLI	Q03154|ACY1_HUMAN, Q96KN2|CNDP1_HUMAN		P08023|ACTA_CHICK, P53478|ACT5_CHICK, P60706|ACTB_CHICK, P63270|ACTH_CHICK, P68034|ACTC_CHICK, P68139|ACTS_CHICK, Q5ZJA4|ARP5_CHICK, Q5ZMQ2|ACTG_CHICK, Q9DEE9|ARP6_CHICK	P60709|ACTB_HUMAN, P62736|ACTA_HUMAN, P63261|ACTG_HUMAN, P63267|ACTH_HUMAN					P00916|CAH1_MACMU	P00915|CAH1_HUMAN, P00918|CAH2_HUMAN, P07451|CAH3_HUMAN, P22748|CAH4_HUMAN, P23280|CAH6_HUMAN, Q8N1Q1|CAH13_HUMAN, Q9NS85|CAH10_HUMAN, Q9ULX7|CAH14_HUMAN		P10630|IF4A2_MOUSE, P16381|DDX3L_MOUSE, P54823|DDX6_MOUSE, P60843|IF4A1_MOUSE, Q4FZF3|DDX49_MOUSE, Q501J6|DDX17_MOUSE, Q569Z5|DDX46_MOUSE, Q61496|DDX4_MOUSE, Q61655|DD19A_MOUSE, Q61656|DDX5_MOUSE, Q62095|DDX3Y_MOUSE, Q62167|DDX3X_MOUSE, Q6NZQ2|DDX31_MOUSE, Q6P9R1|DDX51_MOUSE, Q6ZPL9|DDX55_MOUSE, Q80Y44|DDX10_MOUSE, Q810A7|DDX42_MOUSE, Q8K301|DDX52_MOUSE, Q8K363|DDX18_MOUSE, Q8K4L0|DDX54_MOUSE, Q8…	Q13838|DX39B_HUMAN		P19007|HPT_RABIT	O00187|MASP2_HUMAN, O60494|CUBN_HUMAN, P00736|C1R_HUMAN, P00738|HPT_HUMAN, P00739|HPTR_HUMAN, P09871|C1S_HUMAN, P13497|BMP1_HUMAN, P48740|MASP1_HUMAN, Q16820|MEP1B_HUMAN, Q6UXH9|PAMR1_HUMAN, Q9BUZ4|TRAF4_HUMAN, Q9NZP8|C1RL_HUMAN		A3C053|BGL29_ORYSJ, B7ECS8|BGL09_ORYSJ, Q0J0N4|BGL30_ORYSJ, Q53NF0|BGL35_ORYSJ, Q5Z9Z0|BGL24_ORYSJ, Q7EXZ4|BGL28_ORYSJ, Q7F9K4|BGL10_ORYSJ, Q7XKV2|BGL13_ORYSJ, Q7XKV4|BGL12_ORYSJ, Q7XKV5|BGL11_ORYSJ, Q84YK7|BGL27_ORYSJ	Q9UEF7|KLOT_HUMAN
Q2V0C9|CBS_APIME	P35520|CBS_HUMAN		Q8GX69|BGA16_ARATH, Q93Z24|BGA17_ARATH, Q9C6W4|BGA15_ARATH, Q9FFN4|BGAL6_ARATH, Q9FN08|BGA10_ARATH, Q9LFA6|BGAL2_ARATH, Q9MAJ7|BGAL5_ARATH, Q9SCU8|BGA14_ARATH, Q9SCU9|BGA13_ARATH, Q9SCV0|BGA12_ARATH, Q9SCV1|BGA11_ARATH, Q9SCV3|BGAL9_ARATH, Q9SCV4|BGAL8_ARATH, Q9SCV5|BGAL7_ARATH, Q9SCV8|BGAL4_ARATH, Q9SCV9|BGAL3_ARATH, Q9SCW1|BGAL1_ARATH	P58658|EVA1C_HUMAN		H2L0N8|ARL13_CAEEL, O16616|TRI21_CAEEL, O45379|ARL3_CAEEL, P34212|ARL5_CAEEL, Q09623|YS84_CAEEL, Q09654|TRI23_CAEEL, Q10943|ARF12_CAEEL, Q18510|ARL6_CAEEL, Q19705|ARL2_CAEEL, Q20758|ARL1_CAEEL, Q23445|SAR1_CAEEL, Q94231|ARF11_CAEEL	P61204|ARF3_HUMAN		Q9N2D2|CHYM_CALJA, Q9N2D3|PEPC_CALJA, Q9N2D4|PEPA_CALJA, Q9TSZ1|RENI_CALJA	P00797|RENI_HUMAN, P07339|CATD_HUMAN		P06871|TRY1_CANLF, P06872|TRY2_CANLF	O60259|KLK8_HUMAN, P07477|TRY1_HUMAN, P07478|TRY2_HUMAN, P35030|TRY3_HUMAN, P49862|KLK7_HUMAN, Q92876|KLK6_HUMAN, Q9P0G3|KLK14_HUMAN, Q9UBX7|KLK11_HUMAN, Q9UKR0|KLK12_HUMAN, Q9Y337|KLK5_HUMAN, Q9Y5K2|KLK4_HUMAN		P51435|TNFA_CAVPO	O43557|TNF14_HUMAN, O95150|TNF15_HUMAN, P01374|TNFB_HUMAN, P01375|TNFA_HUMAN, P48023|TNFL6_HUMAN, P50591|TNF10_HUMAN, Q06643|TNFC_HUMAN		Q09118|HBEGF_CHLAE	O14944|EREG_HUMAN, P15514|AREG_HUMAN, Q99075|HBEGF_HUMAN		O13146|EPHA3_DANRE, O73875|EPB4A_DANRE	O15197|EPHB6_HUMAN, P19957|ELAF_HUMAN, P21709|EPHA1_HUMAN, P23352|KALM_HUMAN, P29317|EPHA2_HUMAN, P29323|EPHB2_HUMAN, P54756|EPHA5_HUMAN, P54760|EPHB4_HUMAN, P54764|EPHA4_HUMAN, Q5JZY3|EPHAA_HUMAN		Q8MPP3|D2MP_DROME	P02790|HEMO_HUMAN, P03956|MMP1_HUMAN, P04004|VTNC_HUMAN, P08253|MMP2_HUMAN, P09237|MMP7_HUMAN, P09238|MMP10_HUMAN, P11717|MPRI_HUMAN, P14780|MMP9_HUMAN, P22894|MMP8_HUMAN, P39900|MMP12_HUMAN, Q92954|PRG4_HUMAN, Q9ULZ9|MMP17_HUMAN		Q9GM97|GDF8_HORSE	O00292|LFTY2_HUMAN, O14793|GDF8_HUMAN, O95390|GDF11_HUMAN, O95393|BMP10_HUMAN, Q99988|GDF15_HUMAN, Q9UK05|GDF2_HUMAN		P0AEB7|YOAB_ECOLI, P0AF93|RIDA_ECOLI, P0AGL2|TDCF_ECOLI, P39332|YJGH_ECOLI	P52758|RIDA_HUMAN		P21760|EXFAB_CHICK	O43278|SPIT1_HUMAN, O43291|SPIT2_HUMAN, P02760|AMBP_HUMAN, P07360|CO8G_HUMAN, P09466|PAEP_HUMAN, P10646|TFPI1_HUMAN, P41222|PTGDS_HUMAN, P80188|NGAL_HUMAN, Q06481|APLP2_HUMAN, Q8TEU8|WFKN2_HUMAN, Q96NZ8|WFKN1_HUMAN, Q9NY56|OBP2A_HUMAN					Q7JGR2|PABP5_MACMU, Q8SQ27|RBM12_MACMU	O60506|HNRPQ_HUMAN, O75821|EIF3G_HUMAN, P09012|SNRPA_HUMAN, Q13310|PABP4_HUMAN, Q16629|SRSF7_HUMAN, Q96LT9|RNPC3_HUMAN, Q9H361|PABP3_HUMAN		E9Q3S4|M3K19_MOUSE, O54988|SLK_MOUSE, O55098|STK10_MOUSE, O88643|PAK1_MOUSE, P53349|M3K1_MOUSE, P70218|M4K1_MOUSE, P83510|TNIK_MOUSE, P97820|M4K4_MOUSE, Q07174|M3K8_MOUSE, Q3UUJ4|STRAA_MOUSE, Q5F2E8|TAOK1_MOUSE, Q61036|PAK3_MOUSE, Q61083|M3K2_MOUSE, Q61084|M3K3_MOUSE, Q61161|M4K2_MOUSE, Q6P9R2|OXSR1_MOUSE, Q6ZQ29|TAOK2_MOUSE, Q80YS9|STKL1_MOUSE, Q8BPM2|M4K5_MOUSE, Q8BYC6|TAOK3_MOUSE, Q8CIN4|PAK2_…	O75914|PAK3_HUMAN		P02562|MYSS_RABIT, P04460|MYH6_RABIT, P04461|MYH7_RABIT, P35748|MYH11_RABIT, Q28641|MYH4_RABIT, Q99105|MYSU_RABIT	O00159|MYO1C_HUMAN, P35579|MYH9_HUMAN, Q7Z406|MYH14_HUMAN, Q9UKX3|MYH13_HUMAN, Q9Y2K3|MYH15_HUMAN		A3AGM4|H2B1_ORYSJ, Q6F362|H2B9_ORYSJ, Q6ZBP3|H2B2_ORYSJ, Q7GBK0|H2B7_ORYSJ, Q943L2|H2B11_ORYSJ, Q94JE1|H2B5_ORYSJ, Q94JJ4|H2B4_ORYSJ, Q94JJ7|H2B3_ORYSJ, Q9LGH4|H2B6_ORYSJ, Q9LGH8|H2B8_ORYSJ, Q9LGI2|H2B10_ORYSJ	Q16778|H2B2E_HUMAN
B2D0J4|VDPP4_APIME	P27487|DPP4_HUMAN		O22870|FK163_ARATH, Q0WRJ7|FK202_ARATH, Q38935|FK151_ARATH, Q38936|FK152_ARATH, Q8LGG0|FKB12_ARATH, Q93ZG9|FKB53_ARATH, Q9FLB3|FK153_ARATH, Q9LM71|FKB18_ARATH, Q9LYR5|FKB19_ARATH, Q9M2S7|FK201_ARATH, Q9SCY2|FKB13_ARATH, Q9SCY3|PNSL4_ARATH, Q9SR70|FK164_ARATH	P26885|FKBP2_HUMAN, Q9Y680|FKBP7_HUMAN		P05634|MSP10_CAEEL, P53017|MSP19_CAEEL, P53018|MSP32_CAEEL, P53019|MSP33_CAEEL, P53020|MSP38_CAEEL, Q17856|MSP55_CAEEL, Q18461|MSP49_CAEEL, Q19832|MSP3_CAEEL, Q21244|MSP63_CAEEL, Q23519|MS152_CAEEL, Q94053|MSP78_CAEEL, Q9TVW5|MSP77_CAEEL	O95292|VAPB_HUMAN		B0KWC9|CING_CALJA	O00159|MYO1C_HUMAN, P35579|MYH9_HUMAN, Q7Z406|MYH14_HUMAN, Q9UKX3|MYH13_HUMAN, Q9Y2K3|MYH15_HUMAN		E2QWQ2|NLK_CANLF, E2RSS3|WEE2_CANLF, O02812|MK14_CANLF	P27361|MK03_HUMAN, P28482|MK01_HUMAN, P45983|MK08_HUMAN, P49336|CDK8_HUMAN, P68400|CSK21_HUMAN, Q00526|CDK3_HUMAN, Q00532|CDKL1_HUMAN, Q15759|MK11_HUMAN, Q16539|MK14_HUMAN		O88931|RAC2_CAVPO	O00212|RHOD_HUMAN, P60763|RAC3_HUMAN, P60953|CDC42_HUMAN, P61586|RHOA_HUMAN, P63000|RAC1_HUMAN, P84095|RHOG_HUMAN, Q92730|RND1_HUMAN		Q4VIT4|PDIA3_CHLAE	P07237|PDIA1_HUMAN, P10599|THIO_HUMAN, P30101|PDIA3_HUMAN		A1L1S5|FOXF1_DANRE, A2BGM5|FOXN4_DANRE, A3KNJ3|FXI3A_DANRE, F1QDF8|FXJ1A_DANRE, F1R8Z9|FXJ1B_DANRE, Q07342|FOXA2_DANRE, Q7T1C0|FXI3B_DANRE, Q9DE24|FXC1B_DANRE, Q9DE25|FXC1A_DANRE, Q9I9E1|FOXH1_DANRE	P58012|FOXL2_HUMAN		P18053|PSA4_DROME, P22769|PSA71_DROME, P40301|PSA2_DROME, Q24178|PSA72_DROME, Q27575|PSA73_DROME, Q95083|PSA5_DROME, Q9V5C6|PSA3_DROME, Q9VA12|PSA4L_DROME, Q9VNA5|PSB4_DROME, Q9XZJ4|PSA6_DROME	P25787|PSA2_HUMAN		O19010|CRIS3_HORSE	P16562|CRIS2_HUMAN, P48060|GLIP1_HUMAN, P54108|CRIS3_HUMAN, Q6UXB8|PI16_HUMAN, Q9H0B8|CRLD2_HUMAN, Q9H4G4|GAPR1_HUMAN		B1XEG2|PHYDA_ECODH, C5A0E6|PHYDA_ECOBW, Q46806|PHYDA_ECOLI	Q14195|DPYL3_HUMAN, Q9BPU6|DPYL5_HUMAN		Q5F470|RAB8A_CHICK, Q5ZHV1|RB33B_CHICK, Q5ZIT5|RAB10_CHICK, Q5ZJN2|RB11A_CHICK, Q5ZKR4|RABL3_CHICK, Q5ZKU5|RAB14_CHICK, Q5ZLG1|RAB18_CHICK, Q6IMM1|DJC27_CHICK, Q90965|RAB2A_CHICK	O00194|RB27B_HUMAN, P61026|RAB10_HUMAN, P62820|RAB1A_HUMAN, Q9ULW5|RAB26_HUMAN					A4K2T0|STK4_MACMU, P55245|EGFR_MACMU, Q20CR4|DUSTY_MACMU, Q5EDC3|CDK20_MACMU	P00533|EGFR_HUMAN, P04626|ERBB2_HUMAN, P21860|ERBB3_HUMAN, Q15303|ERBB4_HUMAN		A0A7N9VSG0|AFG2B_MOUSE, J3QK54|FIGL2_MOUSE, O88685|PRS6A_MOUSE, O88967|YMEL1_MOUSE, P46467|VPS4B_MOUSE, P46471|PRS7_MOUSE, P54775|PRS6B_MOUSE, P62192|PRS4_MOUSE, P62196|PRS8_MOUSE, P62334|PRS10_MOUSE, Q01853|TERA_MOUSE, Q3UA06|PCH2_MOUSE, Q3ULF4|SPG7_MOUSE, Q3UMC0|AFG2A_MOUSE, Q5BL07|PEX1_MOUSE, Q8BPY9|FIGL1_MOUSE, Q8JZQ2|AFG32_MOUSE, Q8K0T4|KATL1_MOUSE, Q8R1X6|SPART_MOUSE, Q8VEJ9|VPS4A_MOUSE, Q9…	P55072|TERA_HUMAN		P27113|LYAM2_RABIT	P02749|APOH_HUMAN, P08174|DAF_HUMAN, P14151|LYAM1_HUMAN, P15529|MCP_HUMAN, P16109|LYAM3_HUMAN, P16581|LYAM2_HUMAN, P78539|SRPX_HUMAN, Q76M96|CCD80_HUMAN, Q7Z408|CSMD2_HUMAN, Q9UGT4|SUSD2_HUMAN		B9G934|C14C3_ORYSJ, B9GBJ9|C14C1_ORYSJ, B9X287|C7346_ORYSJ, Q0DS59|C14B2_ORYSJ, Q2QYH7|C14C2_ORYSJ, Q5KQH7|C14D1_ORYSJ, Q69XM6|C7344_ORYSJ, Q6Z6D6|C7342_ORYSJ, Q7XHW5|C14B1_ORYSJ, Q8LIF2|C7345_ORYSJ	P08684|CP3A4_HUMAN, P24557|THAS_HUMAN
P00038|CYC_APIME	P99999|CYC_HUMAN		B9DHA6|RL40A_ARATH, O65381|RUB3_ARATH, P0CH32|UBQ4_ARATH, P0CH33|UBQ11_ARATH, P59232|R27AB_ARATH, P59233|R27AC_ARATH, P59271|R27AA_ARATH, Q1EC66|UBQ3_ARATH, Q3E7K8|UBQ12_ARATH, Q3E7T8|UBQ14_ARATH, Q42202|RL40B_ARATH, Q8RUC6|RUB2_ARATH, Q9FHQ6|UBQ9_ARATH, Q9SHE7|RUB1_ARATH	P62979|RS27A_HUMAN		A0A078BQN7|FKH3_CAEEL, G5EGC9|PES1_CAEEL, O16850|FOXO_CAEEL, O17617|FKH4_CAEEL, P34683|LIN31_CAEEL, Q10924|FKH6_CAEEL, Q17381|PHA4_CAEEL, Q18694|UN130_CAEEL, Q19802|FKH5_CAEEL, Q21187|FKH9_CAEEL, Q22510|FKH02_CAEEL	P58012|FOXL2_HUMAN		B0KWT6|UBL4A_CALJA	P05161|ISG15_HUMAN, P0CG47|UBB_HUMAN, P0CG48|UBC_HUMAN, P54727|RD23B_HUMAN, P62979|RS27A_HUMAN		P51666|NR4A1_CANLF, Q0ZAQ8|PPARD_CANLF, Q4U3Q4|PPARG_CANLF, Q5FBR4|RARA_CANLF, Q5TJF7|RXRB_CANLF, Q6QMY5|ERR1_CANLF, Q95N78|PPARA_CANLF	P10828|THB_HUMAN, P55055|NR1H2_HUMAN, Q07869|PPARA_HUMAN, Q14995|NR1D2_HUMAN		P84552|COCH_CAVPO	O00339|MATN2_HUMAN, O15232|MATN3_HUMAN, O43405|COCH_HUMAN, O95460|MATN4_HUMAN, P12111|CO6A3_HUMAN, Q2UY09|COSA1_HUMAN, Q6UXI7|VITRN_HUMAN		Q66S37|MBL2_CHLAE	P05452|TETN_HUMAN, P11226|MBL2_HUMAN, Q9BWP8|COL11_HUMAN		E7FF10|VWA1_DANRE	O00339|MATN2_HUMAN, O15232|MATN3_HUMAN, O43405|COCH_HUMAN, O95460|MATN4_HUMAN, P04275|VWF_HUMAN, P12111|CO6A3_HUMAN, Q2UY09|COSA1_HUMAN, Q6UXI7|VITRN_HUMAN, Q8N8U9|BMPER_HUMAN, Q9Y6R7|FCGBP_HUMAN		M9PD06|UBP32_DROME, P55824|FAF_DROME, Q24574|UBPE_DROME, Q8IQ27|UBP2_DROME, Q9VC56|PUF_DROME, Q9VRP5|UBP36_DROME, Q9VVR1|NOT_DROME, Q9VYQ8|UBP7_DROME, Q9W462|UBP30_DROME	Q9UHP3|UBP25_HUMAN		Q28381|HPLN1_HORSE	O14594|NCAN_HUMAN, P10915|HPLN1_HUMAN, P16112|PGCA_HUMAN, Q96GW7|PGCB_HUMAN, Q9Y2Y8|PRG3_HUMAN, Q9Y5Y7|LYVE1_HUMAN		B1XBE0|DNAJ_ECODH, C4ZPU1|DNAJ_ECOBW, P08622|DNAJ_ECOLI	P25686|DNJB2_HUMAN		O42422|EPHA7_CHICK, P29318|EPHA3_CHICK, P54755|EPHA5_CHICK, Q07496|EPHA4_CHICK	O15197|EPHB6_HUMAN, P08581|MET_HUMAN, P21709|EPHA1_HUMAN, P29317|EPHA2_HUMAN, P54756|EPHA5_HUMAN, P54760|EPHB4_HUMAN, P54764|EPHA4_HUMAN, Q5JZY3|EPHAA_HUMAN					P69895|TBB5_MACMU	P07437|TBB5_HUMAN, P68363|TBA1B_HUMAN, P68366|TBA4A_HUMAN, P68371|TBB4B_HUMAN, Q71U36|TBA1A_HUMAN, Q9BQE3|TBA1C_HUMAN, Q9H4B7|TBB1_HUMAN		A2A8L1|CHD5_MOUSE, A2AJK6|CHD7_MOUSE, A3KFM7|CHD6_MOUSE, E9PZM4|CHD2_MOUSE, F8VPZ5|ERCC6_MOUSE, P40201|CHD1_MOUSE, P70270|RAD54_MOUSE, Q04692|SMRCD_MOUSE, Q09XV5|CHD8_MOUSE, Q3TKT4|SMCA4_MOUSE, Q3U827|RN180_MOUSE, Q5NC05|TTF2_MOUSE, Q60848|HELLS_MOUSE, Q61687|ATRX_MOUSE, Q6DIC0|SMCA2_MOUSE, Q6NZP1|ZRAB3_MOUSE, Q6PCN7|HLTF_MOUSE, Q6PDQ2|CHD4_MOUSE, Q6PFE3|RA54B_MOUSE, Q6PGB8|SMCA1_MOUSE, Q6ZPV2|IN…	Q8TDI0|CHD5_HUMAN		P05772|KPCB_RABIT, P10102|KPCA_RABIT, P10830|KPCE_RABIT, P67998|KS6B1_RABIT, Q9XT18|SGK1_RABIT	P05771|KPCB_HUMAN, P08567|PLEK_HUMAN, P17252|KPCA_HUMAN, P25098|ARBK1_HUMAN, P31751|AKT2_HUMAN		Q0D744|ADF8_ORYSJ, Q0DLA3|ADF7_ORYSJ, Q10P87|ADF5_ORYSJ, Q2QLT8|ADF11_ORYSJ, Q337A5|ADF10_ORYSJ, Q6EUH7|ADF1_ORYSJ, Q7XSN9|ADF6_ORYSJ, Q84TB3|ADF4_ORYSJ, Q84TB6|ADF3_ORYSJ, Q8H2P8|ADF9_ORYSJ, Q9AY76|ADF2_ORYSJ	P23528|COF1_HUMAN
A9ZSY2|TRET1_APILI	P11169|GTR3_HUMAN		O23507|1MMP_ARATH, Q8GWW6|4MMP_ARATH	P02790|HEMO_HUMAN, P03956|MMP1_HUMAN, P04004|VTNC_HUMAN, P08253|MMP2_HUMAN, P09237|MMP7_HUMAN, P09238|MMP10_HUMAN, P11717|MPRI_HUMAN, P14780|MMP9_HUMAN, P22894|MMP8_HUMAN, P39900|MMP12_HUMAN, Q92954|PRG4_HUMAN, Q9ULZ9|MMP17_HUMAN		O17624|C13B1_CAEEL, Q09653|C13AA_CAEEL, Q27513|C13A4_CAEEL, Q27514|C13A5_CAEEL, Q27515|C13A6_CAEEL, Q27516|C13A8_CAEEL, Q27517|C13A3_CAEEL, Q27518|C13A2_CAEEL, Q27519|C13A7_CAEEL, Q27520|C13A1_CAEEL	P08684|CP3A4_HUMAN, P24557|THAS_HUMAN		F7ASZ0|BTBD3_CALJA	O15060|ZBT39_HUMAN, O43791|SPOP_HUMAN, Q14145|KEAP1_HUMAN, Q53G59|KLH12_HUMAN, Q9BYV9|BACH2_HUMAN		O18806|FA8_CANLF	O14786|NRP1_HUMAN, O43854|EDIL3_HUMAN, P00450|CERU_HUMAN, P00451|FA8_HUMAN, P12259|FA5_HUMAN, P98066|TSG6_HUMAN, Q08431|MFGM_HUMAN, Q15113|PCOC1_HUMAN, Q8NFT8|DNER_HUMAN, Q96PD2|DCBD2_HUMAN		P70684|PGDH_CAVPO, Q9JIF5|PECR_CAVPO	O75452|RDH16_HUMAN, P15428|PGDH_HUMAN, P16152|CBR1_HUMAN, Q99714|HCD2_HUMAN, Q9BPX1|DHB14_HUMAN		Q9BDW8|GDF7_CHLAE	O00292|LFTY2_HUMAN, O95393|BMP10_HUMAN, Q9UK05|GDF2_HUMAN		A5PN28|OTO1A_DANRE, Q5RJ80|CAPR2_DANRE	O75973|C1QRF_HUMAN, P02745|C1QA_HUMAN, P02746|C1QB_HUMAN, P02747|C1QC_HUMAN, Q15848|ADIPO_HUMAN, Q7Z5L3|C1QL2_HUMAN, Q9BXJ4|C1QT3_HUMAN, Q9NTU7|CBLN4_HUMAN		P92029|DNJ60_DROME, Q03751|DNJC5_DROME, Q24133|DNAJ1_DROME, Q27237|TID_DROME, Q9TVP3|JDP_DROME, Q9VGR7|Y6693_DROME, Q9VPQ2|DJSHV_DROME, Q9VXT2|DJC25_DROME	P25686|DNJB2_HUMAN, Q9NVM6|DJC17_HUMAN		P00917|CAH1_HORSE	P00915|CAH1_HUMAN, P00918|CAH2_HUMAN, Q8N1Q1|CAH13_HUMAN, Q9NS85|CAH10_HUMAN, Q9ULX7|CAH14_HUMAN		B1XDP7|CH60_ECODH, C5A1D5|CH60_ECOBW, P0A6F5|CH60_ECOLI	P10809|CH60_HUMAN		Q5F3D7|UTP15_CHICK, Q5F3X8|SC31A_CHICK, Q5ZJL7|DDB2_CHICK, Q5ZKU8|PK1IP_CHICK, Q5ZLG9|WDR59_CHICK, Q5ZLK1|DCA13_CHICK, Q5ZLL7|WDR91_CHICK, Q5ZMV7|WDR82_CHICK, Q5ZMV9|WDR24_CHICK, Q9I8G9|RBBP7_CHICK, Q9W7I5|RBBP4_CHICK	O43684|BUB3_HUMAN					O19092|CYTC_MACMU	O76096|CYTF_HUMAN, P01034|CYTC_HUMAN, P01037|CYTN_HUMAN, P01042|KNG1_HUMAN, P09228|CYTT_HUMAN, P28325|CYTD_HUMAN, Q15828|CYTM_HUMAN		O08537|ESR2_MOUSE, O08580|ERR1_MOUSE, P11416|RARA_MOUSE, P12813|NR4A1_MOUSE, P18911|RARG_MOUSE, P19785|ESR1_MOUSE, P22605|RARB_MOUSE, P28700|RXRA_MOUSE, P28704|RXRB_MOUSE, P28705|RXRG_MOUSE, P33242|STF1_MOUSE, P37242|THB_MOUSE, P43135|COT2_MOUSE, P43136|NR2F6_MOUSE, P45448|NR5A2_MOUSE, P49117|NR2C2_MOUSE, P49698|HNF4A_MOUSE, P62509|ERR3_MOUSE, P63058|THA_MOUSE, Q06219|NR4A2_MOUSE, Q505F1|NR2C1_MO…	P10828|THB_HUMAN		B6A7Q3|CDK14_RABIT, Q9TTK0|CDKL2_RABIT	P27361|MK03_HUMAN, P28482|MK01_HUMAN, P45983|MK08_HUMAN, P49336|CDK8_HUMAN, Q00526|CDK3_HUMAN, Q00532|CDKL1_HUMAN, Q15759|MK11_HUMAN, Q16539|MK14_HUMAN		Q1WM15|HXK8_ORYSJ, Q1WM16|HXK7_ORYSJ, Q2KNB4|HXK3_ORYSJ, Q2KNB5|HXK10_ORYSJ, Q2KNB7|HXK9_ORYSJ, Q2KNB9|HXK2_ORYSJ, Q5W676|HXK5_ORYSJ, Q6Z398|HXK4_ORYSJ, Q8LH82|HXK1_ORYSJ, Q8LQ68|HXK6_ORYSJ	P19367|HXK1_HUMAN
P19039|EF1A_APIME	P68104|EF1A1_HUMAN		O82656|PTP1_ARATH	P18031|PTN1_HUMAN, P23468|PTPRD_HUMAN, P23470|PTPRG_HUMAN, P23471|PTPRZ_HUMAN, P26038|MOES_HUMAN, P28827|PTPRM_HUMAN, P29074|PTN4_HUMAN, P29350|PTN6_HUMAN, P35236|PTN7_HUMAN, Q06124|PTN11_HUMAN, Q12913|PTPRJ_HUMAN, Q15256|PTPRR_HUMAN, Q9HD43|PTPRH_HUMAN		P36573|LEC1_CAEEL, Q09581|LEC3_CAEEL, Q09605|LEC7_CAEEL, Q09610|LEC8_CAEEL	O00182|LEG9_HUMAN, O00214|LEG8_HUMAN, P09382|LEG1_HUMAN, P17931|LEG3_HUMAN, P47929|LEG7_HUMAN, P56470|LEG4_HUMAN, Q05315|LEG10_HUMAN, Q3ZCW2|LEGL_HUMAN		O18992|CP2DJ_CALJA, O18993|CP3AL_CALJA, O77810|CP1A2_CALJA, Q95M61|CP19A_CALJA	P08684|CP3A4_HUMAN		Q9TU19|NPHP1_CANLF	O60504|VINEX_HUMAN, O75815|BCAR3_HUMAN, P19174|PLCG1_HUMAN, P29353|SHC1_HUMAN, P46108|CRK_HUMAN, P46109|CRKL_HUMAN, P62993|GRB2_HUMAN, Q14247|SRC8_HUMAN, Q86WV1|SKAP1_HUMAN, Q8IZP0|ABI1_HUMAN		Q71FK5|ACTB_CAVPO	P60709|ACTB_HUMAN, P61158|ARP3_HUMAN, P61160|ARP2_HUMAN, P62736|ACTA_HUMAN, P63261|ACTG_HUMAN, P63267|ACTH_HUMAN		Q6TYA9|CXA1_CHLAE	P48165|CXA8_HUMAN, Q9UKL4|CXD2_HUMAN		O73864|WNT11_DANRE, P24257|WNT1_DANRE, P43446|WN10A_DANRE, P47793|WNT4A_DANRE, P51028|WNT8A_DANRE, P51029|WNT8B_DANRE, Q801F7|WN10B_DANRE, Q92048|WNT2_DANRE, Q92050|WNT5B_DANRE	O14904|WNT9A_HUMAN		Q9W266|WDP_DROME	O15335|CHAD_HUMAN, O94991|SLIK5_HUMAN, P02750|A2GL_HUMAN, P13224|GP1BB_HUMAN, P14770|GPIX_HUMAN, P35858|ALS_HUMAN, Q96PX8|SLIK1_HUMAN, Q9BZR6|RTN4R_HUMAN, Q9H156|SLIK2_HUMAN		Q2EEY0|TLR9_HORSE, Q6T752|TLR2_HORSE, Q9MYW3|TLR4_HORSE	O60603|TLR2_HUMAN, P08571|CD14_HUMAN, Q15399|TLR1_HUMAN		B1XHJ8|NANA_ECODH, C4ZSW3|NANA_ECOBW, P0A6L4|NANA_ECOLI	Q9BXD5|NPL_HUMAN		P14448|FIBA_CHICK	O00602|FCN1_HUMAN, O15123|ANGP2_HUMAN, O75636|FCN3_HUMAN, P02671|FIBA_HUMAN, P02679|FIBG_HUMAN, P55083|MFAP4_HUMAN, Q08830|FGL1_HUMAN, Q15389|ANGP1_HUMAN, Q15485|FCN2_HUMAN, Q9BY76|ANGL4_HUMAN					P62292|ASPM_MACMU	O43707|ACTN4_HUMAN, P12814|ACTN1_HUMAN, P13796|PLSL_HUMAN, P21333|FLNA_HUMAN, P35609|ACTN2_HUMAN, Q13813|SPTN1_HUMAN, Q9UPN3|MACF1_HUMAN		O08989|RASM_MOUSE, O35626|RASD1_MOUSE, P08556|RASN_MOUSE, P10833|RRAS_MOUSE, P32883|RASK_MOUSE, P61226|RAP2B_MOUSE, P62071|RRAS2_MOUSE, P62835|RAP1A_MOUSE, P63032|RHES_MOUSE, P63321|RALA_MOUSE, P70425|RIT2_MOUSE, P70426|RIT1_MOUSE, Q08AT1|RASLC_MOUSE, Q5PR73|DIRA2_MOUSE, Q5SSG5|RSLAB_MOUSE, Q61411|RASH_MOUSE, Q6IMB1|RSLBA_MOUSE, Q7TN89|RASE_MOUSE, Q80ZJ1|RAP2A_MOUSE, Q8BU31|RAP2C_MOUSE, Q8CEC5|KB…	P61224|RAP1B_HUMAN		B7NZ88|KATL1_RABIT	P36776|LONM_HUMAN, P46459|NSF_HUMAN, P55072|TERA_HUMAN, Q12830|BPTF_HUMAN, Q6PL18|ATAD2_HUMAN, Q92576|PHF3_HUMAN, Q92793|CBP_HUMAN, Q92794|KAT6A_HUMAN, Q9UIF8|BAZ2B_HUMAN		Q3HRN7|CNBLA_ORYSJ, Q3HRN8|CNBL9_ORYSJ, Q3HRN9|CNBL8_ORYSJ, Q3HRP0|CNBL7_ORYSJ, Q3HRP1|CNBL6_ORYSJ, Q3HRP2|CNBL5_ORYSJ, Q3HRP5|CNBL2_ORYSJ, Q75KU4|CNBL4_ORYSJ, Q75LU8|CNBL3_ORYSJ, Q7XC27|CNBL1_ORYSJ	P63098|CANB1_HUMAN
P91849|H4_APIME	P62805|H4_HUMAN		O64583|P2C28_ARATH, Q4PSE8|P2C71_ARATH, Q8L7I4|P2C17_ARATH, Q8LAY8|P2C69_ARATH, Q8RXV3|P2C59_ARATH, Q8VZN9|P2C11_ARATH, Q93YW5|P2C58_ARATH, Q94AT1|P2C76_ARATH, Q9LDA7|P2C39_ARATH, Q9LME4|P2C09_ARATH, Q9LW60|P2C44_ARATH, Q9S9Z7|P2C10_ARATH, Q9SIU8|P2C20_ARATH	Q5SGD2|PPM1L_HUMAN		O61460|VAB1_CAEEL	O15197|EPHB6_HUMAN, P19957|ELAF_HUMAN, P21709|EPHA1_HUMAN, P23352|KALM_HUMAN, P29317|EPHA2_HUMAN, P29323|EPHB2_HUMAN, P54756|EPHA5_HUMAN, P54760|EPHB4_HUMAN, P54764|EPHA4_HUMAN, Q5JZY3|EPHAA_HUMAN		Q0EF98|GPX2_CALJA, Q0EF99|GPX1_CALJA, Q32QL6|GPX4_CALJA	P22352|GPX3_HUMAN, Q96SL4|GPX7_HUMAN		P15944|TRYT_CANLF, P19236|TRYM_CANLF	P03951|FA11_HUMAN, P03952|KLKB1_HUMAN, P05156|CFAI_HUMAN, P20231|TRYB2_HUMAN, Q15661|TRYB1_HUMAN, Q16651|PRSS8_HUMAN, Q9BQR3|PRS27_HUMAN, Q9GZN4|BSSP4_HUMAN		P80325|CCL11_CAVPO	O00585|CCL21_HUMAN, P13500|CCL2_HUMAN, P47992|XCL1_HUMAN, P51671|CCL11_HUMAN, P78423|X3CL1_HUMAN, P80098|CCL7_HUMAN		O46598|HAVR1_CHLAE	Q8TDQ0|HAVR2_HUMAN, Q96D42|HAVR1_HUMAN		Q6DBX4|GWL_DANRE, Q6NW76|AURKB_DANRE, Q90ZY4|SBK1_DANRE, Q9YHZ5|PIM2_DANRE	O14965|AURKA_HUMAN, O75716|STK16_HUMAN, Q5S007|LRRK2_HUMAN, Q8N5S9|KKCC1_HUMAN, Q96GD4|AURKB_HUMAN, Q9BYP7|WNK3_HUMAN		A1ZAY1|DLISH_DROME, Q08012|GRAP_DROME, Q6NR09|EGRAP_DROME, Q8T390|SH3G3_DROME	O60504|VINEX_HUMAN, O75815|BCAR3_HUMAN, P62993|GRB2_HUMAN, Q86WV1|SKAP1_HUMAN, Q8IZP0|ABI1_HUMAN		P02758|LACB1_HORSE, P07380|LACB2_HORSE, Q28388|UCAL_HORSE, Q95182|ALL1_HORSE	P09466|PAEP_HUMAN, Q9NY56|OBP2A_HUMAN		B1XAY6|DER_ECODH, C4ZX86|DER_ECOBW, P0A6P5|DER_ECOLI	P55040|GEM_HUMAN		P01875|IGHM_CHICK	P01834|IGKC_HUMAN, P01854|IGHE_HUMAN, P01857|IGHG1_HUMAN, P01859|IGHG2_HUMAN, P01860|IGHG3_HUMAN, P01861|IGHG4_HUMAN, P01871|IGHM_HUMAN, P01876|IGHA1_HUMAN, P01877|IGHA2_HUMAN, P01880|IGHD_HUMAN					B3Y683|MYD88_MACMU, P59822|IL1AP_MACMU	P14778|IL1R1_HUMAN, P27930|IL1R2_HUMAN, Q01638|ILRL1_HUMAN, Q13478|IL18R_HUMAN, Q9NPH3|IL1AP_HUMAN		O35681|SYT3_MOUSE, P40749|SYT4_MOUSE, P46096|SYT1_MOUSE, P46097|SYT2_MOUSE, P47708|RP3A_MOUSE, P70169|DOC2B_MOUSE, Q0VAV2|EXPH5_MOUSE, Q768S4|RPH3L_MOUSE, Q7TN83|SYT16_MOUSE, Q7TN84|SYT14_MOUSE, Q7TNF0|DOC2A_MOUSE, Q7TPS5|C2CD5_MOUSE, Q80T23|SYTL5_MOUSE, Q8C6N3|SYT15_MOUSE, Q91XT6|TAC2N_MOUSE, Q920M7|SYT17_MOUSE, Q920N7|SYT12_MOUSE, Q99N48|SYTL3_MOUSE, Q99N50|SYTL2_MOUSE, Q99N80|SYTL1_MOUSE, Q9EQ…	Q9BT88|SYT11_HUMAN		P28292|CCL2_RABIT	O00585|CCL21_HUMAN, O15467|CCL16_HUMAN, P13500|CCL2_HUMAN, P47992|XCL1_HUMAN, P51671|CCL11_HUMAN, P78423|X3CL1_HUMAN, P80098|CCL7_HUMAN, Q8NHW4|CC4L_HUMAN, Q99731|CCL19_HUMAN		Q0JCR9|MST1_ORYSJ, Q10PW9|MST4_ORYSJ, Q6Z401|MST6_ORYSJ, Q6ZKF0|MST5_ORYSJ, Q7EZD7|MST3_ORYSJ, Q851G4|MST2_ORYSJ, Q94EC3|MST7_ORYSJ, Q94EC4|MST8_ORYSJ	P11169|GTR3_HUMAN
C9WMM5|VCP_APIME	P10619|PPGB_HUMAN		F4IZ82|ARL8D_ARATH, O04834|SAR1A_ARATH, P0DH91|ARF2B_ARATH, P36397|ARF1_ARATH, P40940|ARF3_ARATH, Q01474|SAR1B_ARATH, Q8VY57|ARL8A_ARATH, Q8W4C8|ARL8C_ARATH, Q93Y31|ARL8B_ARATH, Q9LQC8|ARF2A_ARATH, Q9SHU5|ARF4_ARATH, Q9ZPX1|ARF5_ARATH	P61204|ARF3_HUMAN		O16115|GST2_CAEEL, O16116|GST3_CAEEL, P91252|GST6_CAEEL, P91253|GST7_CAEEL, P91254|GST8_CAEEL, Q09596|GST5_CAEEL, Q09607|GST36_CAEEL, Q18938|MAAI_CAEEL, Q21355|GST4_CAEEL, Q21743|GST9_CAEEL	O60760|HPGDS_HUMAN		P51500|CGHB_CALJA	P01225|FSHB_HUMAN, P01229|LSHB_HUMAN, P0DN86|CGB3_HUMAN, Q6NT52|CGB2_HUMAN		Q6Y4Q5|MMP3_CANLF	P02790|HEMO_HUMAN, P03956|MMP1_HUMAN, P04004|VTNC_HUMAN, P09237|MMP7_HUMAN, P09238|MMP10_HUMAN, P22894|MMP8_HUMAN, P39900|MMP12_HUMAN, Q92954|PRG4_HUMAN, Q9ULZ9|MMP17_HUMAN		P11578|ITAM_CAVPO	P06756|ITAV_HUMAN, P08514|ITA2B_HUMAN, P11215|ITAM_HUMAN, P17301|ITA2_HUMAN, P20701|ITAL_HUMAN, P80108|PHLD_HUMAN		P02028|HBB_CHLAE	P02042|HBD_HUMAN, P68871|HBB_HUMAN		A9JTG5|HOIL1_DANRE, F1RB95|RNF14_DANRE, Q1L8G6|AKIB1_DANRE, Q1L8L6|RN19B_DANRE, Q5RFV4|R1441_DANRE, Q642J4|IMPCT_DANRE, Q6DH94|R1442_DANRE, Q6NW85|ARI1L_DANRE, Q6PFJ9|ARI1_DANRE	Q8IWT3|CUL9_HUMAN		P17133|RU17_DROME, Q02427|RBP1_DROME, Q04047|NONA_DROME, Q24491|RX21_DROME, Q7KNF2|PABP2_DROME, Q9V3L6|NCBP2_DROME, Q9V3V0|SRSF7_DROME, Q9V535|RBM8A_DROME	Q16629|SRSF7_HUMAN		P37998|CD2_HORSE	Q13291|SLAF1_HUMAN, Q96DU3|SLAF6_HUMAN, Q9HBG7|LY9_HUMAN, Q9NQ25|SLAF7_HUMAN, Q9UIB8|SLAF5_HUMAN		B1XC24|G6PI_ECODH, C5A0W2|G6PI_ECOBW, P0A6T1|G6PI_ECOLI	P06744|G6PI_HUMAN		P02552|TBA1A_CHICK, P08070|TBA2_CHICK, P09642|TBA3_CHICK, P09643|TBA4_CHICK, P09644|TBA5_CHICK, P09645|TBA8_CHICK	P68363|TBA1B_HUMAN, P68366|TBA4A_HUMAN, Q71U36|TBA1A_HUMAN, Q9BQE3|TBA1C_HUMAN					P61277|CATK_MACMU	O60911|CATL2_HUMAN, P07858|CATB_HUMAN, P09668|CATH_HUMAN, P25774|CATS_HUMAN, Q9UBR2|CATZ_HUMAN, Q9UBX1|CATF_HUMAN		O88848|ARL6_MOUSE, P36536|SAR1A_MOUSE, P61205|ARF3_MOUSE, P61208|ARL4C_MOUSE, P61211|ARL1_MOUSE, P61213|ARL4A_MOUSE, P61750|ARF4_MOUSE, P62331|ARF6_MOUSE, P84078|ARF1_MOUSE, P84084|ARF5_MOUSE, Q3SXC5|ARL14_MOUSE, Q640N2|AR13B_MOUSE, Q6P068|ARL5C_MOUSE, Q6P3A9|ARL11_MOUSE, Q80ZU0|ARL5A_MOUSE, Q8BGR6|ARL15_MOUSE, Q8BGX0|TRI23_MOUSE, Q8BSL7|ARF2_MOUSE, Q8BXL7|ARFRP_MOUSE, Q8VEH3|ARL8A_MOUSE, Q99PE9|…	P61204|ARF3_HUMAN		Q28706|K1C12_RABIT	O15061|SYNEM_HUMAN, P05783|K1C18_HUMAN, P07196|NFL_HUMAN, P08670|VIME_HUMAN, P08727|K1C19_HUMAN, P12036|NFH_HUMAN, P13645|K1C10_HUMAN, P14136|GFAP_HUMAN, P35527|K1C9_HUMAN		P0C030|RUB1_ORYSJ, P0C031|RUB2_ORYSJ, P0C032|RUB3_ORYSJ, P0CH34|RL40A_ORYSJ, P0CH35|RL40B_ORYSJ, P51431|R27AB_ORYSJ, Q9ARZ9|R27AA_ORYSJ	P62979|RS27A_HUMAN
P85831|PROH4_APIME	P01130|LDLR_HUMAN		O49606|ADF9_ARATH, Q39250|ADF1_ARATH, Q39251|ADF2_ARATH, Q570Y6|ADF8_ARATH, Q67ZM4|ADF7_ARATH, Q8LFH6|ADF12_ARATH, Q9LQ81|ADF10_ARATH, Q9LZT3|ADF11_ARATH, Q9ZNT3|ADF5_ARATH, Q9ZSK2|ADF6_ARATH, Q9ZSK3|ADF4_ARATH, Q9ZSK4|ADF3_ARATH	P23528|COF1_HUMAN		O16305|CALM_CAEEL, P04630|CALL_CAEEL, P30644|YNE5_CAEEL, P34368|YLJ5_CAEEL, P90795|GPDM_CAEEL, Q09665|TNNC2_CAEEL, Q11083|YT67_CAEEL	P0DP25|CALM3_HUMAN, Q9BQI0|AIF1L_HUMAN, Q9BUP0|EFHD1_HUMAN		Q66S61|MBL2_CALJA	P05452|TETN_HUMAN, P11226|MBL2_HUMAN, P35247|SFTPD_HUMAN, Q9BWP8|COL11_HUMAN		A0M8U6|TES_CANLF	O43294|TGFI1_HUMAN, P21291|CSRP1_HUMAN, P48059|LIMS1_HUMAN, P50461|CSRP3_HUMAN, P52943|CRIP2_HUMAN, Q13642|FHL1_HUMAN, Q15942|ZYX_HUMAN, Q16527|CSRP2_HUMAN, Q86VF7|NRAP_HUMAN		Q60477|CRIS2_CAVPO	P16562|CRIS2_HUMAN, P48060|GLIP1_HUMAN, P54108|CRIS3_HUMAN, Q6UXB8|PI16_HUMAN, Q9H0B8|CRLD2_HUMAN, Q9H4G4|GAPR1_HUMAN		P30407|INS_CHLAE	P01344|IGF2_HUMAN, P05019|IGF1_HUMAN		A0A0R4IB93|UBP48_DANRE, A2BGT0|UBP30_DANRE, A4FUN7|UBP12_DANRE, A5WWB0|UBP46_DANRE, A6H8I0|UBP22_DANRE, E7F6T8|UBP37_DANRE, F1QFS9|UBP13_DANRE, Q7ZUM8|UBP44_DANRE	Q9UHP3|UBP25_HUMAN		Q9VWB0|TECPR_DROME	O00182|LEG9_HUMAN, O00214|LEG8_HUMAN, P09382|LEG1_HUMAN, P17931|LEG3_HUMAN, P47929|LEG7_HUMAN, P56470|LEG4_HUMAN, Q05315|LEG10_HUMAN, Q3ZCW2|LEGL_HUMAN		O46403|PGS1_HORSE, P47799|FSHR_HORSE	O43300|LRRT2_HUMAN, P21810|PGS1_HUMAN, Q86VH4|LRRT4_HUMAN, Q9BXN1|ASPN_HUMAN		P0A6Z3|HTPG_ECOLI	P07900|HS90A_HUMAN, P08238|HS90B_HUMAN, P14625|ENPL_HUMAN		P05094|ACTN1_CHICK, P11533|DMD_CHICK, P20111|ACTN2_CHICK, Q2KN97|CYTSA_CHICK, Q90734|ACTN4_CHICK	O43707|ACTN4_HUMAN, P12814|ACTN1_HUMAN, P21333|FLNA_HUMAN, P35609|ACTN2_HUMAN, Q9UPN3|MACF1_HUMAN					Q95198|LYAM1_MACMU	P14151|LYAM1_HUMAN, P16109|LYAM3_HUMAN, P16581|LYAM2_HUMAN, P78539|SRPX_HUMAN, Q76M96|CCD80_HUMAN, Q9UGT4|SUSD2_HUMAN		O35906|SPIB_MOUSE, O70273|EHF_MOUSE, P15037|ETS2_MOUSE, P17433|SPI1_MOUSE, P26323|FLI1_MOUSE, P27577|ETS1_MOUSE, P28322|ETV4_MOUSE, P41158|ELK4_MOUSE, P41163|ETV2_MOUSE, P41164|ETV1_MOUSE, P41969|ELK1_MOUSE, P41971|ELK3_MOUSE, P70459|ERF_MOUSE, P81270|ERG_MOUSE, P97360|ETV6_MOUSE, Q00422|GABPA_MOUSE, Q3UPW2|ELF3_MOUSE, Q60775|ELF1_MOUSE, Q6P3D7|SPIC_MOUSE, Q8QZW2|FEV_MOUSE, Q8R4Z4|ETV3_MOUSE, Q8V…	P41970|ELK3_HUMAN		P48799|FGF2_RABIT	O95750|FGF19_HUMAN, P10767|FGF6_HUMAN, P12034|FGF5_HUMAN, P21781|FGF7_HUMAN, P31371|FGF9_HUMAN, P55075|FGF8_HUMAN, Q9GZV9|FGF23_HUMAN, Q9NP95|FGF20_HUMAN		A3AYR1|ACBP4_ORYSJ, Q10P83|ACBP5_ORYSJ, Q5VRM0|ACBP2_ORYSJ, Q75G87|ACBP3_ORYSJ, Q75LJ4|ACBP6_ORYSJ, Q84SC3|ACBP1_ORYSJ	P07108|ACBP_HUMAN, Q8N6N7|ACBD7_HUMAN
P86905|SNMP1_APIME	P16671|CD36_HUMAN		P42777|GBF4_ARATH, Q7PCC6|FDP_ARATH, Q84JK2|FD_ARATH, Q8RYD6|AI5L1_ARATH, Q9C5Q2|AI5L3_ARATH, Q9FMM7|AI5L8_ARATH, Q9LES3|AI5L2_ARATH, Q9M7Q2|AI5L7_ARATH, Q9M7Q3|AI5L6_ARATH, Q9M7Q4|AI5L5_ARATH, Q9M7Q5|AI5L4_ARATH, Q9SJN0|ABI5_ARATH	P18850|ATF6A_HUMAN		P08898|H3_CAEEL, P34440|HCP3L_CAEEL, P34470|HCP3_CAEEL, Q10453|H331_CAEEL, Q27489|H33L3_CAEEL, Q27490|H33L1_CAEEL, Q27532|H33L2_CAEEL, Q9U281|H332_CAEEL	P68431|H31_HUMAN, P84243|H33_HUMAN		A6N6I9|IL17F_CALJA	Q8TAD2|IL17D_HUMAN, Q96PD4|IL17F_HUMAN, Q9H293|IL25_HUMAN, Q9P0M4|IL17C_HUMAN		F1PAA9|CADH1_CANLF	P12830|CADH1_HUMAN, P19022|CADH2_HUMAN, P22223|CADH3_HUMAN, P33151|CADH5_HUMAN, P55285|CADH6_HUMAN, P55290|CAD13_HUMAN, Q02487|DSC2_HUMAN, Q14574|DSC3_HUMAN		P22074|CALT_CAVPO	P00995|ISK1_HUMAN, P58062|ISK7_HUMAN, Q1W4C9|ISK13_HUMAN, Q5DT21|ISK9_HUMAN, Q6IE38|ISK14_HUMAN, Q9NQ38|ISK5_HUMAN		P32506|PVR_CHLAE	P15151|PVR_HUMAN, P41217|OX2G_HUMAN		Q7ZW34|CNTN5_DANRE, Q8AXZ4|CNT1A_DANRE	O60469|DSCAM_HUMAN, O94779|CNTN5_HUMAN, P35613|BASI_HUMAN, Q02246|CNTN2_HUMAN, Q58EX2|SDK2_HUMAN, Q6UXM1|LRIG3_HUMAN, Q8IWV2|CNTN4_HUMAN		O61643|INHB_DROME	O14793|GDF8_HUMAN, O95390|GDF11_HUMAN, P01137|TGFB1_HUMAN, P08476|INHBA_HUMAN, P09529|INHBB_HUMAN, P10600|TGFB3_HUMAN, P55103|INHBC_HUMAN		P48770|CO9_HORSE	P02748|CO9_HUMAN, P07357|CO8A_HUMAN, P07358|CO8B_HUMAN, P10643|CO7_HUMAN, P13671|CO6_HUMAN		B1XAZ3|NDK_ECODH, C4ZX93|NDK_ECOBW, P0A763|NDK_ECOLI	P22392|NDKB_HUMAN		P08125|COAA1_CHICK, Q7LZR2|CO8A1_CHICK	O75973|C1QRF_HUMAN, P02745|C1QA_HUMAN, P02746|C1QB_HUMAN, P02747|C1QC_HUMAN, Q15848|ADIPO_HUMAN, Q7Z5L3|C1QL2_HUMAN, Q9BXJ4|C1QT3_HUMAN, Q9NTU7|CBLN4_HUMAN					P62504|S10AA_MACMU	P05109|S10A8_HUMAN, P06702|S10A9_HUMAN, P26447|S10A4_HUMAN, P31151|S10A7_HUMAN, P31949|S10AB_HUMAN, P80511|S10AC_HUMAN		P00536|MOS_MOUSE, P04627|ARAF_MOUSE, P06240|LCK_MOUSE, P08103|HCK_MOUSE, P16277|BLK_MOUSE, P16879|FES_MOUSE, P24604|TEC_MOUSE, P25911|LYN_MOUSE, P28028|BRAF_MOUSE, P35991|BTK_MOUSE, P42682|TXK_MOUSE, P58801|RIPK2_MOUSE, P70451|FER_MOUSE, P97504|BMX_MOUSE, Q03526|ITK_MOUSE, Q3UVC0|KSR2_MOUSE, Q60898|SLAP1_MOUSE, Q61097|KSR1_MOUSE, Q62270|SRMS_MOUSE, Q7M6U3|TEX14_MOUSE, Q8BZ25|ANKK1_MOUSE, Q8R4L0|S…	P07948|LYN_HUMAN		O97529|ANXA8_RABIT, P33477|ANX11_RABIT, P51662|ANXA1_RABIT	O76027|ANXA9_HUMAN, P04083|ANXA1_HUMAN, P07355|ANXA2_HUMAN, P08133|ANXA6_HUMAN, P08758|ANXA5_HUMAN, P20073|ANXA7_HUMAN		Q10NJ6|HDR3_ORYSJ, Q7F9R9|PLI2B_ORYSJ	P21291|CSRP1_HUMAN, P50461|CSRP3_HUMAN, P52943|CRIP2_HUMAN, Q13642|FHL1_HUMAN, Q16527|CSRP2_HUMAN, Q86VF7|NRAP_HUMAN
			P0C8K8|ARI6_ARATH, Q84RQ8|ARI15_ARATH, Q84RQ9|ARI12_ARATH, Q84RR0|ARI7_ARATH, Q8L829|ARI5_ARATH, Q8W468|ARI8_ARATH, Q9C5A4|ARI16_ARATH, Q9FFN9|ARI13_ARATH, Q9FFP1|ARI14_ARATH, Q9SKC2|ARI11_ARATH, Q9SKC3|ARI9_ARATH, Q9SKC4|ARI10_ARATH	Q8IWT3|CUL9_HUMAN		O45523|RGS10_CAEEL, O45524|RGS11_CAEEL, P34295|RGS1_CAEEL, P49808|RGS2_CAEEL, P49809|EGL10_CAEEL, Q18312|RGS3_CAEEL, Q18563|RGS6_CAEEL, Q23376|RGS9_CAEEL, Q8WQC0|RGS7_CAEEL	Q9Y2T1|AXIN2_HUMAN		Q2QLG8|TES_CALJA	O43294|TGFI1_HUMAN, P48059|LIMS1_HUMAN, Q13642|FHL1_HUMAN, Q15942|ZYX_HUMAN		P19540|FA9_CANLF	P00734|THRB_HUMAN, P00740|FA9_HUMAN, P00742|FA10_HUMAN, P04278|SHBG_HUMAN, P07225|PROS_HUMAN, P08709|FA7_HUMAN, P22891|PROZ_HUMAN, Q14393|GAS6_HUMAN		Q64406|CP3AF_CAVPO, Q64408|C11B1_CAVPO, Q64409|CP3AH_CAVPO, Q64417|CP3AE_CAVPO	P08684|CP3A4_HUMAN, P24557|THAS_HUMAN		Q95L05|FKBP5_CHLAE	P26885|FKBP2_HUMAN, Q9Y680|FKBP7_HUMAN		Q92051|CAHZ_DANRE	P00915|CAH1_HUMAN, P00918|CAH2_HUMAN, P07451|CAH3_HUMAN, P22748|CAH4_HUMAN, P23280|CAH6_HUMAN, Q8N1Q1|CAH13_HUMAN, Q9NS85|CAH10_HUMAN, Q9ULX7|CAH14_HUMAN		P04388|RAS2_DROME, P08645|RAP1_DROME, P08646|RAS1_DROME, P48555|RALA_DROME, Q9V4L4|KBRAS_DROME, Q9VND8|RHEB_DROME	P55040|GEM_HUMAN, P61224|RAP1B_HUMAN		P80010|PLMN_HORSE	P00747|PLMN_HUMAN, P08519|APOA_HUMAN, P14210|HGF_HUMAN, P26927|HGFL_HUMAN, Q2TV78|MST1L_HUMAN		B1XBT5|NADK_ECODH, C4ZYN2|NADK_ECOBW, P0A7B3|NADK_ECOLI	O95544|NADK_HUMAN		P02259|H5_CHICK, P08284|H101_CHICK, P08285|H103_CHICK, P08286|H110_CHICK, P08287|H11L_CHICK, P08288|H11R_CHICK, P09987|H1_CHICK, Q5ZM33|HP1B3_CHICK	P10412|H14_HUMAN					Q9XSD3|CRIS1_MACMU	P16562|CRIS2_HUMAN, P48060|GLIP1_HUMAN, P54108|CRIS3_HUMAN, Q6UXB8|PI16_HUMAN, Q9H0B8|CRLD2_HUMAN, Q9H4G4|GAPR1_HUMAN		C0HKE1|H2A1B_MOUSE, C0HKE2|H2A1C_MOUSE, C0HKE3|H2A1D_MOUSE, C0HKE4|H2A1E_MOUSE, C0HKE5|H2A1G_MOUSE, C0HKE6|H2A1I_MOUSE, C0HKE7|H2A1N_MOUSE, C0HKE8|H2A1O_MOUSE, C0HKE9|H2A1P_MOUSE, P27661|H2AX_MOUSE, Q5M8Q2|H2AL1_MOUSE, Q64522|H2A2B_MOUSE, Q64523|H2A2C_MOUSE, Q6GSS7|H2A2A_MOUSE, Q8BFU2|H2A3_MOUSE, Q8CCK0|H2AW_MOUSE, Q8CGP5|H2A1F_MOUSE, Q8CGP6|H2A1H_MOUSE, Q8CGP7|H2A1K_MOUSE, Q8R1M2|H2AJ_MOUSE, Q9C…	Q7L7L0|H2A3_HUMAN, Q96KK5|H2A1H_HUMAN		P29751|ACTB_RABIT, P62740|ACTA_RABIT, P68135|ACTS_RABIT	P60709|ACTB_HUMAN, P61158|ARP3_HUMAN, P61160|ARP2_HUMAN, P62736|ACTA_HUMAN, P63261|ACTG_HUMAN, P63267|ACTH_HUMAN		P25766|RLGP1_ORYSJ, P40392|RIC1_ORYSJ, P40393|RIC2_ORYSJ, Q0ILQ6|RAB5A_ORYSJ, Q40723|RLGP2_ORYSJ	P20340|RAB6A_HUMAN, P62820|RAB1A_HUMAN
			P0C5K2|FH15A_ARATH, P0C5K3|FH15B_ARATH, P0C5K4|FH21A_ARATH, P0C5K5|FH21B_ARATH, Q9C6S1|FH14_ARATH, Q9C7S1|FH12_ARATH, Q9FF14|FH19_ARATH, Q9FF15|FH16_ARATH, Q9FLQ7|FH20_ARATH, Q9LH02|FH17_ARATH, Q9LVN1|FH13_ARATH, Q9SK28|FH18_ARATH	Q27J81|INF2_HUMAN		Q03206|RAC1_CAEEL, Q05062|CDC42_CAEEL, Q94124|RAC2_CAEEL	O00212|RHOD_HUMAN, P60763|RAC3_HUMAN, P60953|CDC42_HUMAN, P63000|RAC1_HUMAN, P84095|RHOG_HUMAN, Q92730|RND1_HUMAN		B0KWC1|PI4KB_CALJA	O00750|P3C2B_HUMAN, P48736|PK3CG_HUMAN, Q9BT88|SYT11_HUMAN		P38486|LEG3_CANLF	O00182|LEG9_HUMAN, O00214|LEG8_HUMAN, P09382|LEG1_HUMAN, P17931|LEG3_HUMAN, P47929|LEG7_HUMAN, P56470|LEG4_HUMAN, Q05315|LEG10_HUMAN, Q3ZCW2|LEGL_HUMAN		Q04962|FA12_CAVPO	P00748|FA12_HUMAN, P00749|UROK_HUMAN, P00750|TPA_HUMAN, Q04756|HGFA_HUMAN, Q14520|HABP2_HUMAN		O62674|IL16_CHLAE	O14907|TX1B3_HUMAN, Q14005|IL16_HUMAN		Q5PRD0|143BA_DANRE, Q6PC29|143G1_DANRE, Q7T356|143BB_DANRE	P27348|1433T_HUMAN, P31947|1433S_HUMAN, P61981|1433G_HUMAN, P62258|1433E_HUMAN, P63104|1433Z_HUMAN, Q04917|1433F_HUMAN		P14734|FKH_DROME, P32027|CROC_DROME, P32028|FD4_DROME, P32029|FD5_DROME, Q02360|FOXL1_DROME, Q02361|FD3_DROME, Q9VS05|FOXF_DROME	P58012|FOXL2_HUMAN		A2Q0Z1|HSP7C_HORSE	P0DMV8|HS71A_HUMAN, P11021|BIP_HUMAN, P11142|HSP7C_HUMAN, Q9Y4L1|HYOU1_HUMAN		B1XDS8|PURA_ECODH, C4ZR54|PURA_ECOBW, P0A7D4|PURA_ECOLI	P30520|PURA2_HUMAN		P02457|CO1A1_CHICK, P02460|CO2A1_CHICK, P02467|CO1A2_CHICK, P12105|CO3A1_CHICK	P02452|CO1A1_HUMAN, P02458|CO2A1_HUMAN, P02461|CO3A1_HUMAN, P13942|COBA2_HUMAN, Q17RW2|COOA1_HUMAN					A3RFZ7|FCG3A_MACMU	O75015|FCG3B_HUMAN, P08637|FCG3A_HUMAN, P12314|FCGR1_HUMAN, P12318|FCG2A_HUMAN, P31994|FCG2B_HUMAN		P52482|UB2E1_MOUSE, P52483|UB2E3_MOUSE, P60605|UB2G2_MOUSE, P61079|UB2D3_MOUSE, P61080|UB2D1_MOUSE, P61082|UBC12_MOUSE, P61087|UBE2K_MOUSE, P61089|UBE2N_MOUSE, P62257|UBE2H_MOUSE, P62838|UB2D2_MOUSE, P63147|UBE2B_MOUSE, P68037|UB2L3_MOUSE, Q3UE37|UBE2Z_MOUSE, Q3UWQ3|UB2FB_MOUSE, Q6ZPJ3|UBE2O_MOUSE, Q6ZWY6|U2D2B_MOUSE, Q8VDW4|UBE2W_MOUSE, Q91W82|UB2E2_MOUSE, Q921J4|UBE2S_MOUSE, Q9CQ37|UBE2T_MOUSE,…	P60604|UB2G2_HUMAN		P14282|CO8A1_RABIT	O75973|C1QRF_HUMAN, P02745|C1QA_HUMAN, P02746|C1QB_HUMAN, P02747|C1QC_HUMAN, Q15848|ADIPO_HUMAN, Q7Z5L3|C1QL2_HUMAN, Q9BXJ4|C1QT3_HUMAN, Q9NTU7|CBLN4_HUMAN		O65857|GSTF1_ORYSJ, O82451|GSTF2_ORYSJ, Q5Z627|EF1G3_ORYSJ, Q6YW46|EF1G2_ORYSJ, Q9ZRI7|EF1G1_ORYSJ	O60760|HPGDS_HUMAN, P09211|GSTP1_HUMAN
			O23629|H2B6_ARATH, P40283|H2B11_ARATH, Q9FFC0|H2B10_ARATH, Q9LFF6|H2B8_ARATH, Q9LQQ4|H2B1_ARATH, Q9LZ45|H2B9_ARATH, Q9LZT0|H2B7_ARATH, Q9SF55|H2B5_ARATH, Q9SGE3|H2B2_ARATH, Q9SI96|H2B3_ARATH, Q9ZUS0|H2B4_ARATH	Q16778|H2B2E_HUMAN		Q11184|LE756_CAEEL	O95750|FGF19_HUMAN, P10767|FGF6_HUMAN, P12034|FGF5_HUMAN, P21781|FGF7_HUMAN, P31371|FGF9_HUMAN, P55075|FGF8_HUMAN, Q9GZV9|FGF23_HUMAN, Q9NP95|FGF20_HUMAN		Q6XLJ0|GCR_CALJA, Q95171|ESR2_CALJA	P04150|GCR_HUMAN		P50994|ANXA4_CANLF, Q29471|ANX13_CANLF, Q6TEQ7|ANXA2_CANLF	O76027|ANXA9_HUMAN, P04083|ANXA1_HUMAN, P07355|ANXA2_HUMAN, P08133|ANXA6_HUMAN, P08758|ANXA5_HUMAN, P20073|ANXA7_HUMAN		O35507|PPARA_CAVPO	P10828|THB_HUMAN, P55055|NR1H2_HUMAN, Q07869|PPARA_HUMAN, Q14995|NR1D2_HUMAN		P02797|MT1_CHLAE, P68304|MT2_CHLAE	P04733|MT1F_HUMAN		O57460|TLL1_DANRE	O60494|CUBN_HUMAN, O75882|ATRN_HUMAN, P13497|BMP1_HUMAN, P16070|CD44_HUMAN, P98066|TSG6_HUMAN, Q15113|PCOC1_HUMAN, Q9GZP0|PDGFD_HUMAN		P29310|1433Z_DROME, P92177|1433E_DROME	P27348|1433T_HUMAN, P31947|1433S_HUMAN, P61981|1433G_HUMAN, P62258|1433E_HUMAN, P63104|1433Z_HUMAN, Q04917|1433F_HUMAN		P55102|INHBA_HORSE	P08476|INHBA_HUMAN, P09529|INHBB_HUMAN, P22004|BMP6_HUMAN, P55103|INHBC_HUMAN		B1X970|RL33_ECODH, C4ZXM8|RL33_ECOBW, P0A7N9|RL33_ECOLI	O75394|RM33_HUMAN		P07630|CAH2_CHICK	P00915|CAH1_HUMAN, P00918|CAH2_HUMAN, P07451|CAH3_HUMAN, P22748|CAH4_HUMAN, P23280|CAH6_HUMAN, Q8N1Q1|CAH13_HUMAN, Q9NS85|CAH10_HUMAN, Q9ULX7|CAH14_HUMAN					Q2Q426|AGRE2_MACMU, Q76LL8|CRFR1_MACMU	P48960|AGRE5_HUMAN, Q03431|PTH1R_HUMAN, Q8IZF2|AGRF5_HUMAN, Q9UHX3|AGRE2_HUMAN		B9EJ80|PDZD8_MOUSE, E9Q634|MYO1E_MOUSE, F8VQB6|MYO10_MOUSE, O88329|MYO1A_MOUSE, P21271|MYO5B_MOUSE, P46735|MYO1B_MOUSE, P70248|MYO1F_MOUSE, P97479|MYO7A_MOUSE, Q1EG27|MYO3B_MOUSE, Q5DU14|MYO16_MOUSE, Q5SUA5|MYO1G_MOUSE, Q5SV80|MYO19_MOUSE, Q5SYD0|MYO1D_MOUSE, Q64331|MYO6_MOUSE, Q8C170|MYO9A_MOUSE, Q8K3H5|MYO3A_MOUSE, Q8VCE9|PKHH3_MOUSE, Q99104|MYO5A_MOUSE, Q99MZ6|MYO7B_MOUSE, Q9D6A1|MYO1H_MOUSE, …	O00159|MYO1C_HUMAN		Q28619|NHRF1_RABIT, Q865P3|NHRF3_RABIT, Q8SQG9|NHRF2_RABIT	O14907|TX1B3_HUMAN, O95817|BAG3_HUMAN, Q14005|IL16_HUMAN, Q86UL8|MAGI2_HUMAN, Q9HAP6|LIN7B_HUMAN		Q06967|14336_ORYSJ, Q2R2W2|14334_ORYSJ, Q6EUP4|14335_ORYSJ, Q6ZKC0|14333_ORYSJ, Q7XTE8|14332_ORYSJ, Q84J55|14331_ORYSJ	P62258|1433E_HUMAN
			O49605|CP21A_ARATH, P34790|CP18C_ARATH, Q38867|CP19C_ARATH, Q38900|CP19A_ARATH, Q42406|CP18D_ARATH, Q8L8W5|CP21B_ARATH, Q8LDP4|CP19D_ARATH, Q9LIK6|CP26A_ARATH, Q9SKQ0|CP19B_ARATH, Q9SP02|CP20A_ARATH	P23284|PPIB_HUMAN, P62937|PPIA_HUMAN		Q10462|CAH5_CAEEL, Q27504|CAH3_CAEEL	P00915|CAH1_HUMAN, P00918|CAH2_HUMAN, P07451|CAH3_HUMAN, P22748|CAH4_HUMAN, P23280|CAH6_HUMAN, Q8N1Q1|CAH13_HUMAN, Q9ULX7|CAH14_HUMAN		Q8HXP8|SODC_CALJA	P00441|SODC_HUMAN, P08294|SODE_HUMAN		P19006|HPT_CANLF	O00187|MASP2_HUMAN, P00736|C1R_HUMAN, P00738|HPT_HUMAN, P00739|HPTR_HUMAN, P09871|C1S_HUMAN, P48740|MASP1_HUMAN, Q9GZP0|PDGFD_HUMAN, Q9NZP8|C1RL_HUMAN		O70183|BDNF_CAVPO, P19093|NGF_CAVPO	P20783|NTF3_HUMAN, P23560|BDNF_HUMAN, P34130|NTF4_HUMAN		P61633|LYSC_CHLAE	P61626|LYSC_HUMAN, Q7Z4W2|LYZL2_HUMAN		P48802|FGF3_DANRE, Q2HXK8|FGF16_DANRE, Q6PBT8|FGF1_DANRE	P10767|FGF6_HUMAN, P12034|FGF5_HUMAN, P21781|FGF7_HUMAN, P31371|FGF9_HUMAN, Q9NP95|FGF20_HUMAN		Q26365|ADT_DROME, Q7K566|BMCP_DROME, Q9VAY3|MFRN_DROME, Q9VBN7|SAMC_DROME, Q9VMK1|UCP4C_DROME, Q9VQ37|RIM2_DROME, Q9VWG0|SHAWN_DROME	P16260|GDC_HUMAN		Q9GKX7|HS90A_HORSE, Q9GKX8|HS90B_HORSE	P07900|HS90A_HUMAN, P08238|HS90B_HUMAN, P14625|ENPL_HUMAN		B1XD78|RNH_ECODH, C4ZRV1|RNH_ECOBW, P0A7Y4|RNH_ECOLI	O60930|RNH1_HUMAN		O42280|WNT9A_CHICK, P49337|WNT4_CHICK, P49339|WNT11_CHICK, P51030|WNT8C_CHICK, Q2LMP1|WNT3A_CHICK, Q3L254|WNT7B_CHICK, Q91029|WNT1_CHICK, Q98SN7|WNT2B_CHICK	O14904|WNT9A_HUMAN					Q1PBC5|SFTPD_MACMU, Q9TUC5|SFTPA_MACMU	P05452|TETN_HUMAN, P11226|MBL2_HUMAN, P35247|SFTPD_HUMAN, Q9BWP8|COL11_HUMAN		O35648|CETN3_MOUSE, P0DP26|CALM1_MOUSE, P0DP27|CALM2_MOUSE, P0DP28|CALM3_MOUSE, P19123|TNNC1_MOUSE, P20801|TNNC2_MOUSE, P41209|CETN1_MOUSE, Q64521|GPDM_MOUSE, Q80X60|EFCB3_MOUSE, Q8BHW6|SPT21_MOUSE, Q8K4K1|CETN4_MOUSE, Q8VDY4|EFCB7_MOUSE, Q8VHC5|CABP4_MOUSE, Q91WQ9|CALL4_MOUSE, Q91ZM8|CABP7_MOUSE, Q9CQ46|DRC8_MOUSE, Q9D6P8|CALL3_MOUSE, Q9JJG7|CABP8_MOUSE, Q9JLK3|CABP5_MOUSE, Q9JLK4|CABP2_MOUSE, Q…	P0DP25|CALM3_HUMAN		O77506|LASP1_RABIT	P21291|CSRP1_HUMAN, P48059|LIMS1_HUMAN, P50461|CSRP3_HUMAN, P52943|CRIP2_HUMAN, Q13642|FHL1_HUMAN, Q16527|CSRP2_HUMAN, Q86VF7|NRAP_HUMAN		Q337A0|XB33_ORYSJ, Q4JHE0|XB36_ORYSJ, Q65XV2|XB3_ORYSJ, Q6KAE5|XB32_ORYSJ, Q7EZ44|XB35_ORYSJ, Q94CT7|XB31_ORYSJ	Q9BQG2|NUD12_HUMAN
			O23429|VA724_ARATH, O48850|VA725_ARATH, O49377|VA711_ARATH, P47192|VA722_ARATH, Q8VY69|VA723_ARATH, Q9FMR5|VA714_ARATH, Q9LFP1|VA713_ARATH, Q9M376|VA727_ARATH, Q9MAS5|VA726_ARATH, Q9SIQ9|VA712_ARATH, Q9ZTW3|VA721_ARATH	Q9BV40|VAMP8_HUMAN		H2KZ60|RIG6_CAEEL	O00533|NCHL1_HUMAN, O94779|CNTN5_HUMAN, O94856|NFASC_HUMAN, P32004|L1CAM_HUMAN, Q02246|CNTN2_HUMAN, Q8IWV2|CNTN4_HUMAN, Q92823|NRCAM_HUMAN		Q8HZU1|CXCR4_CALJA	P25116|PAR1_HUMAN, Q8TDS4|HCAR2_HUMAN		P33730|LYAM2_CANLF	P14151|LYAM1_HUMAN, P16109|LYAM3_HUMAN, P16581|LYAM2_HUMAN, P78539|SRPX_HUMAN, Q4LDE5|SVEP1_HUMAN, Q76M96|CCD80_HUMAN, Q7Z408|CSMD2_HUMAN, Q9UGT4|SUSD2_HUMAN		P25796|CATE_CAVPO, Q1KLR6|BACE1_CAVPO, Q64411|PEPC_CAVPO	P00797|RENI_HUMAN, P07339|CATD_HUMAN		P61821|RNAS1_CHLAE	P07998|RNAS1_HUMAN, P34096|RNAS4_HUMAN		A1DZY4|RSLBL_DANRE, P79737|RASN_DANRE, Q6DGN0|RERGL_DANRE, Q6P0U3|RSLBB_DANRE, Q6TEN1|RAP1B_DANRE, Q7SZ59|RASLC_DANRE	P55040|GEM_HUMAN, P61224|RAP1B_HUMAN		Q6WV17|GALT5_DROME, Q6WV19|GALT2_DROME, Q6WV20|GALT1_DROME, Q8MRC9|GALT9_DROME, Q8MVS5|GLT35_DROME, Q8MYY6|GLT13_DROME, Q9Y117|GALT3_DROME	Q7Z7M9|GALT5_HUMAN		Q8MKD1|UBB_HORSE	P05161|ISG15_HUMAN, P0CG47|UBB_HUMAN, P54727|RD23B_HUMAN, P62979|RS27A_HUMAN		P0A9R4|FER_ECOLI, P76081|PAAE_ECOLI	P00387|NB5R3_HUMAN, Q6BCY4|NB5R2_HUMAN		Q0ZM14|PCD15_CHICK, Q8UVJ7|CDHR1_CHICK	O60330|PCDGC_HUMAN, Q6ZTQ4|CDHR3_HUMAN, Q9BYE9|CDHR2_HUMAN, Q9HCU4|CELR2_HUMAN, Q9P2E7|PCD10_HUMAN, Q9Y5E7|PCDB2_HUMAN, Q9Y5I4|PCDC2_HUMAN					Q5NKV6|ICAM1_MACMU	P05362|ICAM1_HUMAN, P13598|ICAM2_HUMAN, P32942|ICAM3_HUMAN, Q14773|ICAM4_HUMAN, Q9UMF0|ICAM5_HUMAN		O35227|ADAM7_MOUSE, O35598|ADA10_MOUSE, O35674|ADA19_MOUSE, O88839|ADA15_MOUSE, Q05910|ADAM8_MOUSE, Q60813|ADM1A_MOUSE, Q61072|ADAM9_MOUSE, Q61824|ADA12_MOUSE, Q811Q4|ADA29_MOUSE, Q8R534|ADM1B_MOUSE, Q923W9|ADA33_MOUSE, Q9JI76|ADA21_MOUSE, Q9JLN6|ADA28_MOUSE, Q9R0X2|ADEC1_MOUSE, Q9R158|AD26A_MOUSE, Q9R159|ADA25_MOUSE, Q9R160|ADA24_MOUSE, Q9R1V4|ADA11_MOUSE, Q9R1V6|ADA22_MOUSE, Q9R1V7|ADA23_MOUSE,…	Q13443|ADAM9_HUMAN		P12247|CO3_RABIT	P01023|A2MG_HUMAN, P01024|CO3_HUMAN, P01031|CO5_HUMAN, P0C0L4|CO4A_HUMAN, P0C0L5|CO4B_HUMAN, P20742|PZP_HUMAN, Q6YHK3|CD109_HUMAN		Q0DKP3|TIR1A_ORYSJ, Q2R3K5|TIRC_ORYSJ, Q60EH4|COI1B_ORYSJ, Q6Y9P5|COI1A_ORYSJ, Q7XVM8|TIR1B_ORYSJ, Q84QA7|COI2_ORYSJ	Q9UKA2|FBXL4_HUMAN
			Q9FDX1|SKIP1_ARATH, Q9M096|FBL19_ARATH, Q9M0U6|FBL22_ARATH, Q9M0U7|FB221_ARATH, Q9M0U8|FBL21_ARATH, Q9M0U9|SKI19_ARATH, Q9M2Z5|FBL53_ARATH, Q9S9V8|FBL9_ARATH, Q9S9V9|FBL23_ARATH, Q9T0C6|FB230_ARATH, Q9ZPE4|FBW2_ARATH	Q9UKA2|FBXL4_HUMAN		O16000|STX1A_CAEEL, P91409|STX4_CAEEL, Q20024|STX3_CAEEL, Q20574|STX2_CAEEL, Q20797|STX5_CAEEL	P32856|STX2_HUMAN, P61266|STX1B_HUMAN, Q16623|STX1A_HUMAN		P79158|LYSC_CALJA	P61626|LYSC_HUMAN, Q7Z4W2|LYZL2_HUMAN		F1PT61|MYH16_CANLF, P49824|MYH7_CANLF, Q076A3|MYH13_CANLF, Q076A4|MYH8_CANLF, Q076A5|MYH4_CANLF, Q076A6|MYH1_CANLF, Q076A7|MYH2_CANLF	Q9UKX3|MYH13_HUMAN, Q9Y2K3|MYH15_HUMAN		P18563|ITB6_CAVPO	O95965|ITGBL_HUMAN, P05106|ITB3_HUMAN, P05556|ITB1_HUMAN, P18084|ITB5_HUMAN		Q1KYL3|WNT7A_CHLAE, Q2IBB0|WNT2_CHLAE	O14904|WNT9A_HUMAN		Q7ZWA3|RBMX_DANRE	O14979|HNRDL_HUMAN, P22626|ROA2_HUMAN, P98179|RBM3_HUMAN, Q14011|CIRBP_HUMAN, Q14498|RBM39_HUMAN, Q15056|IF4H_HUMAN, Q99729|ROAA_HUMAN		Q868Z9|PPN_DROME	O75173|ATS4_HUMAN, Q13443|ADAM9_HUMAN, Q6ZMM2|ATL5_HUMAN, Q76LX8|ATS13_HUMAN, Q8TE57|ATS16_HUMAN, Q8TE58|ATS15_HUMAN, Q9UNA0|ATS5_HUMAN		Q9TTQ3|CCL2_HORSE, Q9TTQ4|CCL11_HORSE	P13500|CCL2_HUMAN, P51671|CCL11_HUMAN, P78423|X3CL1_HUMAN		P0AA25|THIO_ECOLI, P0AGG4|THIO2_ECOLI, P77395|CNOX_ECOLI	P10599|THIO_HUMAN		Q5F485|DDX42_CHICK, Q5ZHZ0|DX39B_CHICK, Q5ZJF6|DDX10_CHICK, Q5ZKB9|DDX6_CHICK, Q5ZLN8|DDX55_CHICK, Q5ZM36|IF4A3_CHICK, Q8JFP1|IF4A2_CHICK, Q90WU3|DDX1_CHICK	Q13838|DX39B_HUMAN					P12545|PLMN_MACMU, P14417|APOA_MACMU, Q5G267|NETR_MACMU	P00747|PLMN_HUMAN, P08519|APOA_HUMAN		O35280|CHK1_MOUSE, P07934|PHKG1_MOUSE, P08414|KCC4_MOUSE, P11798|KCC2A_MOUSE, P28652|KCC2B_MOUSE, Q3UHL1|CAMKV_MOUSE, Q3V129|ULK4_MOUSE, Q6PHZ2|KCC2D_MOUSE, Q7TNL3|STK40_MOUSE, Q8BW96|KCC1D_MOUSE, Q8K4K2|TRIB3_MOUSE, Q8K4K3|TRIB2_MOUSE, Q8K4K4|TRIB1_MOUSE, Q91VB2|KCC1G_MOUSE, Q91YA2|KPSH1_MOUSE, Q91YS8|KCC1A_MOUSE, Q923T9|KCC2G_MOUSE, Q924X7|STK33_MOUSE, Q9DB30|PHKG2_MOUSE, Q9QYK9|KCC1B_MOUSE	Q14012|KCC1A_HUMAN, Q8IU85|KCC1D_HUMAN		P04924|TNFA_RABIT	O43557|TNF14_HUMAN, O95150|TNF15_HUMAN, P01375|TNFA_HUMAN, P48023|TNFL6_HUMAN, P50591|TNF10_HUMAN, Q06643|TNFC_HUMAN		B9FHF3|DJB6_ORYSJ, Q0JB88|DJA6_ORYSJ	P25686|DNJB2_HUMAN, Q8TBM8|DJB14_HUMAN, Q9H819|DJC18_HUMAN, Q9NXW2|DJB12_HUMAN
			O81223|CNBL4_ARATH, O81445|CNBL1_ARATH, Q7FRS8|CNBLA_ARATH, Q7FZF1|CNBL5_ARATH, Q8LAS7|CNBL2_ARATH, Q8LEM7|CNBL3_ARATH, Q9C5P6|CNBL6_ARATH, Q9FUQ7|CNBL8_ARATH, Q9LTB8|CNBL9_ARATH, Q9SUA6|CNBL7_ARATH	P63098|CANB1_HUMAN		O44516|EFN4_CAEEL	O43921|EFNA2_HUMAN, P52797|EFNA3_HUMAN, P52798|EFNA4_HUMAN, P52799|EFNB2_HUMAN, P52803|EFNA5_HUMAN, P98172|EFNB1_HUMAN, Q15768|EFNB3_HUMAN		Q8HYX8|MCP_CALJA	P08174|DAF_HUMAN, P15529|MCP_HUMAN		P52203|CCL2_CANLF, Q68AY9|CCL8_CANLF, Q68Y88|CCL13_CANLF	O00585|CCL21_HUMAN, P13500|CCL2_HUMAN, P47992|XCL1_HUMAN, P51671|CCL11_HUMAN, P80098|CCL7_HUMAN, Q99731|CCL19_HUMAN		O89085|PDE4A_CAVPO	O00408|PDE2A_HUMAN, O76083|PDE9A_HUMAN, Q08499|PDE4D_HUMAN, Q9HCR9|PDE11_HUMAN		Q1XGV1|ASIP_CHLAE	O00253|AGRP_HUMAN, P42127|ASIP_HUMAN		Q08BH7|UBE2T_DANRE, Q4V908|UBE2S_DANRE, Q6NY82|UBE2F_DANRE, Q6PEH5|UB2V2_DANRE, Q9DDJ0|UBC9B_DANRE, Q9W6H5|UBC9A_DANRE	P60604|UB2G2_HUMAN, P63279|UBC9_HUMAN		O18333|RAB2_DROME, O18334|RAB6_DROME, O76742|RAB7_DROME, Q9V3I2|RAB5_DROME, Q9VUN3|RANL_DROME, Q9VZ23|RAN_DROME	P20340|RAB6A_HUMAN		Q95L88|SFTPA_HORSE	P05452|TETN_HUMAN, P11226|MBL2_HUMAN, P35247|SFTPD_HUMAN, Q9BWP8|COL11_HUMAN		B1X9W2|ATPA_ECODH, C4ZZ12|ATPA_ECOBW, P0ABB0|ATPA_ECOLI	P25705|ATPA_HUMAN		P07530|CRBB1_CHICK, P10042|CRBA1_CHICK, P49152|CRBA4_CHICK, P55164|CRBA2_CHICK, P55165|CRBB3_CHICK, Q05714|CRBB2_CHICK	P07320|CRGD_HUMAN, P43320|CRBB2_HUMAN, P53674|CRBB1_HUMAN					P33617|HLAF_MACMU	P01889|HLAB_HUMAN, P04439|HLAA_HUMAN, P25311|ZA2G_HUMAN, P29017|CD1C_HUMAN		P35276|RAB3D_MOUSE, P35283|RAB12_MOUSE, P35288|RAB23_MOUSE, P55258|RAB8A_MOUSE, P61027|RAB10_MOUSE, P61028|RAB8B_MOUSE, P62823|RAB3C_MOUSE, P63011|RAB3A_MOUSE, Q3UP38|EFC4B_MOUSE, Q80ZJ8|EFC4A_MOUSE, Q8CB87|RAB44_MOUSE, Q8CFP6|DJC27_MOUSE, Q8K386|RAB15_MOUSE, Q8QZZ8|RAB38_MOUSE, Q8VHP8|RB40B_MOUSE, Q8VHQ4|RB40C_MOUSE, Q91YQ1|RAB7L_MOUSE, Q99KL7|RAB28_MOUSE, Q9CZE3|RAB32_MOUSE, Q9CZT8|RAB3B_MOUSE,…	P61026|RAB10_HUMAN		P15122|ALDR_RABIT, P80508|PE2R_RABIT, P82810|MORA_RABIT, Q9TV64|AK1D1_RABIT, Q9XT31|KCAB1_RABIT	P14550|AK1A1_HUMAN, Q04828|AK1C1_HUMAN		Q69TW5|BZP46_ORYSJ, Q6Z312|BZP23_ORYSJ, Q6ZDF3|TRAB1_ORYSJ, Q8RZ35|ABI5_ORYSJ	P18850|ATF6A_HUMAN, Q8TEY5|CR3L4_HUMAN
			F4K5T2|CGL_ARATH, O22682|CYSK4_ARATH, P47998|CYSK1_ARATH, P47999|CYSKP_ARATH, Q43725|CYSKM_ARATH, Q9LJA0|CYSK2_ARATH, Q9S6Z7|CYSD1_ARATH, Q9S757|CYSC1_ARATH, Q9SXS7|CYSD2_ARATH	P35520|CBS_HUMAN		O01833|H15_CAEEL, O16277|H16_CAEEL, O17536|H14_CAEEL, P10771|H24_CAEEL, P15796|H12_CAEEL, Q18336|H1X_CAEEL, Q19743|H13_CAEEL	P10412|H14_HUMAN		A1YL77|ASIP_CALJA	O00253|AGRP_HUMAN, P42127|ASIP_HUMAN		Q38HS3|KLRD1_CANLF	P22897|MRC1_HUMAN, P26718|NKG2D_HUMAN, Q07108|CD69_HUMAN, Q6UX15|LAYN_HUMAN, Q9H2X3|CLC4M_HUMAN, Q9NNX6|CD209_HUMAN, Q9NZS2|KLRF1_HUMAN, Q9UBG0|MRC2_HUMAN		H9TB17|AOXA_CAVPO, H9TB18|AOXD_CAVPO, H9TB19|AOXB_CAVPO	P47989|XDH_HUMAN		Q76MY7|CYH2_CHLAE, Q76MZ1|CYH1_CHLAE	A5PKW4|PSD1_HUMAN		O42376|MK12_DANRE, Q9DGE1|MK14B_DANRE, Q9DGE2|MK14A_DANRE	P27361|MK03_HUMAN, P28482|MK01_HUMAN, P68400|CSK21_HUMAN, Q15759|MK11_HUMAN, Q16539|MK14_HUMAN		P08953|TOLL_DROME, Q7KIN0|TOLL7_DROME, Q9V477|TOLL8_DROME, Q9VUN0|TOLL6_DROME	O60603|TLR2_HUMAN, P08571|CD14_HUMAN, Q15399|TLR1_HUMAN		O19183|PGH2_HORSE	P05164|PERM_HUMAN, P22079|PERL_HUMAN, Q92626|PXDN_HUMAN		B1X9W0|ATPB_ECODH, C4ZZ10|ATPB_ECOBW, P0ABB4|ATPB_ECOLI	P06576|ATPB_HUMAN		P49705|IBP2_CHICK	P08833|IBP1_HUMAN, P17936|IBP3_HUMAN, P18065|IBP2_HUMAN, P22692|IBP4_HUMAN, P24592|IBP6_HUMAN, P24593|IBP5_HUMAN, Q16270|IBP7_HUMAN, Q92743|HTRA1_HUMAN					P62940|PPIA_MACMU	O43447|PPIH_HUMAN, P23284|PPIB_HUMAN, P62937|PPIA_HUMAN, Q13356|PPIL2_HUMAN		O35468|WNT9B_MOUSE, O70283|WNT2B_MOUSE, P04426|WNT1_MOUSE, P17553|WNT3_MOUSE, P21552|WNT2_MOUSE, P22724|WNT4_MOUSE, P22725|WNT5A_MOUSE, P22726|WNT5B_MOUSE, P22727|WNT6_MOUSE, P24383|WNT7A_MOUSE, P27467|WNT3A_MOUSE, P28047|WNT7B_MOUSE, P48614|WN10B_MOUSE, P48615|WNT11_MOUSE, P70701|WN10A_MOUSE, Q64527|WNT8A_MOUSE, Q8R5M2|WNT9A_MOUSE, Q9QYS1|WNT16_MOUSE, Q9WUD6|WNT8B_MOUSE	O14904|WNT9A_HUMAN		P43236|CATK_RABIT	O60911|CATL2_HUMAN, P07858|CATB_HUMAN, P09668|CATH_HUMAN, P25774|CATS_HUMAN, Q9UBR2|CATZ_HUMAN, Q9UBX1|CATF_HUMAN		P28757|SODC2_ORYSJ, P93407|SODCP_ORYSJ, Q0DRV6|SODC1_ORYSJ, Q7XTY9|CCS_ORYSJ	P00441|SODC_HUMAN, P08294|SODE_HUMAN
			O49595|HMGB1_ARATH, O49596|HMGB2_ARATH, O49597|HMGB5_ARATH, O64702|HMG14_ARATH, P93047|HMGB3_ARATH, Q05153|SSRP1_ARATH, Q42344|HMGB4_ARATH, Q8LDF9|HMGB7_ARATH, Q941D1|HMG12_ARATH	P26583|HMGB2_HUMAN		P92172|DAF7_CAEEL	O14793|GDF8_HUMAN, O95390|GDF11_HUMAN, P01137|TGFB1_HUMAN, P08476|INHBA_HUMAN, P09529|INHBB_HUMAN, P10600|TGFB3_HUMAN, P55103|INHBC_HUMAN		Q1KYK6|WNT7A_CALJA, Q2QLG1|WNT2_CALJA	O14904|WNT9A_HUMAN		Q6UKZ8|GDF8_CANLF	O00292|LFTY2_HUMAN, O14793|GDF8_HUMAN, O95390|GDF11_HUMAN, O95393|BMP10_HUMAN, P08476|INHBA_HUMAN, P09529|INHBB_HUMAN, P55103|INHBC_HUMAN, Q9UK05|GDF2_HUMAN		O54705|NOS2_CAVPO, P37039|NCPR_CAVPO, P97270|NOS3_CAVPO	P16435|NCPR_HUMAN		A4K2Y4|WFD12_CHLAE	P03973|SLPI_HUMAN, Q8WWY7|WFD12_HUMAN		E7F1U2|DNMBP_DANRE	P37802|TAGL2_HUMAN, P51911|CNN1_HUMAN, Q01995|TAGL_HUMAN, Q16674|MIA_HUMAN, Q7Z628|ARHG8_HUMAN, Q92888|ARHG1_HUMAN, Q9UKW4|VAV3_HUMAN		P25160|ARL1_DROME, P40945|ARF4_DROME, P40946|ARF6_DROME, P61209|ARF1_DROME, Q06849|ARL2_DROME, Q9VHV5|ARL8_DROME	P61204|ARF3_HUMAN		O46512|CP19A_HORSE, Q95328|CP17A_HORSE	P08684|CP3A4_HUMAN, P24557|THAS_HUMAN		P0AE24|ARAE_ECOLI, P0AEP1|GALP_ECOLI, P31679|YAAU_ECOLI	P11169|GTR3_HUMAN		Q5F3Z5|DNJB6_CHICK, Q5ZI13|DNJC3_CHICK, Q5ZKZ4|DJC16_CHICK	P25686|DNJB2_HUMAN, Q8IXB1|DJC10_HUMAN, Q8TBM8|DJB14_HUMAN, Q9H819|DJC18_HUMAN, Q9NVM6|DJC17_HUMAN, Q9NXW2|DJB12_HUMAN					Q28522|ALBU_MACMU	P02768|ALBU_HUMAN, P02771|FETA_HUMAN, P02774|VTDB_HUMAN, P43652|AFAM_HUMAN		O54732|MMP15_MOUSE, O55123|MMP10_MOUSE, O70138|MMP8_MOUSE, O88676|MMP23_MOUSE, P28862|MMP3_MOUSE, P33435|MMP13_MOUSE, P34960|MMP12_MOUSE, P53690|MMP14_MOUSE, P57748|MMP20_MOUSE, Q02853|MMP11_MOUSE, Q8K3F2|MMP21_MOUSE, Q9EPL5|MMP1A_MOUSE, Q9EPL6|MMP1B_MOUSE, Q9JHI0|MMP19_MOUSE, Q9R0S2|MMP24_MOUSE, Q9WTR0|MMP16_MOUSE	P03956|MMP1_HUMAN, P09238|MMP10_HUMAN, P22894|MMP8_HUMAN, P39900|MMP12_HUMAN		P21195|PDIA1_RABIT	O00391|QSOX1_HUMAN, P07237|PDIA1_HUMAN, P30101|PDIA3_HUMAN, Q8NBS9|TXND5_HUMAN, Q96JJ7|TMX3_HUMAN, Q9BS26|ERP44_HUMAN		Q0DKM4|RU1A_ORYSJ, Q10MR0|RU2B_ORYSJ	P09012|SNRPA_HUMAN, Q01844|EWS_HUMAN, Q14498|RBM39_HUMAN, Q96LT9|RNPC3_HUMAN
			F4J4Y0|P24D6_ARATH, O81045|P24D8_ARATH, Q6IDL4|P24D3_ARATH, Q8GYG1|P24D7_ARATH, Q8RWM6|P24D5_ARATH, Q8VY92|P24DA_ARATH, Q9FVU0|P24D4_ARATH, Q9LJV9|P24DB_ARATH, Q9LQY3|P24D9_ARATH	P49755|TMEDA_HUMAN		H2FLJ1|STML1_CAEEL, Q19200|STO1_CAEEL, Q19958|STO2_CAEEL, Q20657|STO3_CAEEL, Q21190|UNC1_CAEEL, Q22165|STO4_CAEEL, Q27433|MEC2_CAEEL	P27105|STOM_HUMAN		Q9GMB3|SOMA_CALJA	P01236|PRL_HUMAN, P01241|SOMA_HUMAN		Q8HZV4|TBD_CANLF, Q9GKK5|TBG1_CANLF	P07437|TBB5_HUMAN, P68363|TBA1B_HUMAN, P68366|TBA4A_HUMAN, P68371|TBB4B_HUMAN, Q71U36|TBA1A_HUMAN, Q9BQE3|TBA1C_HUMAN, Q9H4B7|TBB1_HUMAN		P38401|GNAI1_CAVPO, P38402|GNAI2_CAVPO, P38403|GNAI3_CAVPO	P61204|ARF3_HUMAN		Q2IBA7|CAZA2_CHLAE	P47755|CAZA2_HUMAN, P52907|CAZA1_HUMAN		Q6DGJ1|GRIFN_DANRE	O00182|LEG9_HUMAN, O00214|LEG8_HUMAN, P09382|LEG1_HUMAN, P17931|LEG3_HUMAN, P47929|LEG7_HUMAN, P56470|LEG4_HUMAN, Q05315|LEG10_HUMAN		P29774|ETS3_DROME, P29775|ETS4_DROME, P29776|ETS6_DROME, P51023|PNT_DROME, Q04688|ELG_DROME, Q8MRW5|ET96B_DROME	P41970|ELK3_HUMAN		O77811|TRFL_HORSE, P27425|TRFE_HORSE	P02787|TRFE_HUMAN, P02788|TRFL_HUMAN		P0CE47|EFTU1_ECOLI, P0CE48|EFTU2_ECOLI, P14081|SELB_ECOLI	P68104|EF1A1_HUMAN		P02542|DESM_CHICK, P09654|VIME_CHICK, P16053|NFM_CHICK	O15061|SYNEM_HUMAN, P07196|NFL_HUMAN, P08670|VIME_HUMAN, P12036|NFH_HUMAN, P14136|GFAP_HUMAN					Q8HYQ2|CCL4_MACMU	O15467|CCL16_HUMAN, P13236|CCL4_HUMAN, Q8NHW4|CC4L_HUMAN, Q9Y258|CCL26_HUMAN		O08717|INHBE_MOUSE, P20722|BMP6_MOUSE, P20863|GDF1_MOUSE, P21274|BMP2_MOUSE, P21275|BMP4_MOUSE, P23359|BMP7_MOUSE, P34821|BMP8A_MOUSE, P43021|NODAL_MOUSE, P43027|GDF5_MOUSE, P43028|GDF6_MOUSE, P43029|GDF7_MOUSE, P49003|BMP5_MOUSE, P55105|BMP8B_MOUSE, P97737|GDF10_MOUSE, Q04997|INHA_MOUSE, Q07104|GDF3_MOUSE, Q07105|GDF9_MOUSE, Q8BHE5|BMP3_MOUSE, Q9Z0L4|BMP15_MOUSE	P22004|BMP6_HUMAN		Q28668|CO1A2_RABIT	P02452|CO1A1_HUMAN, P02458|CO2A1_HUMAN, P02461|CO3A1_HUMAN, P13942|COBA2_HUMAN, P20849|CO9A1_HUMAN, Q17RW2|COOA1_HUMAN		Q10B98|C3H25_ORYSJ, Q6YWP9|ORRM1_ORYSJ	P98179|RBM3_HUMAN, Q14011|CIRBP_HUMAN, Q15056|IF4H_HUMAN, Q9BX46|RBM24_HUMAN
			Q39032|PLCD1_ARATH, Q39033|PLCD2_ARATH, Q56W08|PLCD3_ARATH, Q6NMA7|PLCD9_ARATH, Q8GV43|PLCD6_ARATH, Q944C1|PLCD4_ARATH, Q944C2|PLCD5_ARATH, Q9LY51|PLCD7_ARATH, Q9STZ3|PLCD8_ARATH	P19174|PLCG1_HUMAN		P02513|HSP17_CAEEL, P06581|HSP16_CAEEL, P06582|HSP12_CAEEL, P34328|HSP10_CAEEL, P34696|HSP11_CAEEL, Q20363|SIP1_CAEEL	O14558|HSPB6_HUMAN, P04792|HSPB1_HUMAN		A4K2U1|WFD12_CALJA	P03973|SLPI_HUMAN, Q8WWY7|WFD12_HUMAN		Q865C0|CAH6_CANLF	P00915|CAH1_HUMAN, P00918|CAH2_HUMAN, P07451|CAH3_HUMAN, P22748|CAH4_HUMAN, P23280|CAH6_HUMAN, Q8N1Q1|CAH13_HUMAN, Q9NS85|CAH10_HUMAN, Q9ULX7|CAH14_HUMAN		P70682|PGH2_CAVPO	P05164|PERM_HUMAN, P22079|PERL_HUMAN, Q92626|PXDN_HUMAN		P60883|CD209_CHLAE	Q9NNX6|CD209_HUMAN		Q6NUX0|WFKN_DANRE	O43278|SPIT1_HUMAN, O43291|SPIT2_HUMAN, P02760|AMBP_HUMAN, P10646|TFPI1_HUMAN, Q06481|APLP2_HUMAN, Q8TEU8|WFKN2_HUMAN, Q96NZ8|WFKN1_HUMAN		P47947|TNNC1_DROME, P47948|TNNC2_DROME, P47949|TNNC3_DROME, P48593|E631_DROME, P49258|CALL_DROME, P62152|CALM_DROME	P0DP25|CALM3_HUMAN		O97921|PTGDS_HORSE	P07360|CO8G_HUMAN, P41222|PTGDS_HUMAN, P80188|NGAL_HUMAN		P12282|MOEB_ECOLI, P30138|THIF_ECOLI, Q46927|TCDA_ECOLI	P22314|UBA1_HUMAN		P02604|MLE1_CHICK, P02605|MLE3_CHICK, P02606|MLEC_CHICK, P02607|MYL6_CHICK, P09540|MLEX_CHICK	P08590|MYL3_HUMAN, P14649|MYL6B_HUMAN, P60660|MYL6_HUMAN					P62503|LCN6_MACMU	P02760|AMBP_HUMAN, P07360|CO8G_HUMAN, P41222|PTGDS_HUMAN, P80188|NGAL_HUMAN		P05132|KAPCA_MOUSE, P0C605|KGP1_MOUSE, P49025|CTRO_MOUSE, P54265|DMPK_MOUSE, P68181|KAPCB_MOUSE, Q3UU96|MRCKA_MOUSE, Q5SYL1|KS6R_MOUSE, Q61410|KGP2_MOUSE, Q7TSE6|ST38L_MOUSE, Q7TSJ6|LATS2_MOUSE, Q7TT50|MRCKB_MOUSE, Q80UW5|MRCKG_MOUSE, Q8BGW6|ST32A_MOUSE, Q8BYR2|LATS1_MOUSE, Q8QZV4|ST32C_MOUSE, Q91VJ4|STK38_MOUSE, Q922R0|PRKX_MOUSE, Q9JJX8|ST32B_MOUSE	P17612|KAPCA_HUMAN		O19103|UDB16_RABIT, P36512|UDB13_RABIT, P36513|UDB14_RABIT, P36514|UD2C1_RABIT, Q28611|UD16_RABIT, Q28612|UD14_RABIT	P19224|UD16_HUMAN		Q6K8Z4|FH7_ORYSJ, Q6ZCX3|FH6_ORYSJ, Q7G6K7|FH3_ORYSJ, Q7XWS7|FH12_ORYSJ, Q84ZL0|FH5_ORYSJ	Q27J81|INF2_HUMAN
			Q4PSA3|MA659_ARATH, Q8L836|MA657_ARATH, Q8LEG3|MA652_ARATH, Q9C7G0|MA658_ARATH, Q9FHM4|MA653_ARATH, Q9FLP0|MA651_ARATH, Q9LZY0|MA654_ARATH, Q9SIS3|MA656_ARATH, Q9ZVJ3|MA655_ARATH	O43663|PRC1_HUMAN		G5ECQ3|SEL5_CAEEL, G5EFM9|NEKL3_CAEEL, O01427|AIR2_CAEEL, O01775|NEKL2_CAEEL	O14965|AURKA_HUMAN, O75716|STK16_HUMAN, Q96GD4|AURKB_HUMAN		Q2QLG4|CAZA2_CALJA	P47755|CAZA2_HUMAN, P52907|CAZA1_HUMAN		Q2XNS1|RN141_CANLF	O43765|SGTA_HUMAN, P31948|STIP1_HUMAN, P53804|TTC3_HUMAN, Q68DV7|RNF43_HUMAN, Q8NC42|RN149_HUMAN, Q8TEB7|RN128_HUMAN, Q9H9V4|RN122_HUMAN, Q9ULT6|ZNRF3_HUMAN		Q64392|AT12A_CAVPO	O75110|ATP9A_HUMAN, P16615|AT2A2_HUMAN, Q93084|AT2A3_HUMAN		P84198|VIME_CHLAE	P08670|VIME_HUMAN		Q6NWJ4|DNJC2_DANRE, Q6PGY5|DJC21_DANRE	P25686|DNJB2_HUMAN, Q8IXB1|DJC10_HUMAN, Q8TBM8|DJB14_HUMAN, Q9H819|DJC18_HUMAN, Q9NVM6|DJC17_HUMAN, Q9NXW2|DJB12_HUMAN		P15364|AMAL_DROME, Q24372|LACH_DROME	A6NDA9|LRIT2_HUMAN, A6NGN9|IGLO5_HUMAN, Q13449|LSAMP_HUMAN, Q14982|OPCM_HUMAN, Q7Z3B1|NEGR1_HUMAN		P01958|HBA_HORSE, P06714|HBAT_HORSE, P13787|HBAZ_HORSE	P69905|HBA_HUMAN		B1XGC4|SYC_ECODH, C4ZUX4|SYC_ECOBW, P21888|SYC_ECOLI	P49589|SYCC_HUMAN		P08641|CADH1_CHICK, P33145|CADHK_CHICK	P12830|CADH1_HUMAN, P22223|CADH3_HUMAN, Q02487|DSC2_HUMAN, Q14126|DSG2_HUMAN, Q14574|DSC3_HUMAN, Q86SJ6|DSG4_HUMAN					B0FPE9|NLRP3_MACMU	P13489|RINI_HUMAN, Q86W28|NALP8_HUMAN, Q96MN2|NALP4_HUMAN		O08800|SPB8_MOUSE, O35684|NEUS_MOUSE, P12388|PAI2_MOUSE, P19324|SERPH_MOUSE, P22777|PAI1_MOUSE, P32261|ANT3_MOUSE, P70124|SPB5_MOUSE, Q07235|GDN_MOUSE, Q5SV42|ILEUC_MOUSE, Q60854|SPB6_MOUSE, Q8CDC0|SPB13_MOUSE, Q8K1K6|SPB10_MOUSE, Q8VHP7|ILEUB_MOUSE, Q9CQV3|SPB11_MOUSE, Q9D154|ILEUA_MOUSE, Q9D695|SPB7_MOUSE, Q9D7P9|SPB12_MOUSE, Q9JK88|SPI2_MOUSE	P01008|ANT3_HUMAN		P42070|CD80_RABIT	P10915|HPLN1_HUMAN, P25189|MYP0_HUMAN, P78310|CXAR_HUMAN, Q5DX21|IGS11_HUMAN, Q96AP7|ESAM_HUMAN, Q9H6B4|CLMP_HUMAN		Q0D9V6|STAR1_ORYSJ, Q10RX7|AB13C_ORYSJ, Q6YUU5|MDR_ORYSJ, Q9FNU2|AB25B_ORYSJ	Q8NE71|ABCF1_HUMAN
			F4J2Z7|SDR4_ARATH, F4J300|SDR5_ARATH, O80713|SDR3A_ARATH, O80714|SDR3C_ARATH, Q94K41|SDR3B_ARATH, Q9C826|ABA2_ARATH, Q9M1K9|ATA1_ARATH, Q9SCU0|SDR2A_ARATH	Q99714|HCD2_HUMAN, Q9BPX1|DHB14_HUMAN		G5EE72|MRP5_CAEEL, G5EFD4|HMT1_CAEEL, G5EG61|PGP14_CAEEL, P34712|PGP1_CAEEL, P34713|PGP3_CAEEL, Q9U2G5|MRP7_CAEEL	Q8NE71|ABCF1_HUMAN		A8T688|PCSK9_CALJA	Q8NBP7|PCSK9_HUMAN		O18840|ACTB_CANLF, P61162|ACTZ_CANLF	P60709|ACTB_HUMAN, P61158|ARP3_HUMAN, P61160|ARP2_HUMAN, P62736|ACTA_HUMAN, P63261|ACTG_HUMAN, P63267|ACTH_HUMAN		H0VDZ8|FCG3A_CAVPO	O75015|FCG3B_HUMAN, P08637|FCG3A_HUMAN, P12314|FCGR1_HUMAN		Q2IBA4|CAV2_CHLAE	P51636|CAV2_HUMAN		A0MGZ5|H6S1B_DANRE, A0MGZ7|H6S3B_DANRE, Q56UJ5|H6S1A_DANRE, Q800H9|H6ST2_DANRE	O60243|H6ST1_HUMAN, Q8IZP7|H6ST3_HUMAN, Q96MM7|H6ST2_HUMAN		P53777|MLP1_DROME, Q24400|MLP2_DROME	P21291|CSRP1_HUMAN, P50461|CSRP3_HUMAN, P52943|CRIP2_HUMAN, Q16527|CSRP2_HUMAN, Q86VF7|NRAP_HUMAN		P18907|AT1A1_HORSE	O75110|ATP9A_HUMAN, P16615|AT2A2_HUMAN, Q93084|AT2A3_HUMAN		B1XF88|ADD_ECODH, C4ZY85|ADD_ECOBW, P22333|ADD_ECOLI	P00813|ADA_HUMAN		O93533|CXB6_CHICK, P14154|CXA1_CHICK, P18860|CXA5_CHICK, P18861|CXG1_CHICK, P29415|CXA3_CHICK, P36381|CXA8_CHICK	P48165|CXA8_HUMAN, Q9UKL4|CXD2_HUMAN					B3Y618|TLR2_MACMU	O60603|TLR2_HUMAN, P08571|CD14_HUMAN, Q15399|TLR1_HUMAN		P23242|CXA1_MOUSE, P28229|CXG1_MOUSE, P28230|CXB1_MOUSE, P28231|CXB3_MOUSE, P28235|CXA4_MOUSE, P28236|CXA8_MOUSE, P70689|CXB6_MOUSE, Q00977|CXB2_MOUSE, Q01231|CXA5_MOUSE, Q02738|CXB4_MOUSE, Q02739|CXB5_MOUSE, Q64448|CXA3_MOUSE, Q6S5G4|CXA6_MOUSE, Q8BSD4|CXD4_MOUSE, Q91YD1|CXD3_MOUSE, Q921C1|CXG3_MOUSE, Q9CX92|CXE1_MOUSE, Q9WUS4|CXA10_MOUSE	P48165|CXA8_HUMAN		P01870|IGHG_RABIT	P01854|IGHE_HUMAN, P01857|IGHG1_HUMAN, P01859|IGHG2_HUMAN, P01860|IGHG3_HUMAN, P01861|IGHG4_HUMAN, P01880|IGHD_HUMAN		Q0DR28|PUB57_ORYSJ, Q5WA76|PUB70_ORYSJ	O43765|SGTA_HUMAN, P31948|STIP1_HUMAN, P53804|TTC3_HUMAN
			O04922|GPX2_ARATH, O22850|GPX3_ARATH, O48646|GPX6_ARATH, P52032|GPX1_ARATH, Q8L910|GPX4_ARATH, Q8LBU2|GPX8_ARATH, Q9LYB4|GPX5_ARATH, Q9SZ54|GPX7_ARATH	Q96SL4|GPX7_HUMAN		P22981|LET60_CAEEL, P34443|RHEB1_CAEEL, Q09930|DIRA_CAEEL, Q18246|RAP1_CAEEL, Q19143|KBRAS_CAEEL	P55040|GEM_HUMAN, P61224|RAP1B_HUMAN		B0CM99|HMGB1_CALJA	P26583|HMGB2_HUMAN		Q5PU49|KPCD_CANLF	P05129|KPCG_HUMAN, P05771|KPCB_HUMAN, P17252|KPCA_HUMAN, P31751|AKT2_HUMAN, Q05513|KPCZ_HUMAN, Q99829|CPNE1_HUMAN, Q9BT88|SYT11_HUMAN		O70159|FETUA_CAVPO	P02765|FETUA_HUMAN, P04196|HRG_HUMAN, Q9UGM5|FETUB_HUMAN		Q2IBA5|CAV1_CHLAE	Q03135|CAV1_HUMAN		A0MSJ1|CRA1B_DANRE	P02452|CO1A1_HUMAN, P02458|CO2A1_HUMAN, P02461|CO3A1_HUMAN, P13942|COBA2_HUMAN, P20849|CO9A1_HUMAN, Q17RW2|COOA1_HUMAN		Q59DY6|LEDL2_DROME	P22897|MRC1_HUMAN, P26718|NKG2D_HUMAN, Q9H2X3|CLC4M_HUMAN, Q9NNX6|CD209_HUMAN, Q9NZS2|KLRF1_HUMAN, Q9UBG0|MRC2_HUMAN		P00327|ADH1E_HORSE, P00328|ADH1S_HORSE, P19854|ADHX_HORSE	P00325|ADH1B_HUMAN		B1XGC7|FOLD_ECODH, C4ZUX7|FOLD_ECOBW, P24186|FOLD_ECOLI	Q6UB35|C1TM_HUMAN		P22728|VISI_CHICK, P42324|HPCL1_CHICK, P62167|NCS1_CHICK, P62758|NCALD_CHICK, P62764|VISL1_CHICK, P79880|GUC1A_CHICK, P79881|GUC1B_CHICK	P35243|RECO_HUMAN					P29216|A4_MACMU	O43291|SPIT2_HUMAN, Q8TEU8|WFKN2_HUMAN, Q96NZ8|WFKN1_HUMAN		A2AEP0|OBP1B_MOUSE, A2AJB7|LCN5_MOUSE, A2BIM8|MUP18_MOUSE, B5X0G2|MUP17_MOUSE, O08976|PBAS_MOUSE, P02762|MUP6_MOUSE, P04938|MUP11_MOUSE, P04939|MUP3_MOUSE, P11588|MUP1_MOUSE, P11589|MUP2_MOUSE, P11590|MUP4_MOUSE, P11591|MUP5_MOUSE, Q5FW60|MUP20_MOUSE, Q810Z1|LCN10_MOUSE, Q924P3|LCN8_MOUSE, Q9D267|LCN9_MOUSE, Q9D3H2|OBP1A_MOUSE	P09466|PAEP_HUMAN		Q6Q6X0|1433T_RABIT	P27348|1433T_HUMAN, P31947|1433S_HUMAN, P61981|1433G_HUMAN, P62258|1433E_HUMAN, P63104|1433Z_HUMAN, Q04917|1433F_HUMAN		P17784|ALFC1_ORYSJ, Q10A30|ALFC2_ORYSJ, Q5N725|ALFC3_ORYSJ	P04075|ALDOA_HUMAN, P09972|ALDOC_HUMAN
			P42818|KPK1_ARATH, Q39030|KPK2_ARATH	P05129|KPCG_HUMAN, P05771|KPCB_HUMAN, P08567|PLEK_HUMAN, P17252|KPCA_HUMAN, P31751|AKT2_HUMAN, Q05513|KPCZ_HUMAN, Q9BT88|SYT11_HUMAN		Q09566|LON1_CAEEL	P16562|CRIS2_HUMAN, P48060|GLIP1_HUMAN, P54108|CRIS3_HUMAN, Q6UXB8|PI16_HUMAN, Q9H0B8|CRLD2_HUMAN, Q9H4G4|GAPR1_HUMAN		B0KW95|CADH2_CALJA	P19022|CADH2_HUMAN		O46392|CO1A2_CANLF, Q9XSJ7|CO1A1_CANLF	P02452|CO1A1_HUMAN, P02458|CO2A1_HUMAN, P02461|CO3A1_HUMAN, P13942|COBA2_HUMAN, P20849|CO9A1_HUMAN, Q17RW2|COOA1_HUMAN		P11478|DEF1A_CAVPO, Q64365|DEF1B_CAVPO	P59665|DEF1_HUMAN, P59666|DEF3_HUMAN		Q2IBA6|MET_CHLAE	P08581|MET_HUMAN		A8C984|MYLK3_DANRE, Q7SY49|CAMKV_DANRE	O94768|ST17B_HUMAN, Q14012|KCC1A_HUMAN, Q16644|MAPK3_HUMAN, Q8IU85|KCC1D_HUMAN, Q8IW41|MAPK5_HUMAN		A1Z7G7|LPHN_DROME	P48960|AGRE5_HUMAN, Q8IZF2|AGRF5_HUMAN, Q8IZP9|AGRG2_HUMAN, Q9UHX3|AGRE2_HUMAN, Q9Y653|AGRG1_HUMAN		P07450|CAH3_HORSE	P07451|CAH3_HUMAN, P22748|CAH4_HUMAN, P23280|CAH6_HUMAN		B1X9T4|YIDC_ECODH, C4ZYY3|YIDC_ECOBW, P25714|YIDC_ECOLI	Q8N8Q8|COX18_HUMAN		F1NBT0|STK10_CHICK, Q5ZJK4|STK4_CHICK, Q5ZK47|STRAA_CHICK, Q9I9E0|TAOK3_CHICK	O75716|STK16_HUMAN, O75914|PAK3_HUMAN, O96013|PAK4_HUMAN, Q9P286|PAK5_HUMAN					P48094|TNFA_MACMU	O43557|TNF14_HUMAN, O95150|TNF15_HUMAN, P01375|TNFA_HUMAN		A2AWL7|MGAP_MOUSE, O54839|EOMES_MOUSE, O70306|TBX15_MOUSE, P20293|TBXT_MOUSE, P70323|TBX1_MOUSE, P70324|TBX3_MOUSE, P70325|TBX4_MOUSE, P70326|TBX5_MOUSE, P70327|TBX6_MOUSE, Q60707|TBX2_MOUSE, Q64336|TBR1_MOUSE, Q810F8|TBX10_MOUSE, Q8K402|TBX22_MOUSE, Q99ME7|TBX19_MOUSE, Q9EPZ6|TBX18_MOUSE, Q9ES03|TBX20_MOUSE, Q9JKD8|TBX21_MOUSE	Q99593|TBX5_HUMAN		P00919|CAH2_RABIT	P00918|CAH2_HUMAN, P07451|CAH3_HUMAN, P23280|CAH6_HUMAN, Q8N1Q1|CAH13_HUMAN, Q9NS85|CAH10_HUMAN		Q0JCT1|H33_ORYSJ, Q2RAD9|H32_ORYSJ, Q6T367|CENH3_ORYSJ	P68431|H31_HUMAN, P84243|H33_HUMAN
			P46639|KNAT1_ARATH, P46640|KNAT2_ARATH, P48000|KNAT3_ARATH, P48001|KNAT4_ARATH, P48002|KNAT5_ARATH, Q38874|STM_ARATH, Q84JS6|KNAT6_ARATH, Q9FPQ8|KNAT7_ARATH	P40424|PBX1_HUMAN		O44510|MOCS3_CAEEL, P91430|UBA5_CAEEL, Q17820|SAE1_CAEEL, Q18217|ULA1_CAEEL, Q19360|UBA3_CAEEL, Q9NAN1|SAE2_CAEEL	P22314|UBA1_HUMAN		Q2QLF9|CFTR_CALJA	Q8NE71|ABCF1_HUMAN		O97592|DMD_CANLF	O43707|ACTN4_HUMAN, P12814|ACTN1_HUMAN, P13796|PLSL_HUMAN, P21333|FLNA_HUMAN, P35609|ACTN2_HUMAN, Q13813|SPTN1_HUMAN, Q9UPN3|MACF1_HUMAN		Q9WUC6|TIMP2_CAVPO	P01033|TIMP1_HUMAN, P16035|TIMP2_HUMAN, Q99727|TIMP4_HUMAN		Q4VIT5|CALR_CHLAE	P27797|CALR_HUMAN		E7EZF3|UHRF1_DANRE, Q7ZWB2|UBL4A_DANRE	P05161|ISG15_HUMAN, P0CG47|UBB_HUMAN, P0CG48|UBC_HUMAN, P54727|RD23B_HUMAN, P62979|RS27A_HUMAN		C0HL66|H33A_DROME, C0HL67|H33B_DROME, P02299|H3_DROME, Q9V6Q2|CID_DROME	P68431|H31_HUMAN, P84243|H33_HUMAN		P08751|LSHB_HORSE	P01229|LSHB_HUMAN, P0DN86|CGB3_HUMAN, Q6NT52|CGB2_HUMAN		B1XBZ9|NUDC_ECODH, C5A0T7|NUDC_ECOBW, P32664|NUDC_ECOLI	Q9BQG2|NUD12_HUMAN		Q9PUF6|PGFRA_CHICK	P07333|CSF1R_HUMAN, P07949|RET_HUMAN, P09619|PGFRB_HUMAN, P16234|PGFRA_HUMAN, P35590|TIE1_HUMAN, P36888|FLT3_HUMAN, Q02763|TIE2_HUMAN					Q8MIS5|209L2_MACMU, Q95J96|CD209_MACMU	Q9H2X3|CLC4M_HUMAN, Q9NNX6|CD209_HUMAN		A2AKB9|DCA10_MOUSE, O88879|APAF_MOUSE, P29387|GBB4_MOUSE, P62874|GBB1_MOUSE, P62880|GBB2_MOUSE, P62881|GNB5_MOUSE, P68040|RACK1_MOUSE, P97499|TEP1_MOUSE, Q5F201|CFA52_MOUSE, Q61011|GBB3_MOUSE, Q61666|HIRA_MOUSE, Q8BHB4|WDR3_MOUSE, Q8VC51|TCAB1_MOUSE, Q9D0N7|CAF1B_MOUSE, Q9EQ15|GNB1L_MOUSE, Q9ERF3|SKI8_MOUSE, Q9JJA4|WDR12_MOUSE	P62873|GBB1_HUMAN		P06813|CPNS1_RABIT, P06814|CAN2_RABIT, P06815|CAN1_RABIT	P07384|CAN1_HUMAN, P17655|CAN2_HUMAN, P20807|CAN3_HUMAN		Q10PE7|DMAS1_ORYSJ, Q7G764|NADO1_ORYSJ, Q7G765|NADO2_ORYSJ	P14550|AK1A1_HUMAN, Q04828|AK1C1_HUMAN
			B3H5R8|SUMO8_ARATH, P55852|SUMO1_ARATH, Q3E8A8|SUMO7_ARATH, Q8VZI7|SUMO5_ARATH, Q9FKC5|SUMO4_ARATH, Q9FKC6|SUMO6_ARATH, Q9FLP5|SUMO3_ARATH, Q9FLP6|SUMO2_ARATH	P55854|SUMO3_HUMAN		Q7YSI9|UNC53_CAEEL, Q9N4M4|ANC1_CAEEL	O43707|ACTN4_HUMAN, P12814|ACTN1_HUMAN, P21333|FLNA_HUMAN, P35609|ACTN2_HUMAN, Q13813|SPTN1_HUMAN		Q2QLG5|MET_CALJA	P08581|MET_HUMAN		E2R9X2|ARI5B_CANLF, Q30DN6|KDM5D_CANLF, Q38JA7|KDM5C_CANLF	Q12830|BPTF_HUMAN, Q8TDI0|CHD5_HUMAN, Q92576|PHF3_HUMAN, Q92794|KAT6A_HUMAN, Q9UIF8|BAZ2B_HUMAN		P00679|RNS1B_CAVPO	P03950|ANGI_HUMAN, P07998|RNAS1_HUMAN, P34096|RNAS4_HUMAN		Q8WN66|ANGI_CHLAE	P03950|ANGI_HUMAN		A2CEQ0|SCM2B_DANRE, Q0P483|S2542_DANRE, Q66L49|SCMC1_DANRE, Q6DG32|S2536_DANRE, Q6NYZ6|SCM2A_DANRE, Q6P036|S2533_DANRE	P16260|GDC_HUMAN		M9NDE3|BARK_DROME	O43866|CD5L_HUMAN, P21757|MSRE_HUMAN, Q08380|LG3BP_HUMAN, Q86VB7|C163A_HUMAN, Q9Y4K0|LOXL2_HUMAN		P0C592|DUS29_HORSE	P51452|DUS3_HUMAN, Q13115|DUS4_HUMAN, Q6B8I1|DS13A_HUMAN		B1XHK9|MDH_ECODH, C4ZSX4|MDH_ECOBW, P61889|MDH_ECOLI	P40926|MDHM_HUMAN		E1C1R4|UBP47_CHICK, E1C213|UBP37_CHICK, O57429|UBP2_CHICK, Q5ZJN4|UBP10_CHICK, Q5ZM45|UBP48_CHICK, Q6U7I1|UBP7_CHICK	Q7Z569|BRAP_HUMAN, Q9Y5T5|UBP16_HUMAN					Q9MZJ3|NKG2A_MACMU, Q9MZK6|NKG2C_MACMU, Q9MZK9|KLRD1_MACMU	Q07444|NKG2E_HUMAN		P18653|KS6A1_MOUSE, P18654|KS6A3_MOUSE, P31750|AKT1_MOUSE, Q60823|AKT2_MOUSE, Q7TPS0|KS6A6_MOUSE, Q8BLK9|KS6C1_MOUSE, Q8BSK8|KS6B1_MOUSE, Q8C050|KS6A5_MOUSE, Q8C0P0|GWL_MOUSE, Q8R2S1|RPKL1_MOUSE, Q9ERE3|SGK3_MOUSE, Q9QZS5|SGK2_MOUSE, Q9WUA6|AKT3_MOUSE, Q9WUT3|KS6A2_MOUSE, Q9WVC6|SGK1_MOUSE, Q9Z1M4|KS6B2_MOUSE, Q9Z2B9|KS6A4_MOUSE	P31751|AKT2_HUMAN		O46638|FKBP3_RABIT, P27124|FKBP4_RABIT, P62943|FKB1A_RABIT, Q8HYX6|FKB1B_RABIT	P26885|FKBP2_HUMAN, Q9Y680|FKBP7_HUMAN		Q5VRN0|KCY1_ORYSJ, Q6K7H2|KCY4_ORYSJ, Q7XI40|KCY3_ORYSJ, Q7XMI0|KCY2_ORYSJ	P30085|KCY_HUMAN
			P59169|H33_ARATH, P59226|H31_ARATH, Q8RVQ9|CENH3_ARATH, Q9FKQ3|H3L5_ARATH, Q9FX60|H3L1_ARATH, Q9FXI7|H3L2_ARATH, Q9LR02|H3L3_ARATH, Q9LXU8|H3L4_ARATH	P68431|H31_HUMAN		O17586|PSA6_CAEEL, Q09583|PSA3_CAEEL, Q27488|PSA2_CAEEL, Q95005|PSA7_CAEEL, Q95008|PSA5_CAEEL, Q9N599|PSA4_CAEEL	P25787|PSA2_HUMAN		Q2QLG6|CAV1_CALJA	Q03135|CAV1_HUMAN		A0A8C0N8E3|VIME_CANLF, Q5XFN2|DESM_CANLF	O15061|SYNEM_HUMAN, P07196|NFL_HUMAN, P08670|VIME_HUMAN, P12036|NFH_HUMAN, P14136|GFAP_HUMAN		P0CG54|UBB_CAVPO	P05161|ISG15_HUMAN, P0CG47|UBB_HUMAN, P0CG48|UBC_HUMAN		Q95LI9|PARK7_CHLAE	Q99497|PARK7_HUMAN		Q2KN93|CYTSA_DANRE	O43707|ACTN4_HUMAN, P12814|ACTN1_HUMAN, P21333|FLNA_HUMAN, P35609|ACTN2_HUMAN, Q13813|SPTN1_HUMAN, Q9UPN3|MACF1_HUMAN		M9PFN0|HZG_DROME, Q9V9P3|TI50A_DROME, Q9VRG7|CNEP1_DROME, Q9W0S3|TI50B_DROME, Q9W4V8|TI50C_DROME	Q05D32|CTSL2_HUMAN		P08334|LALB1_HORSE, P08896|LALB2_HORSE, P11376|LYSC1_HORSE	P61626|LYSC_HUMAN		B1X786|GPMA_ECODH, C4ZXS6|GPMA_ECOBW, P62707|GPMA_ECOLI	P18669|PGAM1_HUMAN		F1P065|FARP1_CHICK, Q90687|PTN11_CHICK	P29074|PTN4_HUMAN, P29350|PTN6_HUMAN, P35236|PTN7_HUMAN, Q06124|PTN11_HUMAN, Q15256|PTPRR_HUMAN, Q92932|PTPR2_HUMAN					P11489|PEPA_MACMU, Q6DLW5|RENI_MACMU	P00797|RENI_HUMAN, P07339|CATD_HUMAN		O08710|THYG_MOUSE, P21836|ACES_MOUSE, P23953|EST1C_MOUSE, Q03311|CHLE_MOUSE, Q63880|EST3A_MOUSE, Q64176|EST1E_MOUSE, Q64285|CEL_MOUSE, Q6AW46|EST5A_MOUSE, Q8BK48|EST2E_MOUSE, Q8QZR3|EST2A_MOUSE, Q8R0W5|EST4A_MOUSE, Q8VCC2|EST1_MOUSE, Q8VCT4|EST1D_MOUSE, Q8VCU1|EST3B_MOUSE, Q91WG0|EST2C_MOUSE, Q91WU0|EST1F_MOUSE	P06276|CHLE_HUMAN		Q8MHY7|UROK_RABIT	P00748|FA12_HUMAN, P00749|UROK_HUMAN, P00750|TPA_HUMAN, Q04756|HGFA_HUMAN, Q14520|HABP2_HUMAN		Q0J716|VLN5_ORYSJ, Q0JAD9|VLN4_ORYSJ, Q67U26|VLN3_ORYSJ	P06396|GELS_HUMAN, P40121|CAPG_HUMAN
			F4IAX0|CAOA2_ARATH, F4IAX1|CAOA3_ARATH, O23349|AO1_ARATH, P0DO00|AMO2_ARATH, Q8H1H9|CAOG1_ARATH, Q8L866|CUAOZ_ARATH, Q9M2B9|CAOG2_ARATH	O75106|AOC2_HUMAN		B7WN72|SHANK_CAEEL, G5EDE9|NFKI1_CAEEL, Q18297|TRPA1_CAEEL, Q21209|BARD1_CAEEL, Q21920|ANKHM_CAEEL	Q9BYB0|SHAN3_HUMAN		Q2QLG7|CAV2_CALJA	P51636|CAV2_HUMAN		O77746|PDE5A_CANLF, P33726|PDE6B_CANLF, Q28263|PDE6A_CANLF	O00408|PDE2A_HUMAN, O76083|PDE9A_HUMAN, Q08499|PDE4D_HUMAN, Q9HCR9|PDE11_HUMAN		P50403|SFTPA_CAVPO	P05452|TETN_HUMAN, P11226|MBL2_HUMAN, P35247|SFTPD_HUMAN		Q9GKL8|CATL1_CHLAE	O60911|CATL2_HUMAN		Q7ZVF9|ACTB2_DANRE, Q7ZVI7|ACTB1_DANRE	P60709|ACTB_HUMAN, P61158|ARP3_HUMAN, P62736|ACTA_HUMAN, P63261|ACTG_HUMAN, P63267|ACTH_HUMAN		O18404|HCD2_DROME	P15428|PGDH_HUMAN, P16152|CBR1_HUMAN, Q7Z4W1|DCXR_HUMAN, Q99714|HCD2_HUMAN, Q9BPX1|DHB14_HUMAN		Q0EAB7|BDNF_HORSE	P20783|NTF3_HUMAN, P23560|BDNF_HUMAN, P34130|NTF4_HUMAN		B1XFR1|KAD_ECODH, C4ZUS8|KAD_ECOBW, P69441|KAD_ECOLI	P30085|KCY_HUMAN		P01038|CYT_CHICK	O76096|CYTF_HUMAN, P01034|CYTC_HUMAN, P01037|CYTN_HUMAN, P01042|KNG1_HUMAN, P09228|CYTT_HUMAN, P28325|CYTD_HUMAN, Q15828|CYTM_HUMAN					P55244|TGFA_MACMU	O14944|EREG_HUMAN, P15514|AREG_HUMAN, Q99075|HBEGF_HUMAN		O08832|GALT4_MOUSE, O08912|GALT1_MOUSE, P70419|GALT3_MOUSE, Q6P9S7|GLT10_MOUSE, Q6PB93|GALT2_MOUSE, Q7TT15|GLT17_MOUSE, Q8BGT9|GLT12_MOUSE, Q8BVG5|GLT14_MOUSE, Q8C102|GALT5_MOUSE, Q8C7U7|GALT6_MOUSE, Q8CF93|GLT13_MOUSE, Q8K1B9|GLT18_MOUSE, Q921L8|GLT11_MOUSE, Q9D2N8|GLT15_MOUSE, Q9D4M9|GLTL5_MOUSE, Q9JJ61|GLT16_MOUSE	Q7Z7M9|GALT5_HUMAN		Q28730|ICAM5_RABIT	P05362|ICAM1_HUMAN, P13598|ICAM2_HUMAN, P32942|ICAM3_HUMAN, Q14773|ICAM4_HUMAN, Q9UMF0|ICAM5_HUMAN		Q656A5|MFT1_ORYSJ, Q8VWH2|RFT1_ORYSJ, Q93WI9|HD3A_ORYSJ, Q9ASJ1|MFT2_ORYSJ	P30086|PEBP1_HUMAN
			Q3E954|BOR6_ARATH, Q8VYR7|BOR1_ARATH, Q93Z13|BOR3_ARATH, Q9M1P7|BOR2_ARATH, Q9SSG5|BOR5_ARATH, Q9SUU1|BOR7_ARATH, Q9XI23|BOR4_ARATH	Q2Y0W8|S4A8_HUMAN		H2L006|TSP14_CAEEL, Q22495|TSP12_CAEEL, Q9XVM9|TSN15_CAEEL	O60635|TSN1_HUMAN, P08962|CD63_HUMAN, P21926|CD9_HUMAN		Q76II0|KIT_CALJA	P10721|KIT_HUMAN		O97799|KIT_CANLF	P07333|CSF1R_HUMAN, P07949|RET_HUMAN, P10721|KIT_HUMAN, P11362|FGFR1_HUMAN, P35968|VGFR2_HUMAN, P36888|FLT3_HUMAN		Q9QZY6|CD1C3_CAVPO, Q9QZY7|CD1C2_CAVPO, Q9QZY8|CD1C1_CAVPO	P29017|CD1C_HUMAN		Q9MZE0|C1QBP_CHLAE	Q07021|C1QBP_HUMAN		Q8JGW0|TSP4B_DANRE, Q8JHW2|TSP3A_DANRE	P07996|TSP1_HUMAN, P35442|TSP2_HUMAN, P35443|TSP4_HUMAN, P49746|TSP3_HUMAN, P49747|COMP_HUMAN		O77459|KEN_DROME, Q86P48|ATBP_DROME, Q9U405|GRAU_DROME, Q9VAB8|ZIPIC_DROME, Q9VHM6|OUIB_DROME	P56270|MAZ_HUMAN		Q1XAA8|AK1CN_HORSE, Q6W8P9|AK1CO_HORSE	P14550|AK1A1_HUMAN, Q04828|AK1C1_HUMAN		P37146|RIR4_ECOLI, P69924|RIR2_ECOLI	P31350|RIR2_HUMAN, Q7LG56|RIR2B_HUMAN		P02588|TNNC2_CHICK, P02597|CALMS_CHICK, P05419|CALN_CHICK, P09860|TNNC1_CHICK, P62149|CALM_CHICK	P0DP25|CALM3_HUMAN, Q9BQI0|AIF1L_HUMAN, Q9BUP0|EFHD1_HUMAN					P61275|CCL2_MACMU	P13500|CCL2_HUMAN, P78423|X3CL1_HUMAN, P80098|CCL7_HUMAN		O09127|EPHA8_MOUSE, P29319|EPHA3_MOUSE, P54754|EPHB3_MOUSE, P54761|EPHB4_MOUSE, P54763|EPHB2_MOUSE, Q03137|EPHA4_MOUSE, Q03145|EPHA2_MOUSE, Q3V1H9|SAMD5_MOUSE, Q60629|EPHA5_MOUSE, Q61772|EPHA7_MOUSE, Q62413|EPHA6_MOUSE, Q8CBF3|EPHB1_MOUSE	P29317|EPHA2_HUMAN, P29323|EPHB2_HUMAN, P54756|EPHA5_HUMAN, P54760|EPHB4_HUMAN, P54764|EPHA4_HUMAN		G1T7E7|FCG3B_RABIT, G1TR84|FCG3A_RABIT	O75015|FCG3B_HUMAN, P08637|FCG3A_HUMAN, P12318|FCG2A_HUMAN, P31994|FCG2B_HUMAN		Q69KL9|RZ21A_ORYSJ, Q6K4N0|RSZ21_ORYSJ, Q6K9C3|RZP23_ORYSJ	Q13247|SRSF6_HUMAN, Q16629|SRSF7_HUMAN
			B9DHD7|VAP22_ARATH, O82213|VAP31_ARATH, Q84WW5|VAP13_ARATH, Q8VZ95|VAP11_ARATH, Q9LVU1|VAP21_ARATH, Q9SHC8|VAP12_ARATH, Q9SYC9|VAP14_ARATH	O95292|VAPB_HUMAN		O17622|KCY1_CAEEL, P34346|KAD2_CAEEL, Q09629|KADY_CAEEL, Q20140|KAD1_CAEEL, Q20230|KCY2_CAEEL	P30085|KCY_HUMAN		A0SXL6|EF2_CALJA	P68104|EF1A1_HUMAN		P60952|CDC42_CANLF, P62999|RAC1_CANLF	O00212|RHOD_HUMAN, P60763|RAC3_HUMAN, P60953|CDC42_HUMAN, P63000|RAC1_HUMAN, P84095|RHOG_HUMAN		H0VCJ6|NAAA_CAVPO	Q02083|NAAA_HUMAN, Q13510|ASAH1_HUMAN		A7X8C9|PRGR_CHLAE	P04150|GCR_HUMAN		A9ULR9|BACD1_DANRE, Q0VFV7|KCTD7_DANRE, Q5XJ34|KC15L_DANRE, Q6DC02|KCD15_DANRE, Q6DG99|KCTD6_DANRE	Q9NXV2|KCTD5_HUMAN		P09615|WNTG_DROME, P28465|WNT2_DROME, P28466|WNT5_DROME, P40589|WNT4_DROME, Q9VFX1|WNT8_DROME	O14904|WNT9A_HUMAN		O77717|TIMP2_HORSE, Q9TUL9|TIMP3_HORSE	P16035|TIMP2_HUMAN, Q99727|TIMP4_HUMAN		B1XA99|MURQ_ECODH, C4ZVV9|MURQ_ECOBW, P76535|MURQ_ECOLI	Q14397|GCKR_HUMAN		Q9I8D8|CD40L_CHICK	O43557|TNF14_HUMAN, O95150|TNF15_HUMAN, P01374|TNFB_HUMAN, P01375|TNFA_HUMAN, P48023|TNFL6_HUMAN, P50591|TNF10_HUMAN, Q06643|TNFC_HUMAN					Q28520|PROS_MACMU	P04278|SHBG_HUMAN, P07225|PROS_HUMAN, Q14393|GAS6_HUMAN		O35495|CDK14_MOUSE, P11440|CDK1_MOUSE, P24788|CD11B_MOUSE, P49615|CDK5_MOUSE, P97377|CDK2_MOUSE, Q03147|CDK7_MOUSE, Q04735|CDK16_MOUSE, Q04899|CDK18_MOUSE, Q14AX6|CDK12_MOUSE, Q3UMM4|CDK10_MOUSE, Q3V3A1|CDK15_MOUSE, Q69ZA1|CDK13_MOUSE, Q80YP0|CDK3_MOUSE, Q8K0D0|CDK17_MOUSE, Q99J95|CDK9_MOUSE, Q9JHU3|CDK20_MOUSE	Q00526|CDK3_HUMAN		Q9GLY5|ITIH3_RABIT	P19823|ITIH2_HUMAN, P19827|ITIH1_HUMAN, Q06033|ITIH3_HUMAN, Q14624|ITIH4_HUMAN, Q86UX2|ITIH5_HUMAN		Q69NG5|6PGL4_ORYSJ, Q6Z4H0|6PGL2_ORYSJ, Q6Z9C3|6PGL3_ORYSJ, Q75IV7|6PGL1_ORYSJ	O95479|G6PE_HUMAN
			F4KAU9|TOL7_ARATH, O80910|TOL6_ARATH, Q6NQK0|TOL4_ARATH, Q8L860|TOL9_ARATH, Q9C9Y1|TOL8_ARATH, Q9FFQ0|TOL5_ARATH, Q9LPL6|TOL3_ARATH	O75674|TM1L1_HUMAN		P41830|CNR14_CAEEL, Q9XUK7|NHR85_CAEEL	P10828|THB_HUMAN, P55055|NR1H2_HUMAN, Q07869|PPARA_HUMAN, Q14995|NR1D2_HUMAN		A2TIL1|GSHR_CALJA	Q16881|TRXR1_HUMAN		P99502|GRP75_CANLF, Q2TFN9|HSP74_CANLF, Q7YQC6|HSP71_CANLF	P0DMV8|HS71A_HUMAN, P11021|BIP_HUMAN, P11142|HSP7C_HUMAN, Q9Y4L1|HYOU1_HUMAN		O35899|SC6A4_CAVPO	Q9NP91|S6A20_HUMAN, Q9UN76|S6A14_HUMAN		O97628|AIP_CHLAE	O00170|AIP_HUMAN		B0S6J3|SRGP2_DANRE, Q6PCS4|RHG29_DANRE	P42331|RHG25_HUMAN, Q6ZRI8|RHG36_HUMAN, Q7Z6I6|RHG30_HUMAN, Q96QB1|RHG07_HUMAN		P15278|FAS3_DROME	P25189|MYP0_HUMAN, P78310|CXAR_HUMAN, Q5DX21|IGS11_HUMAN, Q96AP7|ESAM_HUMAN, Q9H6B4|CLMP_HUMAN		O62650|FST_HORSE	O95633|FSTL3_HUMAN, P19883|FST_HUMAN, Q12841|FSTL1_HUMAN		P0ACA1|YIBF_ECOLI, P0ACA3|SSPA_ECOLI, P77544|YFCF_ECOLI	P78417|GSTO1_HUMAN		E1C3U7|LOXL2_CHICK, Q05063|LYOX_CHICK	O43866|CD5L_HUMAN, P21757|MSRE_HUMAN, Q08380|LG3BP_HUMAN, Q86VB7|C163A_HUMAN, Q9Y4K0|LOXL2_HUMAN					Q28521|ROA1_MACMU	O14979|HNRDL_HUMAN, P22626|ROA2_HUMAN, Q99729|ROAA_HUMAN		O08665|SEM3A_MOUSE, O09126|SEM4D_MOUSE, O88632|SEM3F_MOUSE, Q4LFA9|SEM3G_MOUSE, Q60519|SEM5B_MOUSE, Q62177|SEM3B_MOUSE, Q62178|SEM4A_MOUSE, Q62179|SEM4B_MOUSE, Q62181|SEM3C_MOUSE, Q62217|SEM5A_MOUSE, Q64151|SEM4C_MOUSE, Q8BH34|SEM3D_MOUSE, Q9QUR8|SEM7A_MOUSE, Q9WUH7|SEM4G_MOUSE, Q9Z123|SEM4F_MOUSE	Q14563|SEM3A_HUMAN		P01838|KAC9_RABIT, P01839|KACB_RABIT, P01840|KAC4_RABIT, P01841|KAC5_RABIT, P03984|KAC6_RABIT	P01834|IGKC_HUMAN		B9F3B6|SSDH_ORYSJ, O24174|BADH1_ORYSJ, Q84LK3|BADH2_ORYSJ	Q8IZ83|A16A1_HUMAN
			A1L4W5|BPM6_ARATH, O22286|BPM3_ARATH, Q1EBV6|BPM5_ARATH, Q8L765|BPM1_ARATH, Q9M8J9|BPM2_ARATH, Q9SRV1|BPM4_ARATH	O43791|SPOP_HUMAN		P25807|CPR1_CAEEL, P43507|CPR3_CAEEL, P43508|CPR4_CAEEL, P43509|CPR5_CAEEL, P43510|CPR6_CAEEL	P07858|CATB_HUMAN		A5HJM1|IL7RA_CALJA	P16871|IL7RA_HUMAN		Q28343|PGCA_CANLF	O14594|NCAN_HUMAN, P10915|HPLN1_HUMAN, P16112|PGCA_HUMAN, Q96GW7|PGCB_HUMAN, Q9Y2Y8|PRG3_HUMAN, Q9Y5Y7|LYVE1_HUMAN		P00713|LALBA_CAVPO	P61626|LYSC_HUMAN, Q7Z4W2|LYZL2_HUMAN		P01926|HBA_CHLAE	P69905|HBA_HUMAN		F8W3X3|PCD19_DANRE	O60330|PCDGC_HUMAN, Q9HCU4|CELR2_HUMAN, Q9P2E7|PCD10_HUMAN, Q9Y5E7|PCDB2_HUMAN, Q9Y5I4|PCDC2_HUMAN		P15357|RS27A_DROME, P18101|RL40_DROME, Q7KTX7|PRKN_DROME, Q9VJ33|NEDD8_DROME	P54727|RD23B_HUMAN, P62979|RS27A_HUMAN		O77691|S10A6_HORSE, Q865V3|S100G_HORSE	P26447|S10A4_HUMAN, P31949|S10AB_HUMAN		B1XCS6|CYSC_ECODH, C4ZZQ4|CYSC_ECOBW, P0A6J1|CYSC_ECOLI	O43252|PAPS1_HUMAN		P02609|MYL11_CHICK, P02610|MLRA_CHICK, P02611|MLRB_CHICK, P02612|MLRM_CHICK, P24032|MLRN_CHICK	O14950|ML12B_HUMAN, P24844|MYL9_HUMAN					P61171|CD151_MACMU	O60635|TSN1_HUMAN, P08962|CD63_HUMAN, P21926|CD9_HUMAN		O35659|GLP1R_MOUSE, P32082|GHRHR_MOUSE, P35347|CRFR1_MOUSE, P41588|VIPR2_MOUSE, P41593|PTH1R_MOUSE, P70205|PACR_MOUSE, P97751|VIPR1_MOUSE, Q0P543|GIPR_MOUSE, Q5FWI2|SCTR_MOUSE, Q5IXF8|GLP2R_MOUSE, Q60748|CRFR2_MOUSE, Q60755|CALCR_MOUSE, Q61606|GLR_MOUSE, Q91V95|PTH2R_MOUSE, Q9R1W5|CALRL_MOUSE	Q03431|PTH1R_HUMAN		O19052|PPARG_RABIT	P10828|THB_HUMAN, P55055|NR1H2_HUMAN, Q07869|PPARA_HUMAN, Q14995|NR1D2_HUMAN		Q0D9C4|CATA2_ORYSJ, Q0E4K1|CATA1_ORYSJ, Q10S82|CATA3_ORYSJ	P04040|CATA_HUMAN
			P93003|TFL1_ARATH, Q9FIT4|BFT_ARATH, Q9S7R5|TSF_ARATH, Q9SXZ2|FT_ARATH, Q9XFK7|MFT_ARATH, Q9ZNV5|CEN_ARATH	P30086|PEBP1_HUMAN		P40614|MPCP_CAEEL, Q09461|YQ51_CAEEL, Q19529|CMC3_CAEEL, Q20799|CMC2_CAEEL, Q23125|MFRN_CAEEL	P16260|GDC_HUMAN		B0KWP7|SEPT8_CALJA	Q9UH03|SEPT3_HUMAN		Q9TV56|S10A4_CANLF	P05109|S10A8_HUMAN, P06702|S10A9_HUMAN, P26447|S10A4_HUMAN, P31151|S10A7_HUMAN, P31949|S10AB_HUMAN, P80511|S10AC_HUMAN		P12825|RASN_CAVPO	P55040|GEM_HUMAN, P61224|RAP1B_HUMAN		P67988|PRIO_CHLAE	P04156|PRIO_HUMAN		O57474|CXA1_DANRE, Q7T047|CX32_DANRE, Q92052|CXG1_DANRE, U3JA75|CXE1_DANRE	P48165|CXA8_HUMAN, Q9UKL4|CXD2_HUMAN		O77438|FRIZ3_DROME, P18537|FRIZ_DROME, P91682|SMO_DROME, Q9NBW1|FRIZ4_DROME, Q9VVX3|FRIZ2_DROME	Q92765|SFRP3_HUMAN		Q2QLA4|ASZ1_HORSE	Q96KQ7|EHMT2_HUMAN, Q9BQG2|NUD12_HUMAN, Q9BYW2|SETD2_HUMAN		P23869|PPIB_ECOLI	O43447|PPIH_HUMAN, P23284|PPIB_HUMAN, P62937|PPIA_HUMAN		P13585|AT2A1_CHICK, Q03669|AT2A2_CHICK, Q98SH2|AT2B1_CHICK, Q9YGL9|AT2A3_CHICK	O75110|ATP9A_HUMAN, P16615|AT2A2_HUMAN, Q93084|AT2A3_HUMAN					Q28864|TFPI1_MACMU, Q9BDL1|EPPI_MACMU	O43278|SPIT1_HUMAN, P10646|TFPI1_HUMAN		P00755|K1KB1_MOUSE, P00756|K1KB3_MOUSE, P00757|K1KB4_MOUSE, P04071|K1B16_MOUSE, P07628|K1KB8_MOUSE, P15945|K1KB5_MOUSE, P15946|K1B11_MOUSE, P15947|KLK1_MOUSE, P15948|K1B22_MOUSE, P15949|K1KB9_MOUSE, P36368|EGFB2_MOUSE, P36369|K1B26_MOUSE, Q61754|K1B24_MOUSE, Q61759|K1B21_MOUSE, Q9JM71|K1B27_MOUSE	P07288|KLK3_HUMAN		O19053|ADHX_RABIT, O46649|ADHP_RABIT, O46650|ADHQ_RABIT, Q03505|ADH1_RABIT	P00325|ADH1B_HUMAN		Q10N20|MPK5_ORYSJ, Q84UI5|MPK1_ORYSJ	P27361|MK03_HUMAN, P28482|MK01_HUMAN
			O80934|Y2766_ARATH, Q8H0U5|TIC62_ARATH, Q8H124|Y2446_ARATH, Q8W4D6|HC173_ARATH, Q94EG6|Y5224_ARATH, Q9STF2|PTA16_ARATH	P30043|BLVRB_HUMAN		A5JYX5|DHS3_CAEEL	P15428|PGDH_HUMAN, P16152|CBR1_HUMAN, Q99714|HCD2_HUMAN, Q9BPX1|DHB14_HUMAN		F6ZFR0|MTD2L_CALJA	Q6UB35|C1TM_HUMAN		A0A8I3S724|AURKA_CANLF, Q28283|TRIB2_CANLF	O14965|AURKA_HUMAN, O75716|STK16_HUMAN, Q5S007|LRRK2_HUMAN, Q96GD4|AURKB_HUMAN		P19602|LKHA4_CAVPO	P09960|LKHA4_HUMAN, P15144|AMPN_HUMAN		P79138|MCP_CHLAE	P15529|MCP_HUMAN		P79727|EFNA2_DANRE, P79728|EFNA5_DANRE	O43921|EFNA2_HUMAN, P52797|EFNA3_HUMAN, P52798|EFNA4_HUMAN, P52803|EFNA5_HUMAN		P25007|PPIA_DROME, Q9V3G3|PPIE_DROME	O43447|PPIH_HUMAN, P23284|PPIB_HUMAN, P62937|PPIA_HUMAN, Q13356|PPIL2_HUMAN		Q9N0T2|CALCA_HORSE, Q9N0T3|CALCB_HORSE, Q9N0V5|CALC_HORSE	P01258|CALC_HUMAN		P37024|HRPB_ECOLI, P43329|HRPA_ECOLI	Q08211|DHX9_HUMAN, Q7Z478|DHX29_HUMAN		P26584|HMGB2_CHICK, P40618|HMGB3_CHICK, Q04678|SSRP1_CHICK, Q5ZKF4|HM20A_CHICK, Q90941|PB1_CHICK, Q9YH06|HMGB1_CHICK	P26583|HMGB2_HUMAN					Q06225|BDNF_MACMU	P20783|NTF3_HUMAN, P23560|BDNF_HUMAN, P34130|NTF4_HUMAN		O35164|MCPT9_MOUSE, P04187|GRAB_MOUSE, P08882|GRAC_MOUSE, P08883|GRAF_MOUSE, P08884|GRAE_MOUSE, P11033|GRAD_MOUSE, P11034|MCPT1_MOUSE, P13366|GRAG_MOUSE, P15119|MCPT2_MOUSE, P21812|MCPT4_MOUSE, P21843|MCPT3_MOUSE, P21844|CMA1_MOUSE, P28293|CATG_MOUSE, P43430|MCPT8_MOUSE, Q00356|MCPTX_MOUSE	P10144|GRAB_HUMAN		P01894|HA1A_RABIT, P06140|HA1B_RABIT	P01889|HLAB_HUMAN, P04439|HLAA_HUMAN, P25311|ZA2G_HUMAN		Q2QRV3|PIOX_ORYSJ	P05164|PERM_HUMAN, P22079|PERL_HUMAN, Q92626|PXDN_HUMAN
			Q9C9X3|ANXD5_ARATH	O76027|ANXA9_HUMAN, P04083|ANXA1_HUMAN, P07355|ANXA2_HUMAN, P08133|ANXA6_HUMAN, P08758|ANXA5_HUMAN, P20073|ANXA7_HUMAN		A8WFJ9|ETS4_CAEEL, O01519|ETS7_CAEEL, Q18579|ETS5_CAEEL, Q22355|AST1_CAEEL	P41970|ELK3_HUMAN		F7HUS6|APOA1_CALJA	P02647|APOA1_HUMAN		P51742|TNFA_CANLF	O43557|TNF14_HUMAN, O95150|TNF15_HUMAN, P01375|TNFA_HUMAN, P50591|TNF10_HUMAN, Q06643|TNFC_HUMAN		P27596|ANF_CAVPO	P01160|ANF_HUMAN, P16860|ANFB_HUMAN		Q08338|CD4_CHLAE	P01730|CD4_HUMAN		Q1LV15|DAW1_DANRE, Q5XJS5|THOC6_DANRE, Q6PH57|GBB1_DANRE, Q7ZV55|EIF3I_DANRE	O75083|WDR1_HUMAN, P62873|GBB1_HUMAN		P25228|RAB3_DROME, Q9VP48|RAB26_DROME	O00194|RB27B_HUMAN, P61026|RAB10_HUMAN, P62820|RAB1A_HUMAN, Q9ULW5|RAB26_HUMAN		O19011|TGFB1_HORSE	P01137|TGFB1_HUMAN, P10600|TGFB3_HUMAN		B1XBG4|CAIA_ECODH, C4ZPW5|CAIA_ECOBW, P60584|CAIA_ECOLI	P11310|ACADM_HUMAN		P50460|CSRP2_CHICK, P67966|CSRP1_CHICK	P21291|CSRP1_HUMAN, P50461|CSRP3_HUMAN, P52943|CRIP2_HUMAN, Q16527|CSRP2_HUMAN, Q86VF7|NRAP_HUMAN					B6CJY5|TRAF6_MACMU	Q16820|MEP1B_HUMAN, Q9BUZ4|TRAF4_HUMAN		P01635|KV5A3_MOUSE, P01636|KV5A4_MOUSE, P01637|KV5A5_MOUSE, P01638|KV5A6_MOUSE, P15530|CD79B_MOUSE	P01593|KVD33_HUMAN, P01594|KV133_HUMAN, P01597|KV139_HUMAN, P01601|KVD16_HUMAN, P01602|KV105_HUMAN, P01611|KVD12_HUMAN, P01619|KV320_HUMAN, P01624|KV315_HUMAN, P04430|KV116_HUMAN, P04433|KV311_HUMAN, P06312|KV401_HUMAN		P04191|AT2A1_RABIT, P20647|AT2A2_RABIT, Q00804|AT2B1_RABIT	P16615|AT2A2_HUMAN, Q93084|AT2A3_HUMAN		Q53LQ0|PDI11_ORYSJ, Q69ST6|PID13_ORYSJ, Q7XRB5|PDI12_ORYSJ	P30101|PDIA3_HUMAN
			B9DGT7|TBA2_ARATH, Q0WV25|TBA4_ARATH	P68363|TBA1B_HUMAN, P68366|TBA4A_HUMAN, Q71U36|TBA1A_HUMAN, Q9BQE3|TBA1C_HUMAN		B1V8A0|SH3GH_CAEEL, P29355|SEM5_CAEEL, Q19951|PEX13_CAEEL	P62993|GRB2_HUMAN, Q86WV1|SKAP1_HUMAN		P02152|MYG_CALJA	P02144|MYG_HUMAN		P38400|GNAI2_CANLF, P52206|GNA11_CANLF, P63091|GNAS_CANLF, Q28294|GNAQ_CANLF, Q28300|GNAT1_CANLF	P61204|ARF3_HUMAN		P33431|SODC_CAVPO	P00441|SODC_HUMAN, P08294|SODE_HUMAN		Q28222|HSP71_CHLAE	P0DMV8|HS71A_HUMAN		F1R0H0|GTR10_DANRE, Q1LVS8|SVOPL_DANRE, Q6NWF1|GTR12_DANRE, Q6NYN7|S22A6_DANRE, Q7ZWG6|PCFT_DANRE	P11169|GTR3_HUMAN		P25723|TLD_DROME, Q9VC47|TOK_DROME	P13497|BMP1_HUMAN, P16070|CD44_HUMAN, P98066|TSG6_HUMAN, Q9GZP0|PDGFD_HUMAN		P08906|AATC_HORSE, P08907|AATM_HORSE	P17174|AATC_HUMAN		P11988|BGLB_ECOLI, P24240|ASCB_ECOLI, Q46829|BGLA_ECOLI	Q9UEF7|KLOT_HUMAN		O73718|TBX3_CHICK, P79777|TBXT_CHICK, P79778|TBX19_CHICK, P79779|TBX6L_CHICK, Q8UW76|TBX20_CHICK, Q9PWE8|TBX5_CHICK	Q99593|TBX5_HUMAN					P63304|CD40L_MACMU, Q5TM22|TNFC_MACMU	Q06643|TNFC_HUMAN		P16627|HS71L_MOUSE, P17156|HSP72_MOUSE, P17879|HS71B_MOUSE, P20029|BIP_MOUSE, P38647|GRP75_MOUSE, P48722|HS74L_MOUSE, P63017|HSP7C_MOUSE, Q61316|HSP74_MOUSE, Q61696|HS71A_MOUSE, Q61699|HS105_MOUSE, Q810N6|ANR45_MOUSE, Q8BM72|HSP13_MOUSE, Q99M31|HSP7E_MOUSE	P0DMV8|HS71A_HUMAN, P11021|BIP_HUMAN, P11142|HSP7C_HUMAN		P10829|KPCG_RABIT, Q9TT38|PA24A_RABIT	P05129|KPCG_HUMAN, Q99829|CPNE1_HUMAN, Q9BT88|SYT11_HUMAN		Q6ZFZ4|DEK1_ORYSJ	P07384|CAN1_HUMAN, P17655|CAN2_HUMAN, P20807|CAN3_HUMAN
			F4IXW2|BIG5_ARATH, F4JN05|BIG4_ARATH, F4JSZ5|BIG1_ARATH, Q9LPC5|BIG3_ARATH, Q9LZX8|BIG2_ARATH	A5PKW4|PSD1_HUMAN		G5EBM1|CSP1_CAEEL, G5ECW5|CSP3_CAEEL, P42573|CED3_CAEEL, Q9TZP5|CSP2_CAEEL	P42574|CASP3_HUMAN		P40247|PRIO_CALJA	P04156|PRIO_HUMAN		B9VTT2|RHG07_CANLF, P83509|RHG35_CANLF	P42331|RHG25_HUMAN, Q6ZRI8|RHG36_HUMAN, Q7Z6I6|RHG30_HUMAN, Q96QB1|RHG07_HUMAN		P51909|APOD_CAVPO	P02753|RET4_HUMAN, P05090|APOD_HUMAN		Q29612|IL1R2_CHLAE	P27930|IL1R2_HUMAN		Q7SY24|KPCB_DANRE	P05129|KPCG_HUMAN, P05771|KPCB_HUMAN, P17252|KPCA_HUMAN, Q99829|CPNE1_HUMAN, Q9BT88|SYT11_HUMAN		P42124|EZ_DROME, P45975|SUV39_DROME, Q24208|IF2G_DROME, Q9VFK6|KMT5A_DROME	Q96KQ7|EHMT2_HUMAN, Q9BQG2|NUD12_HUMAN		P12762|ALDH2_HORSE, P15437|AL1A1_HORSE	Q8IZ83|A16A1_HUMAN		P76093|YNBD_ECOLI	P51452|DUS3_HUMAN, Q13115|DUS4_HUMAN, Q6B8I1|DS13A_HUMAN		O42236|SEM3C_CHICK, Q90607|SEM3A_CHICK, Q90663|SEM3D_CHICK, Q90665|SEM4D_CHICK	Q14563|SEM3A_HUMAN, Q9H2E6|SEM6A_HUMAN, Q9H3T3|SEM6B_HUMAN					P63307|TNFL6_MACMU	P48023|TNFL6_HUMAN, P50591|TNF10_HUMAN		A2AD83|FRMD7_MOUSE, A2ALK8|PTN3_MOUSE, F8VPU2|FARP1_MOUSE, O70318|E41L2_MOUSE, P48193|EPB41_MOUSE, P52963|E41LA_MOUSE, Q6P5H6|FRMD5_MOUSE, Q8BGS1|E41L5_MOUSE, Q8BHD4|FRMD3_MOUSE, Q91VS8|FARP2_MOUSE, Q9JMC8|E41LB_MOUSE, Q9WU22|PTN4_MOUSE, Q9WV92|E41L3_MOUSE, Q9Z2H5|E41L1_MOUSE	P29074|PTN4_HUMAN		A0A5F9C6I2|RN123_RABIT, P11716|RYR1_RABIT, P30957|RYR2_RABIT, Q9TS33|RYR3_RABIT	Q92736|RYR2_HUMAN		Q7F3A8|REP1_ORYSJ, Q7GDU7|REPA_ORYSJ, Q7XWK5|SAG39_ORYSJ	O60911|CATL2_HUMAN
			O80501|RAH1B_ARATH, Q9LFT9|RAH1E_ARATH, Q9LV79|RAH1A_ARATH, Q9SID8|RAH1D_ARATH, Q9SMR4|RAH1C_ARATH	P20340|RAB6A_HUMAN		O16956|LIPL3_CAEEL, O61866|LIPL5_CAEEL, Q93789|LIPL1_CAEEL, Q94252|LIPL4_CAEEL	Q5VXI9|LIPN_HUMAN		P51499|GLHA_CALJA	P01215|GLHA_HUMAN		Q2Q421|AGRE2_CANLF	P48960|AGRE5_HUMAN, Q8IZF2|AGRF5_HUMAN, Q8IZP9|AGRG2_HUMAN, Q9UHX3|AGRE2_HUMAN, Q9Y653|AGRG1_HUMAN		P57044|ILK_CAVPO	P36894|BMR1A_HUMAN, Q13418|ILK_HUMAN		Q2VLG4|C163A_CHLAE	Q86VB7|C163A_HUMAN		Q696W0|SPEG_DANRE	O14931|NCTR3_HUMAN, Q15746|MYLK_HUMAN, Q5VST9|OBSCN_HUMAN, Q8NDA2|HMCN2_HUMAN, Q8WZ42|TITIN_HUMAN		P91660|L259_DROME, Q00449|MDR49_DROME, Q00748|MDR65_DROME, Q7JUN3|ABCD1_DROME, Q9VL32|SUR_DROME	Q8NE71|ABCF1_HUMAN		P35747|ALBU_HORSE	P02768|ALBU_HUMAN, P02774|VTDB_HUMAN		B1XC51|APAG_ECODH, C4ZPX6|APAG_ECOBW, P62672|APAG_ECOLI	Q9UK99|FBX3_HUMAN		Q90694|CDC42_CHICK	O00212|RHOD_HUMAN, P60763|RAC3_HUMAN, P60953|CDC42_HUMAN, P63000|RAC1_HUMAN, P84095|RHOG_HUMAN, Q92730|RND1_HUMAN					P79194|GHR_MACMU	P10912|GHR_HUMAN, P16471|PRLR_HUMAN		A2A4P0|DHX8_MOUSE, B2RR83|YTDC2_MOUSE, O35286|DHX15_MOUSE, Q14BI7|TDRD9_MOUSE, Q6P5D3|DHX57_MOUSE, Q6PE54|DHX40_MOUSE, Q6PGC1|DHX29_MOUSE, Q80VY9|DHX33_MOUSE, Q8BZS9|DHX32_MOUSE, Q8VHK9|DHX36_MOUSE, Q924H9|DQX1_MOUSE, Q99PU8|DHX30_MOUSE, Q9DBV3|DHX34_MOUSE, Q9ESX4|ZCC17_MOUSE	Q7Z478|DHX29_HUMAN		P12337|EST1_RABIT, P14943|EST2_RABIT, P21927|CHLE_RABIT, Q29499|ACES_RABIT	P06276|CHLE_HUMAN		A3BK75|UGT83_ORYSJ, Q5VMI0|CGT_ORYSJ, Q7XT97|UGT79_ORYSJ	P19224|UD16_HUMAN
			O80944|AKRC8_ARATH, Q0PGJ6|AKRC9_ARATH, Q84TF0|AKRCA_ARATH, Q9M338|AKRCB_ARATH	P14550|AK1A1_HUMAN, Q04828|AK1C1_HUMAN		O61967|LAP1_CAEEL, Q09506|TX1B3_CAEEL, Q17353|PAR3_CAEEL, Q22638|MICS1_CAEEL	O14907|TX1B3_HUMAN		P61553|SYCY2_CALJA	B6SEH8|ERVV1_HUMAN		Q5TJF5|DHB8_CANLF	O75452|RDH16_HUMAN, P15428|PGDH_HUMAN, P16152|CBR1_HUMAN, Q99714|HCD2_HUMAN, Q9BPX1|DHB14_HUMAN		P62978|RS27A_CAVPO	P54727|RD23B_HUMAN, P62979|RS27A_HUMAN		Q76N69|ACTB_CHLAE	P60709|ACTB_HUMAN		Q7ZTW4|SGK1_DANRE	O15530|PDPK1_HUMAN, O75116|ROCK2_HUMAN, P17612|KAPCA_HUMAN, P31751|AKT2_HUMAN, Q13464|ROCK1_HUMAN		Q06003|GOLI_DROME, Q9VE61|RN181_DROME, Q9VHI7|IRU_DROME	Q8NC42|RN149_HUMAN, Q8TEB7|RN128_HUMAN, Q9H9V4|RN122_HUMAN		Q28372|GELS_HORSE	P06396|GELS_HUMAN, P40121|CAPG_HUMAN		P04825|AMPN_ECOLI	P09960|LKHA4_HUMAN, P15144|AMPN_HUMAN		Q5F361|TBCK_CHICK, Q5F415|TBC23_CHICK, Q5ZJ17|RBG1L_CHICK, Q90891|MP2K2_CHICK	P36507|MP2K2_HUMAN, P45985|MP2K4_HUMAN, Q9BYP7|WNK3_HUMAN					Q00553|CFTR_MACMU, Q5MB13|ABCG2_MACMU	Q8NE71|ABCF1_HUMAN		E9Q2Z1|CECR2_MOUSE, O88379|BAZ1A_MOUSE, O88665|BRD7_MOUSE, Q3UQU0|BRD9_MOUSE, Q7JJ13|BRD2_MOUSE, Q80UV9|TAF1_MOUSE, Q8BSQ9|PB1_MOUSE, Q8K2F0|BRD3_MOUSE, Q8R3B7|BRD8_MOUSE, Q91Y44|BRDT_MOUSE, Q9ESU6|BRD4_MOUSE, Q9JHD1|KAT2B_MOUSE, Q9JHD2|KAT2A_MOUSE, Q9Z277|BAZ1B_MOUSE	Q12830|BPTF_HUMAN		P13943|MMP1_RABIT	P03956|MMP1_HUMAN, P09237|MMP7_HUMAN, P22894|MMP8_HUMAN, Q9ULZ9|MMP17_HUMAN		Q852Q0|OSK3_ORYSJ, Q852Q1|OSK4_ORYSJ, Q852Q2|OSK1_ORYSJ	Q8IWQ3|BRSK2_HUMAN
			P84634|DCL4_ARATH, Q3EBC8|DCL2_ARATH, Q9M8N2|RTL1_ARATH, Q9SZV0|RNC1_ARATH	O95786|RIGI_HUMAN, Q96C10|DHX58_HUMAN		P04255|H2B1_CAEEL, Q27484|H2B3_CAEEL, Q27876|H2B4_CAEEL, Q27894|H2B2_CAEEL	Q16778|H2B2E_HUMAN		Q29ZQ1|MOG_CALJA	Q16653|MOG_HUMAN		Q68A92|CCL3_CANLF	P10147|CCL3_HUMAN, P16619|CL3L1_HUMAN, P55773|CCL23_HUMAN, P55774|CCL18_HUMAN, Q16663|CCL15_HUMAN		P70685|G3P_CAVPO	O14556|G3PT_HUMAN, P04406|G3P_HUMAN		Q9TU32|LMAN1_CHLAE	Q12907|LMAN2_HUMAN		Q90478|L1CA1_DANRE, Q90479|L1CA2_DANRE	O00533|NCHL1_HUMAN, O94856|NFASC_HUMAN, P32004|L1CAM_HUMAN, Q92823|NRCAM_HUMAN		Q3KN41|NRX1_DROME	P58400|NRX1B_HUMAN, P58401|NRX2B_HUMAN, Q9HDB5|NRX3B_HUMAN, Q9ULB1|NRX1A_HUMAN, Q9Y4C0|NRX3A_HUMAN		Q9GKL2|STF1_HORSE, Q9TV98|ESR1_HORSE	P04150|GCR_HUMAN		B1XB85|TPIS_ECODH, P0A858|TPIS_ECOLI	P60174|TPIS_HUMAN		P07354|HPLN1_CHICK, Q90953|CSPG2_CHICK	O14594|NCAN_HUMAN, P10915|HPLN1_HUMAN, Q96GW7|PGCB_HUMAN, Q9Y2Y8|PRG3_HUMAN, Q9Y5Y7|LYVE1_HUMAN					Q50DM8|AGRG1_MACMU	Q8IZP9|AGRG2_HUMAN, Q9Y653|AGRG1_HUMAN		G3UZ78|ADGB_MOUSE, O08529|CAN2_MOUSE, O08688|CAN5_MOUSE, O35350|CAN1_MOUSE, O35646|CAN6_MOUSE, Q3UW68|CAN13_MOUSE, Q6J756|CAN11_MOUSE, Q91VA3|CAN8_MOUSE, Q9D805|CAN9_MOUSE, Q9ER56|CAN12_MOUSE, Q9ESK3|CAN10_MOUSE, Q9JLG8|CAN15_MOUSE, Q9R1S8|CAN7_MOUSE	P07384|CAN1_HUMAN, P17655|CAN2_HUMAN		P18597|ATP4B_RABIT, Q8WMG3|AT1B2_RABIT, Q9GLC3|AT1B3_RABIT, Q9TT37|AT1B1_RABIT	P14415|AT1B2_HUMAN		P16081|NIA1_ORYSJ, P49100|CYB5_ORYSJ	P00387|NB5R3_HUMAN, Q6BCY4|NB5R2_HUMAN
			F4I507|MYO3_ARATH, Q9LHE9|MYO1_ARATH	P35579|MYH9_HUMAN, Q7Z406|MYH14_HUMAN, Q9UKX3|MYH13_HUMAN, Q9Y2K3|MYH15_HUMAN		P09588|H2A_CAEEL, Q27511|H2AV_CAEEL	P0C0S5|H2AZ_HUMAN, Q7L7L0|H2A3_HUMAN, Q96KK5|H2A1H_HUMAN		Q8SPY2|RNAS2_CALJA	P12724|ECP_HUMAN		Q8HYB7|PERT_CANLF, Q8HZR1|PGH1_CANLF, Q9MZF4|DUOX1_CANLF	P05164|PERM_HUMAN, P22079|PERL_HUMAN, Q92626|PXDN_HUMAN		P97272|CCL5_CAVPO	O00626|CCL22_HUMAN, P13501|CCL5_HUMAN		O00394|A1AT_CHLAE	P01009|A1AT_HUMAN		Q4KMC8|ALDCA_DANRE, Q8JH70|ALDCB_DANRE, Q8JH71|ALDOB_DANRE	P04075|ALDOA_HUMAN, P05062|ALDOB_HUMAN, P09972|ALDOC_HUMAN		Q8IRR5|SIR4_DROME, Q9I7I7|SIRT2_DROME, Q9VAQ1|SIR7_DROME, Q9VH08|SIR6_DROME, Q9VK34|SIRT1_DROME	Q9NXA8|SIR5_HUMAN		Q9XS63|CMGA_HORSE	P05060|SCG1_HUMAN, P10645|CMGA_HUMAN		P0A953|FABB_ECOLI, P0AAI5|FABF_ECOLI	P49327|FAS_HUMAN		P09648|CATL1_CHICK, Q90686|CATK_CHICK	O60911|CATL2_HUMAN, P09668|CATH_HUMAN, P25774|CATS_HUMAN, Q9UBR2|CATZ_HUMAN, Q9UBX1|CATF_HUMAN					Q8HXQ0|SODC_MACMU	P00441|SODC_HUMAN, P08294|SODE_HUMAN		O54904|B3GT1_MOUSE, O54905|B3GT2_MOUSE, Q1RLK6|B3GN4_MOUSE, Q3USF0|B3GN6_MOUSE, Q5JCS9|B3GN3_MOUSE, Q8BG28|B3GL2_MOUSE, Q8BGY6|B3GN5_MOUSE, Q8K0J2|B3GN7_MOUSE, Q8VI16|B3GN9_MOUSE, Q91Z92|B3GT6_MOUSE, Q920V1|B3GL1_MOUSE, Q9JI67|B3GT5_MOUSE, Q9Z0F0|B3GT4_MOUSE, Q9Z222|B3GN2_MOUSE	Q9NY97|B3GN2_HUMAN		I6M4H4|ZP1_RABIT, P48829|ZP2_RABIT, P48833|ZP3_RABIT, Q00193|ZP4_RABIT	Q12836|ZP4_HUMAN		Q0J2B5|APM1C_ORYSJ, Q0J5V5|APM1B_ORYSJ, Q6K4E7|APM1D_ORYSJ	P15144|AMPN_HUMAN
			Q8H129|PPA3_ARATH, Q8S341|PPA7_ARATH, Q8VYU7|PPA4_ARATH, Q8VYZ2|PPA8_ARATH, Q9SCX8|PPA17_ARATH	P13686|PPA5_HUMAN		P24348|LET23_CAEEL	P00533|EGFR_HUMAN, P04626|ERBB2_HUMAN, P21860|ERBB3_HUMAN, Q15303|ERBB4_HUMAN		Q9TSZ0|ANGT_CALJA	P01019|ANGT_HUMAN		O97578|CATC_CANLF, Q3ZKN1|CATK_CANLF, Q8HY81|CATS_CANLF	P07858|CATB_HUMAN, P25774|CATS_HUMAN, Q9UBR2|CATZ_HUMAN		Q60411|ADAM2_CAVPO, Q60472|ADAM5_CAVPO	Q13443|ADAM9_HUMAN		Q0MUT8|CSF2_CHLAE	P04141|CSF2_HUMAN		Q58EE9|GFAP_DANRE	O15061|SYNEM_HUMAN, P07196|NFL_HUMAN, P08670|VIME_HUMAN, P12036|NFH_HUMAN, P14136|GFAP_HUMAN		Q8T0G4|CONU_DROME, Q9VDS5|RG92B_DROME, Q9VIS1|CDGAP_DROME	P42331|RHG25_HUMAN, Q6ZRI8|RHG36_HUMAN, Q7Z6I6|RHG30_HUMAN		A6YB85|DEFA1_HORSE	P59665|DEF1_HUMAN, P59666|DEF3_HUMAN		P0AAI3|FTSH_ECOLI	P55072|TERA_HUMAN, Q6PL18|ATAD2_HUMAN		P32250|LPAR6_CHICK, P34996|P2RY1_CHICK, P79785|AGTR1_CHICK, Q5ZI82|P2RY8_CHICK, Q98907|P2RY3_CHICK	P25116|PAR1_HUMAN, Q8TDS4|HCAR2_HUMAN					Q8HYQ3|CCL3_MACMU	P10147|CCL3_HUMAN, P16619|CL3L1_HUMAN		O88990|ACTN3_MOUSE, P57780|ACTN4_MOUSE, Q2KN98|CYTSA_MOUSE, Q5SXY1|CYTSB_MOUSE, Q69ZW3|EHBP1_MOUSE, Q7TPR4|ACTN1_MOUSE, Q8C5W0|CLMN_MOUSE, Q8CI12|SMTL2_MOUSE, Q921U8|SMTN_MOUSE, Q99LM3|SMTL1_MOUSE, Q99MS7|EH1L1_MOUSE, Q9JI91|ACTN2_MOUSE	O43707|ACTN4_HUMAN, P12814|ACTN1_HUMAN, P35609|ACTN2_HUMAN		P82451|ABCC9_RABIT, Q00554|CFTR_RABIT, Q28689|MRP2_RABIT, Q9N0V3|ABCBB_RABIT	Q8NE71|ABCF1_HUMAN		Q10R93|RMR1_ORYSJ, Q69U49|RMR2_ORYSJ	Q8NC42|RN149_HUMAN, Q8TEB7|RN128_HUMAN
			O24466|RAE1A_ARATH, P28186|RAE1C_ARATH, Q9LZD4|RAE1D_ARATH, Q9SF91|RAE1E_ARATH	P61026|RAB10_HUMAN, Q9ULW5|RAB26_HUMAN		P34576|MUA3_CAEEL, Q21281|MUP4_CAEEL	O00339|MATN2_HUMAN, O15232|MATN3_HUMAN, O95460|MATN4_HUMAN		B0CMA4|INSI2_CALJA	O15503|INSI1_HUMAN		P17716|IAPP_CANLF, P41547|CALC_CANLF, Q75V93|CRSP2_CANLF, Q75V94|CRSP1_CANLF, Q9MYV1|CALCA_CANLF	P01258|CALC_HUMAN		Q60513|FCGR2_CAVPO	P12318|FCG2A_HUMAN, P31994|FCG2B_HUMAN		Q28216|CD59_CHLAE	P13987|CD59_HUMAN		Q6DBY5|UEVLD_DANRE, Q6DGK2|LDHBB_DANRE, Q9PVK4|LDHBA_DANRE, Q9PVK5|LDHA_DANRE	P00338|LDHA_HUMAN, P07195|LDHB_HUMAN		Q95029|CATL1_DROME	O60911|CATL2_HUMAN, P07858|CATB_HUMAN, P09668|CATH_HUMAN, P25774|CATS_HUMAN, Q9UBR2|CATZ_HUMAN		F6PHZ6|FKBP6_HORSE	P26885|FKBP2_HUMAN, Q9Y680|FKBP7_HUMAN		P0ABB8|ATMA_ECOLI	P16615|AT2A2_HUMAN, Q93084|AT2A3_HUMAN		Q5ZI33|KLHL7_CHICK, Q5ZKD9|KLH20_CHICK	O15060|ZBT39_HUMAN, O43791|SPOP_HUMAN, Q14145|KEAP1_HUMAN, Q53G59|KLH12_HUMAN, Q9BYV9|BACH2_HUMAN					Q9MYL0|LEPR_MACMU	P32927|IL3RB_HUMAN, P48357|LEPR_HUMAN		P34057|RECO_MOUSE, P43081|GUC1A_MOUSE, P62748|HPCL1_MOUSE, P62761|VISL1_MOUSE, P84075|HPCA_MOUSE, Q6PHZ8|KCIP4_MOUSE, Q8BGZ1|HPCL4_MOUSE, Q8BNY6|NCS1_MOUSE, Q8VBV8|GUC1B_MOUSE, Q91X97|NCALD_MOUSE, Q9D3N2|CLXN_MOUSE, Q9JJ57|KCIP1_MOUSE, Q9JJ69|KCIP2_MOUSE, Q9QXT8|CSEN_MOUSE	P35243|RECO_HUMAN		Q29502|PAK2_RABIT	O75716|STK16_HUMAN, O75914|PAK3_HUMAN, O96013|PAK4_HUMAN, Q9P286|PAK5_HUMAN		P25776|ORYA_ORYSJ, P25777|ORYB_ORYSJ, Q7XR52|CYSP1_ORYSJ	P25774|CATS_HUMAN
			P51407|RLA21_ARATH, Q9LH85|RLA23_ARATH, Q9LUK2|RLA25_ARATH, Q9LXM8|RLA24_ARATH, Q9SLF7|RLA22_ARATH	P05387|RLA2_HUMAN		P37806|UNC87_CAEEL, Q09936|YSE2_CAEEL	P37802|TAGL2_HUMAN, P51911|CNN1_HUMAN, Q01995|TAGL_HUMAN		B0KW94|RS3A_CALJA	P61247|RS3A_HUMAN		Q2VLG6|C163A_CANLF	O43866|CD5L_HUMAN, P21757|MSRE_HUMAN, Q08380|LG3BP_HUMAN, Q86VB7|C163A_HUMAN, Q9Y4K0|LOXL2_HUMAN		Q9JI97|GHR_CAVPO	P10912|GHR_HUMAN, P16471|PRLR_HUMAN		Q2IBB1|ASZ1_CHLAE	Q9BQG2|NUD12_HUMAN		Q1JPY8|PSPC1_DANRE, Q6IQ97|RBM41_DANRE, Q6NYA0|SRS1B_DANRE, Q7SXP4|SRS1A_DANRE	Q13247|SRSF6_HUMAN, Q16629|SRSF7_HUMAN		A1ZAW0|DCR2_DROME, Q9VCU9|DCR1_DROME, Q9VDA0|FANCM_DROME	O95786|RIGI_HUMAN, Q96C10|DHX58_HUMAN		O46516|3BHS_HORSE	Q15738|NSDHL_HUMAN, Q8NBZ7|UXS1_HUMAN		P0ACV6|MPAA_ECOLI	P15169|CBPN_HUMAN, Q96SM3|CPXM1_HUMAN		Q5ZKR5|NCBP2_CHICK	A6NFN3|RFOX3_HUMAN, O43251|RFOX2_HUMAN, O75821|EIF3G_HUMAN, P98179|RBM3_HUMAN, Q14011|CIRBP_HUMAN, Q15056|IF4H_HUMAN					Q9MYX0|SC6A4_MACMU	Q9NP91|S6A20_HUMAN, Q9UN76|S6A14_HUMAN		E9Q3L2|PI4KA_MOUSE, O35904|PK3CD_MOUSE, P42337|PK3CA_MOUSE, P97313|PRKDC_MOUSE, Q62388|ATM_MOUSE, Q6PF93|PK3C3_MOUSE, Q80YV3|TRRAP_MOUSE, Q8BKC8|PI4KB_MOUSE, Q8BKX6|SMG1_MOUSE, Q8BTI9|PK3CB_MOUSE, Q9JHG7|PK3CG_MOUSE, Q9JKK8|ATR_MOUSE, Q9JLN9|MTOR_MOUSE	P48736|PK3CG_HUMAN		Q95MF9|CLIC1_RABIT, Q9N2G5|CLIC6_RABIT	O00299|CLIC1_HUMAN, P78417|GSTO1_HUMAN, Q9NZA1|CLIC5_HUMAN		Q9LJ04|RBPP_ORYSJ	O14979|HNRDL_HUMAN, P22626|ROA2_HUMAN, Q99729|ROAA_HUMAN
			F4IJZ6|SSL1_ARATH, Q4V3D9|SSL10_ARATH, Q8VWF6|SSL3_ARATH, Q9M1J6|SSL9_ARATH, Q9M1J7|SSL8_ARATH	Q9HDC9|APMAP_HUMAN		P41779|HM20_CAEEL, Q19503|HM40_CAEEL, Q45EK2|CEH60_CAEEL, Q93348|IRX_CAEEL	P40424|PBX1_HUMAN		O97937|INSL3_CALJA	P51460|INSL3_HUMAN		O18740|K1C9_CANLF, Q6EIZ0|K1C10_CANLF	P05783|K1C18_HUMAN, P08727|K1C19_HUMAN, P13645|K1C10_HUMAN, P35527|K1C9_HUMAN		Q9Z1Y6|TGFB1_CAVPO	P01137|TGFB1_HUMAN, P10600|TGFB3_HUMAN		Q6PZD3|B2MG_CHLAE	P61769|B2MG_HUMAN		A0A0R4IXF6|KAT2A_DANRE, Q1LUC3|KAT2B_DANRE, Q7ZUF2|BRD9_DANRE	Q12830|BPTF_HUMAN, Q92576|PHF3_HUMAN		O61443|MK38B_DROME, O62618|MK38A_DROME, P83100|MK14C_DROME	Q15759|MK11_HUMAN, Q16539|MK14_HUMAN		P00559|PGK1_HORSE, Q8MIF7|PGK2_HORSE	P00558|PGK1_HUMAN		P0ADG7|IMDH_ECOLI	P12268|IMDH2_HUMAN, P20839|IMDH1_HUMAN		P35440|TSP2_CHICK	P07996|TSP1_HUMAN, P27918|PROP_HUMAN, P35442|TSP2_HUMAN, P35443|TSP4_HUMAN, P49746|TSP3_HUMAN, P49747|COMP_HUMAN					P02026|HBB_MACMU	P02042|HBD_HUMAN, P68871|HBB_HUMAN		O09158|CP3AP_MOUSE, O35084|CP27B_MOUSE, P15539|C11B2_MOUSE, Q64441|CP24A_MOUSE, Q64459|CP3AB_MOUSE, Q64464|CP3AD_MOUSE, Q64481|CP3AG_MOUSE, Q8BKE6|CP20A_MOUSE, Q8K0C4|CP51A_MOUSE, Q9DBG1|CP27A_MOUSE, Q9JMA7|CP341_MOUSE, Q9QZ82|CP11A_MOUSE, Q9WVK8|CP46A_MOUSE	P08684|CP3A4_HUMAN		O18917|B3A3_RABIT, P48746|B3A2_RABIT, Q9GKY1|B3A4_RABIT, Q9XSZ4|S4A4_RABIT	Q2Y0W8|S4A8_HUMAN		B9G2A8|BIG_ORYSJ, Q5Z8V7|HACL2_ORYSJ, Q6YXY2|HACL1_ORYSJ	Q92793|CBP_HUMAN
			F4HY56|RLT1_ARATH, F4JRF5|RLT3_ARATH, Q9FFH1|RLT2_ARATH, Q9SGH2|MBD9_ARATH	Q9H4I2|ZHX3_HUMAN		P50464|UNC97_CAEEL, Q19157|PIN2_CAEEL, Q9NEZ5|UNC95_CAEEL	P48059|LIMS1_HUMAN, Q13642|FHL1_HUMAN		P28341|IFNG_CALJA	P01579|IFNG_HUMAN		Q6QNF4|HGFA_CANLF	P00748|FA12_HUMAN, P00749|UROK_HUMAN, P00750|TPA_HUMAN, Q04756|HGFA_HUMAN, Q14520|HABP2_HUMAN		A7WPL7|CMA1_CAVPO	P10144|GRAB_HUMAN, P24158|PRTN3_HUMAN		Q8MJJ9|FBLN1_CHLAE	P23142|FBLN1_HUMAN		A0A386CAB9|NLRP1_DANRE, Q1MT80|GBP4_DANRE	P13489|RINI_HUMAN, Q86W28|NALP8_HUMAN, Q96MN2|NALP4_HUMAN		P04412|EGFR_DROME	P00533|EGFR_HUMAN, P04626|ERBB2_HUMAN, P21860|ERBB3_HUMAN, Q15303|ERBB4_HUMAN		P00674|RNAS1_HORSE, Q70IB3|RNS10_HORSE	P07998|RNAS1_HUMAN		P0AE08|AHPC_ECOLI	P30041|PRDX6_HUMAN, P32119|PRDX2_HUMAN		P48801|FGF3_CHICK	O95750|FGF19_HUMAN, P12034|FGF5_HUMAN, P21781|FGF7_HUMAN, P31371|FGF9_HUMAN, Q9GZV9|FGF23_HUMAN, Q9NP95|FGF20_HUMAN					P02488|CRYAA_MACMU	O14558|HSPB6_HUMAN, P04792|HSPB1_HUMAN		O35316|SC6A6_MOUSE, O55192|SC6A2_MOUSE, P28571|SC6A9_MOUSE, P31648|SC6A1_MOUSE, P31649|S6A13_MOUSE, P31650|S6A11_MOUSE, P31651|S6A12_MOUSE, Q60857|SC6A4_MOUSE, Q61327|SC6A3_MOUSE, Q6PGE7|SC6A7_MOUSE, Q761V0|SC6A5_MOUSE, Q8VBW1|SC6A8_MOUSE, Q9JMA9|S6A14_MOUSE	Q9UN76|S6A14_HUMAN		O46651|CD166_RABIT	P43121|MUC18_HUMAN, P50895|BCAM_HUMAN, Q13740|CD166_HUMAN, Q15109|RAGE_HUMAN		Q0JMW0|TPK2_ORYSJ, Q5JK24|TPK1_ORYSJ, Q60DX1|TPK3_ORYSJ	Q9H3S4|TPK1_HUMAN
			A2RVS6|SR34A_ARATH, F4JHI7|SR34B_ARATH, O22315|SR34_ARATH, Q9XFR5|SR30_ARATH	Q13247|SRSF6_HUMAN		P46563|ALF2_CAEEL, P54216|ALF1_CAEEL	P04075|ALDOA_HUMAN, P05062|ALDOB_HUMAN, P09972|ALDOC_HUMAN		Q0Z972|IL10_CALJA	P22301|IL10_HUMAN		B6VH75|SACA3_CANLF, P81708|LYSC1_CANLF, P81709|LYSC2_CANLF, Q9N2G9|LALBA_CANLF	P61626|LYSC_HUMAN, Q7Z4W2|LYZL2_HUMAN		P02095|HBB_CAVPO	P02042|HBD_HUMAN, P68871|HBB_HUMAN		Q9BG78|SOST_CHLAE	Q9BQB4|SOST_HUMAN		E7F6F7|ABCB7_DANRE, F1RBC8|ABCD1_DANRE, Q1LX78|CFTR_DANRE, Q56A55|MITOS_DANRE	Q8NE71|ABCF1_HUMAN		P08985|H2AV_DROME, P84051|H2A_DROME	P0C0S5|H2AZ_HUMAN, Q7L7L0|H2A3_HUMAN, Q96KK5|H2A1H_HUMAN		P02062|HBB_HORSE	P02042|HBD_HUMAN, P68871|HBB_HUMAN		P27830|RMLB2_ECOLI, P37759|RMLB1_ECOLI	Q8NBZ7|UXS1_HUMAN		A5HNF6|MYD88_CHICK	P14778|IL1R1_HUMAN, P27930|IL1R2_HUMAN, Q01638|ILRL1_HUMAN, Q13478|IL18R_HUMAN, Q9NPH3|IL1AP_HUMAN					P30201|LYSC_MACMU	P61626|LYSC_HUMAN, Q7Z4W2|LYZL2_HUMAN		P01915|HB22_MOUSE, P01921|HB2D_MOUSE, P04230|HB21_MOUSE, P04231|HB23_MOUSE, P06342|HB2Q_MOUSE, P06343|HB2K_MOUSE, P06344|HB2U_MOUSE, P06345|HB2S_MOUSE, P06346|HB2F_MOUSE, P14483|HB2A_MOUSE, P18468|HB2I_MOUSE, P18469|HB2J_MOUSE, P20040|HB24_MOUSE	P04440|DPB1_HUMAN		P24480|S10AB_RABIT, P37709|TRHY_RABIT, Q6SQH4|S10AA_RABIT, Q6YNR6|S100B_RABIT	P31949|S10AB_HUMAN		Q10N04|PDI51_ORYSJ, Q75M08|PDI21_ORYSJ, Q942L2|PDI22_ORYSJ	Q8NBS9|TXND5_HUMAN
			O64903|NDK2_ARATH, P39207|NDK1_ARATH, Q6NLG3|NDK5_ARATH	P22392|NDKB_HUMAN, Q13232|NDK3_HUMAN		Q09442|SF3B4_CAEEL, Q19706|EIF3G_CAEEL, Q21832|RBM8A_CAEEL, Q93594|NCBP2_CAEEL	O75821|EIF3G_HUMAN		Q2I6W4|CATA_CALJA	P04040|CATA_HUMAN		E2RP87|FCG3A_CANLF	O75015|FCG3B_HUMAN, P08637|FCG3A_HUMAN, P12314|FCGR1_HUMAN, P12318|FCG2A_HUMAN, P31994|FCG2B_HUMAN		P49113|IL8_CAVPO	O43927|CXL13_HUMAN, P10145|IL8_HUMAN		Q9GK79|UPAR_CHLAE	Q03405|UPAR_HUMAN		O42222|GDF8_DANRE	O14793|GDF8_HUMAN, O95390|GDF11_HUMAN, P01137|TGFB1_HUMAN, P10600|TGFB3_HUMAN		P11584|ITBX_DROME	O95965|ITGBL_HUMAN, P05106|ITB3_HUMAN, P05556|ITB1_HUMAN, P18084|ITB5_HUMAN		P01310|INS_HORSE, P51458|IGF1_HORSE	P05019|IGF1_HUMAN		P30147|HYI_ECOLI, P76044|YCJR_ECOLI	Q5T013|HYI_HUMAN		F1NUK7|FLRT3_CHICK	O43155|FLRT2_HUMAN, P22792|CPN2_HUMAN, Q14392|LRC32_HUMAN, Q6EMK4|VASN_HUMAN, Q9NZU0|FLRT3_HUMAN					P33093|SOMA_MACMU, Q07370|SOM2_MACMU	P01241|SOMA_HUMAN		P10853|H2B1F_MOUSE, P10854|H2B1M_MOUSE, P70696|H2B1A_MOUSE, Q64475|H2B1B_MOUSE, Q64478|H2B1H_MOUSE, Q64524|H2B2E_MOUSE, Q64525|H2B2B_MOUSE, Q6ZWY9|H2B1C_MOUSE, Q8CGP0|H2B3B_MOUSE, Q8CGP1|H2B1K_MOUSE, Q8CGP2|H2B1P_MOUSE, Q9D2U9|H2B3A_MOUSE, Q9D9Z7|H2BL1_MOUSE	Q16778|H2B2E_HUMAN		P26013|ITB8_RABIT	O95965|ITGBL_HUMAN, P05106|ITB3_HUMAN, P05556|ITB1_HUMAN, P18084|ITB5_HUMAN		Q2QXM3|STLP2_ORYSJ, Q7FA29|STLP3_ORYSJ, Q94DD4|STLP1_ORYSJ	Q11201|SIA4A_HUMAN
			O80612|APY6_ARATH, Q6NQA8|APY5_ARATH, Q8H1D8|APY4_ARATH, Q9XI62|APY3_ARATH	P49961|ENTP1_HUMAN		Q20432|CNEP1_CAEEL, Q22647|TIM50_CAEEL, Q8T3G2|SCPL1_CAEEL, Q9N4V4|SCPL3_CAEEL	Q05D32|CTSL2_HUMAN		Q2QLG0|ASZ1_CALJA	Q9BQG2|NUD12_HUMAN		P33729|ICAM1_CANLF	P05362|ICAM1_HUMAN, P13598|ICAM2_HUMAN, P32942|ICAM3_HUMAN, Q14773|ICAM4_HUMAN, Q9UMF0|ICAM5_HUMAN		Q9JKM4|SOMA_CAVPO	P01236|PRL_HUMAN, P01241|SOMA_HUMAN		P49342|ICAL_CHLAE	P20810|ICAL_HUMAN		A8E7N9|GDF6B_DANRE, P35621|DVR1_DANRE, P85857|GDF6A_DANRE	P22004|BMP6_HUMAN, Q99988|GDF15_HUMAN		P12252|PDE4B_DROME, Q8IRU4|PDE4E_DROME, Q9W4S9|PDE4C_DROME, Q9W4T4|PDE4A_DROME	Q08499|PDE4D_HUMAN		O18821|GNRHR_HORSE	P25116|PAR1_HUMAN, Q8TDS4|HCAR2_HUMAN		P77165|PAOA_ECOLI, Q46801|XDHC_ECOLI	P47989|XDH_HUMAN		E1C2P3|HSP7E_CHICK, O73885|HSP7C_CHICK, P08106|HSP70_CHICK, Q5ZM98|GRP75_CHICK	P0DMV8|HS71A_HUMAN, P11142|HSP7C_HUMAN					P60030|DEF1_MACMU	P59665|DEF1_HUMAN, P59666|DEF3_HUMAN		P17742|PPIA_MOUSE, P30415|NKTR_MOUSE, P34022|RANG_MOUSE, Q3TKY6|CWC27_MOUSE, Q8CEC6|PPWD1_MOUSE, Q91VE6|MK67I_MOUSE, Q99KR7|PPIF_MOUSE, Q9CR16|PPID_MOUSE, Q9D0W5|PPIL1_MOUSE, Q9D6D8|PPIL6_MOUSE, Q9D6L8|PPIL3_MOUSE, Q9ERU9|RBP2_MOUSE, Q9QZH3|PPIE_MOUSE	P62937|PPIA_HUMAN		Q95218|DMBT1_RABIT	O43866|CD5L_HUMAN, Q08380|LG3BP_HUMAN, Q86VB7|C163A_HUMAN, Q9Y4K0|LOXL2_HUMAN		Q2QYE1|APY3_ORYSJ, Q6Z4P2|APY2_ORYSJ, Q8H7L6|APY1_ORYSJ	O75354|ENTP6_HUMAN
			P43297|RD21A_ARATH, Q9FJ47|SAG12_ARATH, Q9FMH8|RD21B_ARATH	O60911|CATL2_HUMAN, P25774|CATS_HUMAN		G5ED84|KLHL8_CAEEL	O15060|ZBT39_HUMAN, Q14145|KEAP1_HUMAN, Q53G59|KLH12_HUMAN, Q9BYV9|BACH2_HUMAN		Q8HXP0|SODM_CALJA	P04179|SODM_HUMAN		Q5TJE2|ZBT22_CANLF	O15060|ZBT39_HUMAN, O43791|SPOP_HUMAN, Q14145|KEAP1_HUMAN, Q53G59|KLH12_HUMAN, Q9BYV9|BACH2_HUMAN		H0VVW3|APOA1_CAVPO	P02647|APOA1_HUMAN		P85977|ZNFP_CHLAE	O94892|ZN432_HUMAN		Q07998|TBXTA_DANRE, Q8AXX2|TBX1_DANRE, Q9I9K7|TBX20_DANRE, Q9IAK8|TBX5A_DANRE	Q99593|TBX5_HUMAN		P20241|NRG_DROME	O00533|NCHL1_HUMAN, O94856|NFASC_HUMAN, P32004|L1CAM_HUMAN, Q92823|NRCAM_HUMAN		P01226|FSHB_HORSE, Q28376|TSHB_HORSE	P01225|FSHB_HUMAN		P0A901|BLC_ECOLI	P02753|RET4_HUMAN, P05090|APOD_HUMAN		O93327|H2AY_CHICK, P02263|H2A4_CHICK, P35062|H2A3_CHICK, P70082|H2AJ_CHICK	Q7L7L0|H2A3_HUMAN, Q96KK5|H2A1H_HUMAN					P67813|IL8_MACMU	O43927|CXL13_HUMAN, P10145|IL8_HUMAN		P59708|SF3B6_MOUSE, P60824|CIRBP_MOUSE, P62996|TRA2B_MOUSE, Q62093|SRSF2_MOUSE, Q62376|RU17_MOUSE, Q64368|DAZL_MOUSE, Q6PFR5|TRA2A_MOUSE, Q8CGC6|RBM28_MOUSE, Q91V81|RBM42_MOUSE, Q924M5|BOLL_MOUSE, Q9CZ96|ZCRB1_MOUSE, Q9D384|U1SBP_MOUSE, Q9R0U0|SRS10_MOUSE	Q14011|CIRBP_HUMAN		O77622|TCPZ_RABIT	P10809|CH60_HUMAN, P40227|TCPZ_HUMAN, P50991|TCPD_HUMAN, Q99832|TCPH_HUMAN		Q7XLY8|ATL41_ORYSJ, Q8H7N9|ATL31_ORYSJ	Q68DV7|RNF43_HUMAN, Q9ULT6|ZNRF3_HUMAN
			O23215|PBRP1_ARATH, P48512|TF2B1_ARATH, Q9LIA6|PBRP2_ARATH, Q9SS44|TF2B2_ARATH	Q92994|TF3B_HUMAN		Q20176|NAS39_CAEEL	P13497|BMP1_HUMAN, P16070|CD44_HUMAN, P98066|TSG6_HUMAN, Q9GZP0|PDGFD_HUMAN		Q9BDJ3|THIO_CALJA	P10599|THIO_HUMAN		Q68AZ0|CCL4_CANLF	O15467|CCL16_HUMAN, P13236|CCL4_HUMAN, P22362|CCL1_HUMAN, Q16627|CCL14_HUMAN, Q8NHW4|CC4L_HUMAN		O08841|QSOX1_CAVPO	O00391|QSOX1_HUMAN					Q071E0|KT5AA_DANRE, Q08BS4|EZH2_DANRE, Q1LY77|SE1BA_DANRE, Q6DGD3|SV91A_DANRE	Q96KQ7|EHMT2_HUMAN		P25171|RCC1_DROME, Q9NB71|HIW_DROME, Q9VNZ8|ALS2_DROME, Q9VR91|HERC2_DROME	Q9Y4D8|HECD4_HUMAN		P05001|IFNW1_HORSE, P05002|IFNW2_HORSE	P05000|IFNW1_HUMAN		P0AAR8|YBAV_ECOLI	Q14807|KIF22_HUMAN, Q86VH2|KIF27_HUMAN		P00565|KCRM_CHICK, P05122|KCRB_CHICK, P11009|KCRS_CHICK, P70079|KCRU_CHICK	P06732|KCRM_HUMAN, P12277|KCRB_HUMAN					Q28514|GSTP1_MACMU	O60760|HPGDS_HUMAN, P09211|GSTP1_HUMAN		E9Q4S1|PDE8B_MOUSE, O88502|PDE8A_MOUSE, O89084|PDE4A_MOUSE, P70453|PDE7A_MOUSE, Q01063|PDE4D_MOUSE, Q01065|PDE1B_MOUSE, Q3UEI1|PDE4C_MOUSE, Q61409|PDE3B_MOUSE, Q61481|PDE1A_MOUSE, Q64338|PDE1C_MOUSE, Q9QXQ1|PDE7B_MOUSE, Q9Z0X4|PDE3A_MOUSE	Q08499|PDE4D_HUMAN		P01847|LAC_RABIT, P06333|TCB1_RABIT	A0M8Q6|IGLC7_HUMAN, B9A064|IGLL5_HUMAN, P15814|IGLL1_HUMAN		Q6YSF3|AN321_ORYSJ, Q7Y180|AN322_ORYSJ	P39687|AN32A_HUMAN, Q92688|AN32B_HUMAN
			P0DH99|EF1A1_ARATH, Q0WL56|EF1A3_ARATH, Q8GTY0|EF1A4_ARATH, Q8W4H7|EF1A2_ARATH	P68104|EF1A1_HUMAN		Q9BL47|T132_CAEEL	Q14C87|T132D_HUMAN, Q14DG7|T132B_HUMAN, Q24JP5|T132A_HUMAN, Q8N3T6|T132C_HUMAN		A4K2U0|WFDC5_CALJA	Q9HC57|WFDC1_HUMAN		O18733|MMP9_CANLF, Q9GL25|ESPB1_CANLF	P08253|MMP2_HUMAN, P11717|MPRI_HUMAN, P14780|MMP9_HUMAN		P05110|GLUC_CAVPO	P01275|GLUC_HUMAN					A8WHP3|SC5A9_DANRE, Q3ZMH1|SC5A8_DANRE, Q7T384|SC5AC_DANRE	Q8N695|SC5A8_HUMAN, Q92911|SC5A5_HUMAN		P48375|FKB12_DROME, P54397|FKB39_DROME, Q9VL78|FKB59_DROME	P26885|FKBP2_HUMAN, Q9Y680|FKBP7_HUMAN		P37357|EL2A_HORSE, P37358|EL2B_HORSE	P24158|PRTN3_HUMAN		P31448|YIDK_ECOLI	Q8N695|SC5A8_HUMAN, Q92911|SC5A5_HUMAN		P08642|RASH_CHICK, Q5F352|RASN_CHICK, Q5ZHX1|RAP1B_CHICK, Q5ZJW6|KBRS2_CHICK	P55040|GEM_HUMAN, P61224|RAP1B_HUMAN					Q5TM25|AIF1_MACMU	Q9BQI0|AIF1L_HUMAN, Q9BUP0|EFHD1_HUMAN		A0A140LI67|FRPD2_MOUSE, E9Q612|PTPRO_MOUSE, O35239|PTN9_MOUSE, O55082|PTN20_MOUSE, P29352|PTN22_MOUSE, P35821|PTN1_MOUSE, P35831|PTN12_MOUSE, Q06180|PTN2_MOUSE, Q61152|PTN18_MOUSE, Q62130|PTN14_MOUSE, Q62136|PTN21_MOUSE, Q64512|PTN13_MOUSE	P18031|PTN1_HUMAN		P12842|SFTPA_RABIT	P05452|TETN_HUMAN, P11226|MBL2_HUMAN, P35247|SFTPD_HUMAN, Q9BWP8|COL11_HUMAN		Q6ZJD3|PLP2_ORYSJ, Q84QY3|PLP1_ORYSJ, Q8H5D4|PLP3_ORYSJ	Q9NP80|PLPL8_HUMAN
			Q84L30|RD23D_ARATH, Q84L31|RD23C_ARATH, Q84L32|RD23A_ARATH, Q84L33|RD23B_ARATH	P54727|RD23B_HUMAN		P53014|MLE_CAEEL, Q9XVI9|MLC5_CAEEL	P08590|MYL3_HUMAN, P14649|MYL6B_HUMAN, P60660|MYL6_HUMAN		P63061|B2MG_CALJA	P61769|B2MG_HUMAN		O18735|ERBB2_CANLF	P00533|EGFR_HUMAN, P04626|ERBB2_HUMAN, P21860|ERBB3_HUMAN, Q15303|ERBB4_HUMAN		P12387|CO3_CAVPO	P01024|CO3_HUMAN					Q4QRF4|H32_DANRE, Q6PI20|H33_DANRE, Q803H4|CENPA_DANRE	P68431|H31_HUMAN, P84243|H33_HUMAN		Q11002|CANA_DROME, Q9VT65|CANB_DROME	P07384|CAN1_HUMAN, P17655|CAN2_HUMAN, P20807|CAN3_HUMAN		P49066|FETA_HORSE	P02771|FETA_HUMAN, P43652|AFAM_HUMAN		P00350|6PGD_ECOLI	P52209|6PGD_HUMAN		P13863|CDK1_CHICK, Q5ZJB4|IKKA_CHICK, Q5ZKN1|CDK9_CHICK	P49336|CDK8_HUMAN, Q00526|CDK3_HUMAN, Q00532|CDKL1_HUMAN					Q8MJJ2|LAMP3_MACMU	P11279|LAMP1_HUMAN, P13473|LAMP2_HUMAN		E9Q9W7|PDZD7_MOUSE, O88951|LIN7B_MOUSE, O88952|LIN7C_MOUSE, Q80VW5|WHRN_MOUSE, Q8BH60|GOPC_MOUSE, Q8JZS0|LIN7A_MOUSE, Q925T6|GRIP1_MOUSE, Q9CZG9|PDZ11_MOUSE, Q9D6K5|SYJ2B_MOUSE, Q9ES64|USH1C_MOUSE, Q9QZQ1|AFAD_MOUSE, Q9WV89|STXB4_MOUSE	Q9HAP6|LIN7B_HUMAN		Q9XS70|COR1B_RABIT	O43684|BUB3_HUMAN, P31146|COR1A_HUMAN, Q9C0J8|WDR33_HUMAN, Q9ULV4|COR1C_HUMAN		Q7FAE1|MOMAS_ORYSJ	O75452|RDH16_HUMAN, Q99714|HCD2_HUMAN, Q9BPX1|DHB14_HUMAN
			O22922|RU2B1_ARATH, Q8H1S6|RU2B2_ARATH, Q9FMP4|SF3B6_ARATH, Q9XFD1|NCBP2_ARATH	P09012|SNRPA_HUMAN		O02621|GPX1_CAEEL, O62327|GPX2_CAEEL, Q95003|GPX3_CAEEL	P22352|GPX3_HUMAN, Q96SL4|GPX7_HUMAN					Q5I2M8|TLR9_CANLF, Q689D1|TLR2_CANLF	O60603|TLR2_HUMAN, P08571|CD14_HUMAN, Q15399|TLR1_HUMAN		P19402|COLI_CAVPO	P01189|COLI_HUMAN					Q4TVV3|DDX46_DANRE, Q6DRI7|DDX51_DANRE, Q7ZVA6|IF4A3_DANRE, Q8JHJ2|DDX55_DANRE	Q13838|DX39B_HUMAN		Q24114|DALY_DROME	P35052|GPC1_HUMAN, P51654|GPC3_HUMAN, P78333|GPC5_HUMAN, Q9Y625|GPC6_HUMAN		P62327|TYB4_HORSE, P63314|TYB10_HORSE	P62328|TYB4_HUMAN		P00448|SODM_ECOLI	P04179|SODM_HUMAN		P18460|FGFR3_CHICK, P18461|FGFR2_CHICK, P21804|FGFR1_CHICK, Q7T2H2|FGRL1_CHICK, Q91048|PTK7_CHICK	P11362|FGFR1_HUMAN					Q8SPN5|RNAS1_MACMU	P07998|RNAS1_HUMAN, P34096|RNAS4_HUMAN		O35607|BMPR2_MOUSE, P27038|AVR2A_MOUSE, P27040|AVR2B_MOUSE, P36895|BMR1A_MOUSE, P36898|BMR1B_MOUSE, P37172|ACVR1_MOUSE, Q61271|ACV1B_MOUSE, Q61288|ACVL1_MOUSE, Q62312|TGFR2_MOUSE, Q64729|TGFR1_MOUSE, Q8K348|ACV1C_MOUSE, Q8K592|AMHR2_MOUSE	P36894|BMR1A_HUMAN		G1SJB4|RACK1_RABIT, Q5IH81|EIF3I_RABIT, Q6PNB6|GNB5_RABIT	P62873|GBB1_HUMAN		P29618|CDKA1_ORYSJ, P29619|CDKA2_ORYSJ	Q00526|CDK3_HUMAN
			P0DKH2|RI2BC_ARATH, P0DKH3|RI2BL_ARATH, Q9LSD0|RIR2C_ARATH	P31350|RIR2_HUMAN, Q7LG56|RIR2B_HUMAN		P04970|G3P1_CAEEL, P17329|G3P2_CAEEL, P17330|G3P3_CAEEL, P17331|G3P4_CAEEL	P04406|G3P_HUMAN					P28228|CXG1_CANLF, P33725|CXA5_CANLF, Q6S9C0|CXA1_CANLF	P48165|CXA8_HUMAN, Q9UKL4|CXD2_HUMAN		P23529|APOE_CAVPO	P02649|APOE_HUMAN					Q1MTE5|ARL3_DANRE, Q5M9P8|ARL6_DANRE, Q6NZW8|AR8BA_DANRE, Q8JHI3|AR13B_DANRE	P61204|ARF3_HUMAN		P48451|CANB1_DROME, Q24214|CANB2_DROME, Q9W2Q5|CIB2_DROME	P13796|PLSL_HUMAN, P63098|CANB1_HUMAN		Q28389|PAG_HORSE	P00797|RENI_HUMAN, P07339|CATD_HUMAN		P00452|RIR1_ECOLI	P23921|RIR1_HUMAN		P19121|ALBU_CHICK, P84407|FETA_CHICK	P02768|ALBU_HUMAN, P02771|FETA_HUMAN, P02774|VTDB_HUMAN, P43652|AFAM_HUMAN					A1YL67|ASIP_MACMU	O00253|AGRP_HUMAN, P42127|ASIP_HUMAN		O55131|SEPT7_MOUSE, P28661|SEPT4_MOUSE, P42208|SEPT2_MOUSE, P42209|SEPT1_MOUSE, Q80UG5|SEPT9_MOUSE, Q8C1B7|SEP11_MOUSE, Q8C650|SEP10_MOUSE, Q8CHH9|SEPT8_MOUSE, Q9DA97|SEP14_MOUSE, Q9R1T4|SEPT6_MOUSE, Q9Z1S5|SEPT3_MOUSE, Q9Z2Q6|SEPT5_MOUSE	Q9UH03|SEPT3_HUMAN		G1T469|NOD2_RABIT	P13489|RINI_HUMAN, Q86W28|NALP8_HUMAN, Q96MN2|NALP4_HUMAN		Q0E2F9|UBP15_ORYSJ	Q7Z569|BRAP_HUMAN, Q9Y5T5|UBP16_HUMAN
			O23628|H2AV1_ARATH, Q9C944|H2AV3_ARATH, Q9SII0|H2AV2_ARATH, Q9T0H7|H2A8_ARATH	P0C0S5|H2AZ_HUMAN		P37165|RS27A_CAEEL	P05161|ISG15_HUMAN, P0CG47|UBB_HUMAN, P54727|RD23B_HUMAN, P62979|RS27A_HUMAN					Q9GMZ1|UCP1_CANLF, Q9N2I9|UCP3_CANLF, Q9N2J1|UCP2_CANLF	P16260|GDC_HUMAN, Q9H1K4|GHC2_HUMAN		P28797|GRN_CAVPO	P28799|GRN_HUMAN					Q5R328|RSPO3_DANRE, Q6DHR0|RSPO1_DANRE	Q2I0M5|RSPO4_HUMAN, Q2MKA7|RSPO1_HUMAN, Q9BXY4|RSPO3_HUMAN		Q24547|STX1A_DROME, Q7KVY7|STX4_DROME	P32856|STX2_HUMAN, P61266|STX1B_HUMAN, Q16623|STX1A_HUMAN		Q6WGK6|CXB1_HORSE	P48165|CXA8_HUMAN, Q9UKL4|CXD2_HUMAN		P00509|AAT_ECOLI	P17174|AATC_HUMAN		P19336|CCN1_CHICK, P28686|CCN3_CHICK	O76076|CCN5_HUMAN, O95388|CCN4_HUMAN, O95389|CCN6_HUMAN, Q9NQ30|ESM1_HUMAN					A3RLD7|CRGB_MACMU, A3RLD8|CRGC_MACMU	P07320|CRGD_HUMAN		P08553|NFM_MOUSE, P14733|LMNB1_MOUSE, P15331|PERI_MOUSE, P20152|VIME_MOUSE, P21619|LMNB2_MOUSE, P31001|DESM_MOUSE, P46660|AINX_MOUSE, P48678|LMNA_MOUSE, Q0VET5|LMTD2_MOUSE, Q6P5H2|NEST_MOUSE, Q9D4C1|LMTD1_MOUSE, Q9EPM5|SYNCI_MOUSE	P08670|VIME_HUMAN		O19114|NOS2_RABIT, O19132|NOS1_RABIT, P00389|NCPR_RABIT	P16435|NCPR_HUMAN		Q10M74|GMK2_ORYSJ, Q2QPW1|GMK1_ORYSJ	Q9NZW5|PALS2_HUMAN
			P53496|ACT11_ARATH	P60709|ACTB_HUMAN, P62736|ACTA_HUMAN, P63261|ACTG_HUMAN, P63267|ACTH_HUMAN		O01615|AN322_CAEEL, O62220|AN321_CAEEL, P34390|YLS5_CAEEL	P39687|AN32A_HUMAN, Q92688|AN32B_HUMAN					E2R222|PCH2_CANLF	P36776|LONM_HUMAN, P46459|NSF_HUMAN, P55072|TERA_HUMAN, Q6PL18|ATAD2_HUMAN		P47711|PA2GA_CAVPO	P14555|PA2GA_HUMAN					F1RBN2|SPAG1_DANRE, Q6DGE9|UN45B_DANRE	O43765|SGTA_HUMAN, P31948|STIP1_HUMAN, P53804|TTC3_HUMAN		B7Z031|PESTE_DROME, E1JI63|SNMP2_DROME, Q27367|CRQ_DROME, Q9VDD3|SNMP1_DROME	P16671|CD36_HUMAN		Q2QLA8|CAZA2_HORSE	P47755|CAZA2_HUMAN, P52907|CAZA1_HUMAN		P06715|GSHR_ECOLI	Q16881|TRXR1_HUMAN		P26007|ITA6_CHICK, P26008|ITAV_CHICK, P26009|ITA8_CHICK	P06756|ITAV_HUMAN, P08514|ITA2B_HUMAN, P80108|PHLD_HUMAN					F6RQL9|MTAP_MACMU	P00491|PNPH_HUMAN, Q13126|MTAP_HUMAN		P10922|H10_MOUSE, P15864|H12_MOUSE, P43274|H14_MOUSE, P43275|H11_MOUSE, P43276|H15_MOUSE, P43277|H13_MOUSE, Q07133|H1T_MOUSE, Q3TEA8|HP1B3_MOUSE, Q7TPQ3|SHPRH_MOUSE, Q8CJI4|H1FNT_MOUSE, Q8VIK3|H18_MOUSE, Q9QYL0|HILS1_MOUSE	P10412|H14_HUMAN		O46564|BMP2_RABIT, O46576|BMP4_RABIT	O95393|BMP10_HUMAN, Q9UK05|GDF2_HUMAN		Q10MI4|EZ1_ORYSJ, Q5VN06|CLF_ORYSJ	Q9BYW2|SETD2_HUMAN
			Q8VYC2|Y2070_ARATH, Q9MAU5|Y1049_ARATH	P17213|BPI_HUMAN, P18428|LBP_HUMAN, P55058|PLTP_HUMAN		A0A0K3AUJ9|PRDX_CAEEL, Q21824|TDX1_CAEEL	P30041|PRDX6_HUMAN, P32119|PRDX2_HUMAN					O46634|CD166_CANLF	P43121|MUC18_HUMAN, P50895|BCAM_HUMAN, Q13740|CD166_HUMAN, Q15109|RAGE_HUMAN		P47969|PENK_CAVPO	P01210|PENK_HUMAN					Q1LXU5|IRX5A_DANRE, Q503Z8|IRX6A_DANRE, Q6DHF9|SIX1A_DANRE, Q6NZ04|SIX1B_DANRE	P40424|PBX1_HUMAN		Q7K1Y4|CIAO1_DROME, Q7K2X8|SEH1_DROME, Q9V3J4|SEC13_DROME, Q9VUI3|EMAL_DROME	P55735|SEC13_HUMAN		A0MLS5|BMAL1_HORSE	Q16665|HIF1A_HUMAN		P0A717|KPRS_ECOLI	Q14558|KPRA_HUMAN		P47807|MYO1A_CHICK, Q02440|MYO5A_CHICK, Q5ZLA6|MYO1C_CHICK, Q5ZMC2|MYO1G_CHICK, Q9I8D1|MYO6_CHICK	O00159|MYO1C_HUMAN					O62675|IL16_MACMU	O14907|TX1B3_HUMAN, Q14005|IL16_HUMAN		P0C6A1|GTR7_MOUSE, P14142|GLUT4_MOUSE, P14246|GTR2_MOUSE, P17809|GTR1_MOUSE, P32037|GTR3_MOUSE, Q3T9X0|GTR9_MOUSE, Q3UDF0|GTR6_MOUSE, Q3UHK1|MYCT_MOUSE, Q8BFW9|GTR12_MOUSE, Q8VHD6|GTR10_MOUSE, Q9JIF3|SL2A8_MOUSE, Q9WV38|GTR5_MOUSE	P11169|GTR3_HUMAN		O77507|RAD51_RABIT	O75771|RA51D_HUMAN, Q06609|RAD51_HUMAN, Q14565|DMC1_HUMAN		Q2QXR8|KPYC2_ORYSJ, Q2RAK2|KPYC1_ORYSJ	P14618|KPYM_HUMAN
			Q3E875|RGAPX_ARATH	P42331|RHG25_HUMAN, Q6ZRI8|RHG36_HUMAN, Q7Z6I6|RHG30_HUMAN, Q96QB1|RHG07_HUMAN		B1Q236|SYG1_CAEEL, Q9U3P2|SYG2_CAEEL	Q6UWL6|KIRR2_HUMAN, Q8IZU9|KIRR3_HUMAN					P06908|SFTPA_CANLF	P05452|TETN_HUMAN, P11226|MBL2_HUMAN, P35247|SFTPD_HUMAN, Q9BWP8|COL11_HUMAN		P49115|GCR_CAVPO	P04150|GCR_HUMAN					A0PJR5|ECHD3_DANRE, F1R6N4|ECHD1_DANRE, Q58EB4|HIBCH_DANRE, Q6NYL3|ECHP_DANRE	Q9Y6F8|CDY1_HUMAN		O02195|EIF3I_DROME, Q1LZ08|WDR48_DROME, Q960N3|CORT_DROME, Q9VU68|WDR1_DROME	O75083|WDR1_HUMAN		A2PYL6|HXK2_HORSE	P19367|HXK1_HUMAN		P0A784|ORN_ECOLI	Q9Y3B8|ORN_HUMAN		P63283|UBC9_CHICK, Q5ZKX6|UBE2F_CHICK	P60604|UB2G2_HUMAN, P63279|UBC9_HUMAN, Q8N2K1|UB2J2_HUMAN, Q9Y385|UB2J1_HUMAN					P02738|SAA_MACMU	P0DJI8|SAA1_HUMAN, P35542|SAA4_HUMAN		P16054|KPCE_MOUSE, P20444|KPCA_MOUSE, P23298|KPCL_MOUSE, P28867|KPCD_MOUSE, P63318|KPCG_MOUSE, P68404|KPCB_MOUSE, P70268|PKN1_MOUSE, Q02111|KPCT_MOUSE, Q8BWW9|PKN2_MOUSE, Q8K045|PKN3_MOUSE	P05129|KPCG_HUMAN, P05771|KPCB_HUMAN, P17252|KPCA_HUMAN		P01832|PIGR_RABIT	P01833|PIGR_HUMAN, Q9NP99|TREM1_HUMAN, Q9NZC2|TREM2_HUMAN		C7IZ16|GNA2_ORYSJ, Q5U9F2|GNA1_ORYSJ	Q96EK6|GNA1_HUMAN
			F4JCB2|CPL5_ARATH, Q00IB6|CPL4_ARATH, Q8LL04|CPL3_ARATH	Q05D32|CTSL2_HUMAN		G5ECL2|SYNJ_CAEEL, P34370|I5P2_CAEEL, Q17848|I5P1_CAEEL	Q92562|FIG4_HUMAN					P18466|HA19_CANLF	P01889|HLAB_HUMAN, P04439|HLAA_HUMAN, P25311|ZA2G_HUMAN, P29017|CD1C_HUMAN		P55100|ECHP_CAVPO	Q9Y6F8|CDY1_HUMAN					Q7SXG4|SAE2_DANRE, Q7ZVX6|UBA3_DANRE, Q8AWD2|MOCS3_DANRE, X1WER2|UBA5_DANRE	P22314|UBA1_HUMAN		Q9VCR3|COW_DROME	P16422|EPCAM_HUMAN, Q08629|TICN1_HUMAN, Q92563|TICN2_HUMAN, Q9BQ16|TICN3_HUMAN		A2Q0Z0|EF1A1_HORSE	P68104|EF1A1_HUMAN		P0A799|PGK_ECOLI	P00558|PGK1_HUMAN		P79795|NRP1_CHICK	O14786|NRP1_HUMAN, P16070|CD44_HUMAN, P98066|TSG6_HUMAN, Q15113|PCOC1_HUMAN, Q6UXC1|AEGP_HUMAN					Q5PXZ9|TIMP3_MACMU	P16035|TIMP2_HUMAN, Q99727|TIMP4_HUMAN		P58459|ATS10_MOUSE, P59509|ATS19_MOUSE, Q3UTY6|THSD4_MOUSE, Q4VC17|ATS18_MOUSE, Q68SA9|ATS7_MOUSE, Q69Z28|ATS16_MOUSE, Q7TSK7|ATL2_MOUSE, Q80T21|ATL4_MOUSE, Q811B3|ATS12_MOUSE, Q8C9W3|ATS2_MOUSE, Q9EPX2|PPN_MOUSE	Q6ZMM2|ATL5_HUMAN, Q8TE57|ATS16_HUMAN		P06186|PRGR_RABIT, P49699|ANDR_RABIT, P59667|GCR_RABIT	P04150|GCR_HUMAN		P0C5D5|PRXQ_ORYSJ, Q6ER94|BAS1_ORYSJ	P32119|PRDX2_HUMAN
			O04905|KCY3_ARATH, Q6NMK6|KCY2_ARATH, Q8VY84|KCY1_ARATH	P30085|KCY_HUMAN		G5EDE5|RGMB_CAEEL	Q6NW40|RGMB_HUMAN, Q6ZVN8|RGMC_HUMAN, Q96B86|RGMA_HUMAN					P21842|CMA1_CANLF	P00746|CFAD_HUMAN, P10144|GRAB_HUMAN, P12544|GRAA_HUMAN, P24158|PRTN3_HUMAN		P70683|PAFA_CAVPO	Q13093|PAFA_HUMAN					Q7SY52|STK10_DANRE, Q7ZUQ3|STK3_DANRE	O75914|PAK3_HUMAN, O96013|PAK4_HUMAN, Q9P286|PAK5_HUMAN		P83088|FUCTC_DROME, Q9VLC1|FUCTB_DROME, Q9VUL9|FUCTA_DROME	Q11128|FUT5_HUMAN, Q9Y231|FUT9_HUMAN		P00004|CYC_HORSE	P99999|CYC_HUMAN		P0A870|TALB_ECOLI	P37837|TALDO_HUMAN		Q05438|BMR1B_CHICK, Q90669|AVR2A_CHICK, Q90670|AVR2B_CHICK, Q90999|TGFR2_CHICK, Q90ZK6|ACVR1_CHICK	P36894|BMR1A_HUMAN					Q7YRN1|SFRP4_MACMU	Q8N474|SFRP1_HUMAN, Q92765|SFRP3_HUMAN		P17717|UDB17_MOUSE, P70691|UD12_MOUSE, Q3UP75|UD3A1_MOUSE, Q62452|UD19_MOUSE, Q63886|UD11_MOUSE, Q64435|UD16_MOUSE, Q64676|CGT_MOUSE, Q6PDD0|UD2A2_MOUSE, Q6ZQM8|UD17_MOUSE, Q80X89|UD2A1_MOUSE, Q8BWQ1|UD2A3_MOUSE, Q8JZZ0|UD3A2_MOUSE	P19224|UD16_HUMAN		O97490|TRFM_RABIT, P19134|TRFE_RABIT	P02787|TRFE_HUMAN, P02788|TRFL_HUMAN		Q7GBF7|DMC1B_ORYSJ, Q7GBF8|DMC1A_ORYSJ	Q14565|DMC1_HUMAN
			O22208|BZP17_ARATH, Q9LXX4|BZP49_ARATH, Q9SG86|BZP28_ARATH	Q8TEY5|CR3L4_HUMAN		G5EE56|SRC1_CAEEL	P07948|LYN_HUMAN, P09769|FGR_HUMAN, P12931|SRC_HUMAN					P40321|IL2RG_CANLF, Q95LF0|I13R2_CANLF	P26951|IL3RA_HUMAN, P78552|I13R1_HUMAN, Q01344|IL5RA_HUMAN		P97265|GBA3_CAVPO	Q9UEF7|KLOT_HUMAN					Q8JFR5|KITA_DANRE, Q9I8N6|CSF1R_DANRE	P07333|CSF1R_HUMAN, P10721|KIT_HUMAN, P36888|FLT3_HUMAN		Q9VVW5|DUSK3_DROME, Q9VWF4|DUSK4_DROME	P51452|DUS3_HUMAN, Q13115|DUS4_HUMAN, Q6B8I1|DS13A_HUMAN		P00443|SODC_HORSE	P00441|SODC_HUMAN		P0A9B2|G3P1_ECOLI	P04406|G3P_HUMAN		Q5F425|LIN7C_CHICK, Q5ZIK2|PDZ11_CHICK, Q5ZM14|NHRF1_CHICK	O14907|TX1B3_HUMAN, Q14005|IL16_HUMAN, Q9HAP6|LIN7B_HUMAN					Q8HYP4|CCL23_MACMU	P55773|CCL23_HUMAN, Q16663|CCL15_HUMAN		Q8BGD4|SO4C1_MOUSE, Q8BXB6|SO2B1_MOUSE, Q8C0X7|SO6C1_MOUSE, Q8K078|SO4A1_MOUSE, Q8R3L5|SO3A1_MOUSE, Q91YY5|SO1A5_MOUSE, Q99J94|SO1A6_MOUSE, Q9EP96|SO1A4_MOUSE, Q9EPT5|SO2A1_MOUSE, Q9ERB5|SO1C1_MOUSE, Q9JJL3|SO1B2_MOUSE, Q9QXZ6|SO1A1_MOUSE	Q9H2Y9|SO5A1_HUMAN		P19874|IL8_RABIT	P10145|IL8_HUMAN, P13501|CCL5_HUMAN, P48061|SDF1_HUMAN		Q84LM2|VPE1_ORYSJ, Q8GS39|REP2_ORYSJ	Q99538|LGMN_HUMAN
			O24527|SIK1_ARATH	O75914|PAK3_HUMAN, O96013|PAK4_HUMAN, Q9P286|PAK5_HUMAN		G5EFS2|MSI1H_CAEEL	O14979|HNRDL_HUMAN, O95319|CELF2_HUMAN, Q99729|ROAA_HUMAN					Q32KH5|GALNS_CANLF, Q32KH7|ARSI_CANLF, Q32KH8|ARSH_CANLF, Q32KH9|ARSG_CANLF	P15848|ARSB_HUMAN		Q00552|CFTR_CAVPO	Q8NE71|ABCF1_HUMAN					Q90460|C166A_DANRE	P43121|MUC18_HUMAN, P50895|BCAM_HUMAN, Q13740|CD166_HUMAN, Q15109|RAGE_HUMAN		P06742|MLC1_DROME, P54357|MLC2_DROME	P08590|MYL3_HUMAN, P14649|MYL6B_HUMAN, P60660|MYL6_HUMAN		P00594|PA21B_HORSE	P14555|PA2GA_HUMAN		P0A9L3|FKBB_ECOLI	P26885|FKBP2_HUMAN		O93319|CAD11_CHICK, P79995|CAD10_CHICK, Q8QGH3|CAD20_CHICK, Q90762|CADH6_CHICK, Q90763|CADH7_CHICK	P55285|CADH6_HUMAN					Q8HYP8|CCL18_MACMU	O00626|CCL22_HUMAN, P55774|CCL18_HUMAN		D3YUB6|BTBD8_MOUSE, P0DMR5|TDPZ1_MOUSE, P0DMR6|TDP1L_MOUSE, Q2M2N2|SPOPL_MOUSE, Q6YCH1|TDPZ5_MOUSE, Q6YCH2|TDPZ4_MOUSE, Q6ZWS8|SPOP_MOUSE, Q717B2|TDPZ2_MOUSE, Q717B4|TDPZ3_MOUSE, Q8C726|BTBD9_MOUSE, Q8CFE5|BTBD7_MOUSE	O43791|SPOP_HUMAN		P29678|MP2K1_RABIT	P36507|MP2K2_HUMAN, P45985|MP2K4_HUMAN, Q9BYP7|WNK3_HUMAN		A3C4S4|GME1_ORYSJ, Q2R1V8|GME2_ORYSJ	Q8NBZ7|UXS1_HUMAN
			O65355|GGH2_ARATH, Q9SYL6|GGH1_ARATH, Q9ZV85|GGH3_ARATH	Q92820|GGH_HUMAN		H2L008|ZTF16_CAEEL, Q65XX7|EHN3_CAEEL, Q9BLC4|SDZ12_CAEEL	P56270|MAZ_HUMAN					Q71DR4|CNTFR_CANLF	P08887|IL6RA_HUMAN, P26992|CNTFR_HUMAN, Q14213|IL27B_HUMAN, Q14626|I11RA_HUMAN		Q08279|IGF2_CAVPO	P01344|IGF2_HUMAN					Q6DGQ8|NDK5_DANRE, Q6DI51|NDK6_DANRE, Q9PTF3|NDK3_DANRE	P22392|NDKB_HUMAN, Q13232|NDK3_HUMAN		P83548|VNNL3_DROME, Q8IRR1|VNNL2_DROME, Q9NFP1|VNNL1_DROME	O95497|VNN1_HUMAN, P43251|BTD_HUMAN		P27104|ANF_HORSE	P01160|ANF_HUMAN		P0A9M0|LON_ECOLI	P36776|LONM_HUMAN		A0A8V0YY16|FOXI3_CHICK, P79772|FOXD3_CHICK, Q58NQ4|FOXP1_CHICK, Q90964|FOXG1_CHICK, Q98937|FOXD1_CHICK	P58012|FOXL2_HUMAN					Q8MIT7|CCL11_MACMU	P47992|XCL1_HUMAN, P51671|CCL11_HUMAN		F7A4A7|OTOGL_MOUSE, O08523|TECTA_MOUSE, O55225|OTOG_MOUSE, O88799|ZAN_MOUSE, Q6PZE0|MUC19_MOUSE, Q70E20|SNED1_MOUSE, Q80T03|MUC6_MOUSE, Q80Z19|MUC2_MOUSE, Q8CG65|SSPO_MOUSE, Q8CIZ8|VWF_MOUSE	P04275|VWF_HUMAN, Q9Y6R7|FCGBP_HUMAN		P30946|HS90A_RABIT, P30947|HS90B_RABIT	P07900|HS90A_HUMAN, P08238|HS90B_HUMAN		B6F107|HD6_ORYSJ, Q9AQU1|HD6N_ORYSJ	P68400|CSK21_HUMAN
			O65390|APA1_ARATH, Q8VYL3|APA2_ARATH	P00797|RENI_HUMAN, P07339|CATD_HUMAN		O01326|RNC_CAEEL, P34529|DCR1_CAEEL	O95786|RIGI_HUMAN, Q96C10|DHX58_HUMAN					Q9BEA0|EGF_CANLF	P01130|LDLR_HUMAN, P01133|EGF_HUMAN, Q07954|LRP1_HUMAN, Q6UXC1|AEGP_HUMAN		Q60401|DAF_CAVPO	P08174|DAF_HUMAN					Q9W686|SE3AB_DANRE	O15041|SEM3E_HUMAN, Q14563|SEM3A_HUMAN, Q9H2E6|SEM6A_HUMAN, Q9H3T3|SEM6B_HUMAN		A1ZA47|ZASP_DROME	O43294|TGFI1_HUMAN, P48059|LIMS1_HUMAN, Q13642|FHL1_HUMAN		P29553|TNFA_HORSE	P01375|TNFA_HUMAN		P0A9M2|HPRT_ECOLI	P00492|HPRT_HUMAN		Q90972|RNF13_CHICK	Q68DV7|RNF43_HUMAN, Q8NC42|RN149_HUMAN, Q8TEB7|RN128_HUMAN, Q9H9V4|RN122_HUMAN, Q9ULT6|ZNRF3_HUMAN					Q8MIT8|CXB2_MACMU	P48165|CXA8_HUMAN, Q9UKL4|CXD2_HUMAN		O35310|HS3S1_MOUSE, P52850|NDST2_MOUSE, Q3UHN9|NDST1_MOUSE, Q5GFD5|HS3S6_MOUSE, Q673U1|HS3S2_MOUSE, Q8BKN6|HS3SA_MOUSE, Q8BSL4|HS3S5_MOUSE, Q9EQH7|NDST3_MOUSE, Q9EQW8|NDST4_MOUSE, Q9QZS6|HS3SB_MOUSE	Q9Y661|HS3S4_HUMAN, Q9Y663|HS3SA_HUMAN		P33279|E2AK1_RABIT, P49139|MAPK2_RABIT	Q16644|MAPK3_HUMAN, Q8IW41|MAPK5_HUMAN		B7FAL5|Y14A_ORYSJ, Q6ATR0|Y14B_ORYSJ	O75821|EIF3G_HUMAN
			O78310|SODC2_ARATH, P24704|SODC1_ARATH, Q9FK60|SODC3_ARATH	P00441|SODC_HUMAN		O01498|STAM1_CAEEL	O75674|TM1L1_HUMAN, Q9NZ52|GGA3_HUMAN, Q9UJY5|GGA1_HUMAN					Q5XNS0|TBX19_CANLF, Q861Q9|TBX4_CANLF, Q863A2|TBX2_CANLF, Q9GL27|TBXT_CANLF	Q99593|TBX5_HUMAN		Q60495|A4_CAVPO	Q06481|APLP2_HUMAN					A1L224|CR3L2_DANRE, Q1LYG4|CR3LB_DANRE, Q502F0|CR3LA_DANRE	P18850|ATF6A_HUMAN, Q8TEY5|CR3L4_HUMAN		O76902|PKHF1_DROME, Q9VB70|LST2_DROME, Q9VGP1|ZFY26_DROME	Q96T51|RUFY1_HUMAN		P51459|IGF2_HORSE	P01344|IGF2_HUMAN		P0A9P0|DLDH_ECOLI	P09622|DLDH_HUMAN		P05099|MATN1_CHICK, P15988|CO6A2_CHICK, P20785|CO6A1_CHICK	O00339|MATN2_HUMAN, O95460|MATN4_HUMAN, Q2UY09|COSA1_HUMAN					Q8WNY1|GREM1_MACMU	P41271|NBL1_HUMAN, Q9H772|GREM2_HUMAN		O35450|FKBPL_MOUSE, O35465|FKBP8_MOUSE, P26883|FKB1A_MOUSE, P30416|FKBP4_MOUSE, P45878|FKBP2_MOUSE, Q62446|FKBP3_MOUSE, Q64378|FKBP5_MOUSE, Q6P9Q6|FKB15_MOUSE, Q91XW8|FKBP6_MOUSE, Q9D1M7|FKB11_MOUSE, Q9Z2I2|FKB1B_MOUSE	P26885|FKBP2_HUMAN		P20063|LDLR_RABIT, P35953|VLDLR_RABIT	P01130|LDLR_HUMAN, Q07954|LRP1_HUMAN		P42862|G6PIA_ORYSJ, P42863|G6PIB_ORYSJ	P06744|G6PI_HUMAN
			O81126|RSZ22_ARATH, O81127|RSZ21_ARATH, Q9SJA6|RZ22A_ARATH	Q16629|SRSF7_HUMAN		O45405|EXL1_CAEEL, Q8WQA4|EXC4_CAEEL	O00299|CLIC1_HUMAN, Q9NZA1|CLIC5_HUMAN					A2IBY7|CRYGS_CANLF, A2ICR5|CRBA4_CANLF, A3RLE1|CRGB_CANLF, A3RLE2|CRGC_CANLF	P07320|CRGD_HUMAN		Q924V5|IL12B_CAVPO	P29460|IL12B_HUMAN					L7VG99|T132E_DANRE	Q14C87|T132D_HUMAN, Q14DG7|T132B_HUMAN, Q24JP5|T132A_HUMAN, Q8N3T6|T132C_HUMAN		P05205|HP1_DROME, P26017|PC_DROME, Q7JXA8|RHINO_DROME	Q9Y6F8|CDY1_HUMAN		P56951|MDM2_HORSE	O76050|NEUL1_HUMAN		P0ABK5|CYSK_ECOLI	P35520|CBS_HUMAN		O57391|ENOG_CHICK, P07322|ENOB_CHICK, P51913|ENOA_CHICK	P06733|ENOA_HUMAN, P09104|ENOG_HUMAN, P13929|ENOB_HUMAN					A4K2T3|WFD12_MACMU	P03973|SLPI_HUMAN, Q8WWY7|WFD12_HUMAN		P06797|CATL1_MOUSE, P12399|CTL2A_MOUSE, P12400|CTL2B_MOUSE, P13438|TSP_MOUSE, Q80UB0|TEST2_MOUSE, Q8BM88|CATO_MOUSE, Q91ZF2|CAT7_MOUSE, Q9JI81|CAT8_MOUSE, Q9JIA9|CATR_MOUSE, Q9JL96|CATM_MOUSE, Q9R014|CATJ_MOUSE	O60911|CATL2_HUMAN		P49065|ALBU_RABIT	P02768|ALBU_HUMAN, P02771|FETA_HUMAN, P43652|AFAM_HUMAN		Q07078|HSP83_ORYSJ, Q69QQ6|HSP82_ORYSJ	P08238|HS90B_HUMAN
			O82171|AGD10_ARATH, Q8H100|AGD8_ARATH, Q9FIQ0|AGD9_ARATH	Q8N6H7|ARFG2_HUMAN		O45734|CPL1_CAEEL	O60911|CATL2_HUMAN, P09668|CATH_HUMAN, P25774|CATS_HUMAN					O02678|PGS1_CANLF	O43300|LRRT2_HUMAN, P21810|PGS1_HUMAN, Q86VH4|LRRT4_HUMAN, Q9BXN1|ASPN_HUMAN		Q9EQZ5|PTGR1_CAVPO	Q14914|PTGR1_HUMAN					Q08CJ7|ARSK_DANRE	P15586|GNS_HUMAN, P15848|ARSB_HUMAN, P22304|IDS_HUMAN, Q6UWY0|ARSK_HUMAN		P06603|TBA1_DROME, P06605|TBA3_DROME	P68363|TBA1B_HUMAN, Q71U36|TBA1A_HUMAN		P68082|MYG_HORSE	P02144|MYG_HUMAN		P0ABQ0|COABC_ECOLI	Q96CD2|COAC_HUMAN		P15979|HA1F_CHICK	P01889|HLAB_HUMAN, P04439|HLAA_HUMAN, P25311|ZA2G_HUMAN, Q29980|MICB_HUMAN, Q29983|MICA_HUMAN					Q71S10|SH21A_MACMU	O60880|SH21A_HUMAN, P20936|RASA1_HUMAN		P08923|LTK_MOUSE, P16092|FGFR1_MOUSE, P21803|FGFR2_MOUSE, P97793|ALK_MOUSE, Q01887|RYK_MOUSE, Q03142|FGFR4_MOUSE, Q61851|FGFR3_MOUSE, Q6J9G1|STYK1_MOUSE, Q78DX7|ROS1_MOUSE, Q8BKG3|PTK7_MOUSE, Q91V87|FGRL1_MOUSE	P11362|FGFR1_HUMAN		P55823|EF2_RABIT, P68105|EF1A1_RABIT, Q71V39|EF1A2_RABIT	P68104|EF1A1_HUMAN		Q07661|NDK1_ORYSJ	P22392|NDKB_HUMAN, Q13232|NDK3_HUMAN
			P25696|ENO2_ARATH	P06733|ENOA_HUMAN, P09104|ENOG_HUMAN, P13929|ENOB_HUMAN		O77081|TPSTA_CAEEL, Q20351|TPSTB_CAEEL	O60507|TPST1_HUMAN, O60704|TPST2_HUMAN					P32750|CHLE_CANLF, Q6AW47|EST5A_CANLF	P06276|CHLE_HUMAN, Q8N0W4|NLGNX_HUMAN, Q8N2Q7|NLGN1_HUMAN		O08569|ZP3R_CAVPO	P04003|C4BPA_HUMAN					Q502B3|B3GL2_DANRE, Q5XJP0|B3G5B_DANRE, Q7T3S5|B3G5A_DANRE	Q7Z7M8|B3GN8_HUMAN, Q9NY97|B3GN2_HUMAN		P07140|ACES_DROME	P06276|CHLE_HUMAN, Q8N0W4|NLGNX_HUMAN, Q8N2Q7|NLGN1_HUMAN		P83005|OSTCN_HORSE	P02818|OSTCN_HUMAN		P0AC53|G6PD_ECOLI	O95479|G6PE_HUMAN		P27043|ANGI_CHICK, P30374|RSFR_CHICK, P81476|RNL2_CHICK	P03950|ANGI_HUMAN, P07998|RNAS1_HUMAN, P34096|RNAS4_HUMAN					Q8WMG7|NLGNX_MACMU	Q8N0W4|NLGNX_HUMAN, Q8N2Q7|NLGN1_HUMAN		Q14DH7|ACSS3_MOUSE, Q3UNX5|ACSM3_MOUSE, Q3URE1|ACSF3_MOUSE, Q80W40|ACSM4_MOUSE, Q8BGA8|ACSM5_MOUSE, Q8K0L3|ACSM2_MOUSE, Q8VCW8|ACSF2_MOUSE, Q91VA0|ACSM1_MOUSE, Q99NB1|ACS2L_MOUSE, Q9D2R0|AACS_MOUSE, Q9QXG4|ACSA_MOUSE	Q92617|NPIB3_HUMAN		P98065|TSG6_RABIT	P16070|CD44_HUMAN, P98066|TSG6_HUMAN, Q15113|PCOC1_HUMAN		Q42972|MDHG_ORYSJ, Q7XDC8|MDHC_ORYSJ	P40926|MDHM_HUMAN
			P25858|G3PC1_ARATH, Q9FX54|G3PC2_ARATH	O14556|G3PT_HUMAN, P04406|G3P_HUMAN		P34308|CAN1_CAEEL	P07384|CAN1_HUMAN, P17655|CAN2_HUMAN, P20807|CAN3_HUMAN					P33703|APOH_CANLF	P02749|APOH_HUMAN, P04003|C4BPA_HUMAN, P08174|DAF_HUMAN, P15529|MCP_HUMAN		O54820|PAPS1_CAVPO	O43252|PAPS1_HUMAN					Q58EG3|NECT3_DANRE	P15151|PVR_HUMAN, P41217|OX2G_HUMAN, Q68D85|NR3L1_HUMAN, Q92692|NECT2_HUMAN		P07486|G3P1_DROME, P07487|G3P2_DROME	O14556|G3PT_HUMAN, P04406|G3P_HUMAN		Q05078|CD44_HORSE	P16070|CD44_HUMAN		P0AC81|LGUL_ECOLI	Q04760|LGUL_HUMAN		P51641|CNTFR_CHICK	P08887|IL6RA_HUMAN, P26992|CNTFR_HUMAN, P29460|IL12B_HUMAN, Q14213|IL27B_HUMAN, Q14626|I11RA_HUMAN					A2D670|OSTCN_MACMU	P02818|OSTCN_HUMAN		Q3TKR3|NAL4C_MOUSE, Q66X01|NLR9C_MOUSE, Q66X03|NLR9A_MOUSE, Q66X05|NAL4F_MOUSE, Q66X19|NAL4E_MOUSE, Q66X22|NLR9B_MOUSE, Q8BU40|NAL4A_MOUSE, Q8C6J9|NAL4B_MOUSE, Q8CIM1|LRC45_MOUSE, Q9DAM1|LRC34_MOUSE	Q86W28|NALP8_HUMAN, Q96MN2|NALP4_HUMAN		Q9TTC6|PPIA_RABIT	O43447|PPIH_HUMAN, P62937|PPIA_HUMAN, Q13356|PPIL2_HUMAN		Q69XQ6|KPRS2_ORYSJ, Q6Z2L5|KPRS1_ORYSJ	Q14558|KPRA_HUMAN
			P28188|RAD2A_ARATH, Q9FPJ4|RAD2B_ARATH, Q9SEH3|RAD2C_ARATH	P62820|RAB1A_HUMAN		P34461|SODE_CAEEL, P34697|SODC_CAEEL	P00441|SODC_HUMAN, P08294|SODE_HUMAN					Q5W7P8|TRBM_CANLF	P07204|TRBM_HUMAN, Q86T13|CLC14_HUMAN, Q9HCU0|CD248_HUMAN, Q9NPY3|C1QR1_HUMAN		P01947|HBA_CAVPO	P69905|HBA_HUMAN					Q6DHL4|SUMO2_DANRE, Q6DI05|SUMO3_DANRE, Q6NV25|SMO3L_DANRE, Q7SZR5|SUMO1_DANRE	P55854|SUMO3_HUMAN		P07764|ALF_DROME	P04075|ALDOA_HUMAN, P05062|ALDOB_HUMAN, P09972|ALDOC_HUMAN		Q08IE6|HMGB1_HORSE	P26583|HMGB2_HUMAN		P0ACE7|HINT_ECOLI	P49773|HINT1_HUMAN		P58267|DPF1_CHICK, P58268|REQU_CHICK, P58270|DPF3_CHICK, Q5F363|JARD2_CHICK, Q5F3R2|KDM5B_CHICK	Q92794|KAT6A_HUMAN					A8T666|PCSK9_MACMU	Q8NBP7|PCSK9_HUMAN		O08576|RUN3A_MOUSE, Q3TYX8|RUFY4_MOUSE, Q6PDC0|RUN3B_MOUSE, Q80Y56|RBNS5_MOUSE, Q810B6|ANFY1_MOUSE, Q810J8|ZFYV1_MOUSE, Q8BIJ7|RUFY1_MOUSE, Q8BL66|EEA1_MOUSE, Q8R4C2|RUFY2_MOUSE, Q8VDC1|FYCO1_MOUSE, Q9D394|RUFY3_MOUSE	Q96T51|RUFY1_HUMAN		P13355|GTR1_RABIT, P46408|GTR5_RABIT, Q9XSC2|GTR3_RABIT	P11169|GTR3_HUMAN		Q7XEK4|ACA7_ORYSJ	P16615|AT2A2_HUMAN, Q93084|AT2A3_HUMAN
			P42825|DNAJ2_ARATH, Q94AW8|DNAJ3_ARATH, Q9LZK5|DNJ19_ARATH	P25686|DNJB2_HUMAN		P34888|WNT1_CAEEL, P34889|WNT2_CAEEL, Q10459|MOM2_CAEEL	O14904|WNT9A_HUMAN					A0A8C0NGY6|YAP1_CANLF, A0A8I3PQN6|WWTR1_CANLF	O95817|BAG3_HUMAN, Q86UL8|MAGI2_HUMAN		P16413|GSTM1_CAVPO	P09211|GSTP1_HUMAN					Q7ZTS4|K1C18_DANRE	P05783|K1C18_HUMAN, P08727|K1C19_HUMAN, P13645|K1C10_HUMAN, P35527|K1C9_HUMAN		P07909|ROA1_DROME, P48810|RB87F_DROME, Q02926|RB97D_DROME	P22626|ROA2_HUMAN		Q27IM2|PTHY_HORSE	P01270|PTHY_HUMAN		P0AD61|KPYK1_ECOLI	P14618|KPYM_HUMAN		P79996|MK09_CHICK	P27361|MK03_HUMAN, P28482|MK01_HUMAN, P45983|MK08_HUMAN, Q15759|MK11_HUMAN, Q16539|MK14_HUMAN					F7EZ75|SIR5_MACMU	Q9NXA8|SIR5_HUMAN		A0A494BA31|B3A4_MOUSE, A2AJN7|S4A11_MOUSE, E9Q3M5|S4A5_MOUSE, O88343|S4A4_MOUSE, P04919|B3AT_MOUSE, P13808|B3A2_MOUSE, P16283|B3A3_MOUSE, Q5DTL9|S4A10_MOUSE, Q8BTY2|S4A7_MOUSE, Q8JZR6|S4A8_MOUSE	Q2Y0W8|S4A8_HUMAN		O19048|PCBP1_RABIT, O19049|HNRPK_RABIT	Q00341|VIGLN_HUMAN, Q15365|PCBP1_HUMAN		Q852M4|PLAT3_ORYSJ	Q04609|FOLH1_HUMAN, Q9Y3Q0|NALD2_HUMAN
			P93834|HXK2_ARATH, Q42525|HXK1_ARATH, Q9T071|HXKL2_ARATH	P19367|HXK1_HUMAN		P41990|APX1_CAEEL	O00548|DLL1_HUMAN, P78504|JAG1_HUMAN, Q9NR61|DLL4_HUMAN					A0A8I3NFE2|SHIP2_CANLF, Q29467|I5P1_CANLF	O60880|SH21A_HUMAN, P20936|RASA1_HUMAN		P17647|IGF1_CAVPO	P05019|IGF1_HUMAN					Q66I21|AL8A1_DANRE, Q7SY23|AL4A1_DANRE, Q7ZVB2|A9A1A_DANRE, Q802W2|A9A1B_DANRE	Q8IZ83|A16A1_HUMAN		O18408|AMYR_DROME, P08144|AMYA_DROME, P81641|AMYB_DROME	P0DUB6|AMY1A_HUMAN		Q28377|FINC_HORSE	P02751|FINC_HUMAN		P0AEE3|DEGS_ECOLI	Q92743|HTRA1_HUMAN		Q5ZHY5|CHIP_CHICK, Q5ZLF0|F10A1_CHICK, Q5ZMC3|WSDU1_CHICK	O43765|SGTA_HUMAN, P31948|STIP1_HUMAN, P53804|TTC3_HUMAN					F7FQM7|APOA1_MACMU	P02647|APOA1_HUMAN		A2ALU4|SHRM2_MOUSE, O70209|PDLI3_MOUSE, O70400|PDLI1_MOUSE, Q1W617|SHRM4_MOUSE, Q5SX79|SHRM1_MOUSE, Q8BWB1|SYP2L_MOUSE, Q8CC35|SYNPO_MOUSE, Q8R1G6|PDLI2_MOUSE, Q91YE8|SYNP2_MOUSE, Q9QXN0|SHRM3_MOUSE	O00151|PDLI1_HUMAN		P02602|MYL1_RABIT	P08590|MYL3_HUMAN, P14649|MYL6B_HUMAN, P60660|MYL6_HUMAN		Q8S919|UBC5B_ORYSJ, Q8S920|UBC5A_ORYSJ	P60604|UB2G2_HUMAN
			Q3EDG5|TPST_ARATH	O60243|H6ST1_HUMAN, Q8IZP7|H6ST3_HUMAN, Q96MM7|H6ST2_HUMAN		Q09433|THIO1_CAEEL, Q17424|THIO2_CAEEL, Q9TW67|NGLY1_CAEEL	P10599|THIO_HUMAN					B8K1W2|ABCBB_CANLF, Q5U820|CFTR_CANLF, Q6UR05|MRP1_CANLF	Q8NE71|ABCF1_HUMAN		P22781|DDC_CAVPO	P20711|DDC_HUMAN					Q90Y50|CXAR_DANRE	P25189|MYP0_HUMAN, P78310|CXAR_HUMAN, Q5DX21|IGS11_HUMAN, Q96AP7|ESAM_HUMAN		P10180|CUT_DROME, P40427|EXD_DROME, Q9NJB5|ONEC_DROME	P40424|PBX1_HUMAN		Q29482|CLUS_HORSE	P10909|CLUS_HUMAN		P0AET8|HDHA_ECOLI	Q9BPX1|DHB14_HUMAN		Q90W79|CNTN5_CHICK	O94779|CNTN5_HUMAN, Q4KMG0|CDON_HUMAN, Q6UXM1|LRIG3_HUMAN, Q8IWV2|CNTN4_HUMAN, Q9BWV1|BOC_HUMAN					P00002|CYC_MACMU	P99999|CYC_HUMAN		A2BDX3|MOCS3_MOUSE, P31254|UBA1Y_MOUSE, Q02053|UBA1_MOUSE, Q8C7R4|UBA6_MOUSE, Q8C878|UBA3_MOUSE, Q8VBW6|ULA1_MOUSE, Q8VE47|UBA5_MOUSE, Q9DBK7|UBA7_MOUSE, Q9R1T2|SAE1_MOUSE, Q9Z1F9|SAE2_MOUSE	P22314|UBA1_HUMAN		P02742|CRP_RABIT	P02741|CRP_HUMAN, P02743|SAMP_HUMAN, P47972|NPTX2_HUMAN		B9FDB8|ALN_ORYSJ	Q14195|DPYL3_HUMAN, Q9BPU6|DPYL5_HUMAN
			Q683C9|AUR2_ARATH, Q9M077|AUR1_ARATH	O14965|AURKA_HUMAN, Q96GD4|AURKB_HUMAN		Q10038|VHP1_CAEEL	P51452|DUS3_HUMAN, Q13115|DUS4_HUMAN, Q6B8I1|DS13A_HUMAN					E2RK30|PKHD1_CANLF, Q75ZY9|MET_CANLF	P08581|MET_HUMAN, Q9UHN6|CEIP2_HUMAN		P26617|VEGFA_CAVPO	P15692|VEGFA_HUMAN					Q0P487|NB5R2_DANRE, Q502I6|NB5R4_DANRE, Q9DEX7|FADS2_DANRE	P00387|NB5R3_HUMAN, Q6BCY4|NB5R2_HUMAN		P12370|KAPC1_DROME, P16911|KAPC2_DROME	P17612|KAPCA_HUMAN, Q8N5S9|KKCC1_HUMAN		Q2QLA9|MET_HORSE	P08581|MET_HUMAN		P0AFD1|NUOE_ECOLI	P19404|NDUV2_HUMAN		O93256|K1C19_CHICK, Q6PVZ1|K1C14_CHICK	P05783|K1C18_HUMAN, P08727|K1C19_HUMAN, P13645|K1C10_HUMAN, P35527|K1C9_HUMAN					P28469|ADH1A_MACMU	P00325|ADH1B_HUMAN		B2RQR8|ECE2_MOUSE, P0DPD9|EFCE2_MOUSE, P0DPE0|EFMT4_MOUSE, P70669|PHEX_MOUSE, Q4PZA2|ECE1_MOUSE, Q61391|NEP_MOUSE, Q91YR5|EFNMT_MOUSE, Q9EQF2|KELL_MOUSE, Q9JLI3|MMEL1_MOUSE, Q9JMI0|ECEL1_MOUSE	P42892|ECE1_HUMAN		P13490|LDHB_RABIT, P13491|LDHA_RABIT	P00338|LDHA_HUMAN, P07195|LDHB_HUMAN		P0C5C9|REHYA_ORYSJ, P0C5D1|REHYB_ORYSJ	P30041|PRDX6_HUMAN
			Q6Q4D0|TONS_ARATH	P13489|RINI_HUMAN, Q86W28|NALP8_HUMAN, Q96MN2|NALP4_HUMAN		Q10916|ASM1_CAEEL, Q23498|ASM2_CAEEL, Q9UAY4|ASM3_CAEEL	Q92484|ASM3A_HUMAN					P27799|S6A12_CANLF, Q00589|SC6A6_CANLF	Q9NP91|S6A20_HUMAN, Q9UN76|S6A14_HUMAN		P27916|APOC2_CAVPO	P02655|APOC2_HUMAN					F1QC17|EMI1A_DANRE	Q13201|MMRN1_HUMAN, Q96A84|EMID1_HUMAN, Q9H8L6|MMRN2_HUMAN, Q9NT22|EMIL3_HUMAN		P13055|E75BB_DROME, P17671|E75BC_DROME, P17672|E75BA_DROME	Q14995|NR1D2_HUMAN		Q2QLB0|CAV1_HORSE	Q03135|CAV1_HUMAN		P0AGE9|SUCD_ECOLI	P53396|ACLY_HUMAN		P28675|PGS2_CHICK	O43300|LRRT2_HUMAN, P07585|PGS2_HUMAN, P21810|PGS1_HUMAN, Q86VH4|LRRT4_HUMAN, Q9BXN1|ASPN_HUMAN					P67997|PRIO_MACMU	P04156|PRIO_HUMAN		D0QMC3|MNDAL_MOUSE, O35368|IFI3_MOUSE, P0DOV1|IFI5B_MOUSE, P0DOV2|IFI4_MOUSE, Q3V3Q4|IFI8_MOUSE, Q504N7|IFIXL_MOUSE, Q8BV49|IFIX_MOUSE, Q8CGE8|IFI5A_MOUSE, Q91VJ1|AIM2_MOUSE, Q9R002|IFI2_MOUSE	Q16666|IF16_HUMAN		P25704|ENOB_RABIT	P06733|ENOA_HUMAN, P09104|ENOG_HUMAN, P13929|ENOB_HUMAN		P42211|ASPRX_ORYSJ, Q42456|ASPR1_ORYSJ	P07339|CATD_HUMAN
			Q7XJ60|EB1A_ARATH, Q9FGQ6|EB1C_ARATH, Q9FJJ5|EB1B_ARATH	Q15555|MARE2_HUMAN		Q17446|PMK1_CAEEL, Q8MXI4|PMK2_CAEEL	Q15759|MK11_HUMAN, Q16539|MK14_HUMAN					Q1HG70|MP2K2_CANLF	P36507|MP2K2_HUMAN, P45985|MP2K4_HUMAN, Q9BYP7|WNK3_HUMAN		P49254|CRP_CAVPO	P02741|CRP_HUMAN					Q6IQP3|CALUA_DANRE, Q7SXV9|CALUB_DANRE, Q7ZUC2|CAB45_DANRE	Q14257|RCN2_HUMAN, Q15293|RCN1_HUMAN		A1Z6J5|TBCE_DROME, P13496|DCTN1_DROME, Q9VJE5|CL190_DROME	Q15813|TBCE_HUMAN		Q2QLB1|CAV2_HORSE	P51636|CAV2_HUMAN		P15034|AMPP_ECOLI	P12955|PEPD_HUMAN		Q5F489|TAF3_CHICK, Q5ZK36|ING3_CHICK, Q5ZKY4|ING4_CHICK	Q92576|PHF3_HUMAN, Q9H160|ING2_HUMAN, Q9UK53|ING1_HUMAN					Q28502|APOE_MACMU	P02649|APOE_HUMAN		E9PVD3|PCD16_MOUSE, O35161|CELR1_MOUSE, Q2PZL6|FAT4_MOUSE, Q5F226|FAT2_MOUSE, Q8BNA6|FAT3_MOUSE, Q8C206|GP157_MOUSE, Q91ZI0|CELR3_MOUSE, Q99PF4|CAD23_MOUSE, Q99PJ1|PCD15_MOUSE, Q9R0M0|CELR2_MOUSE	Q9HCU4|CELR2_HUMAN		P31661|SC6A8_RABIT, P48055|S6A12_RABIT	Q9NP91|S6A20_HUMAN, Q9UN76|S6A14_HUMAN		P51823|ARF2_ORYSJ, Q06396|ARF1_ORYSJ	P61204|ARF3_HUMAN
			Q8GXN9|TGH_ARATH, Q94C11|SUGP1_ARATH	A4D1E1|Z804B_HUMAN, Q9UKJ3|GPTC8_HUMAN		Q17941|AKT1_CAEEL, Q9XTG7|AKT2_CAEEL	P08567|PLEK_HUMAN, P31751|AKT2_HUMAN					A7YH32|CING_CANLF, Q258K2|MYH9_CANLF	P35579|MYH9_HUMAN, Q7Z406|MYH14_HUMAN		P49255|SAMP_CAVPO	P02743|SAMP_HUMAN					Q7ZW86|CWC27_DANRE	O43447|PPIH_HUMAN, P23284|PPIB_HUMAN, P62937|PPIA_HUMAN, Q13356|PPIL2_HUMAN		P13709|FSH_DROME, Q9W0T1|NU301_DROME	Q12830|BPTF_HUMAN, Q9UIF8|BAZ2B_HUMAN		Q9TU09|LEP_HORSE	P41159|LEP_HUMAN		P15043|RECQ_ECOLI	P46063|RECQ1_HUMAN		Q5ZI72|HNRDL_CHICK, Q5ZLN5|TADBP_CHICK	O14979|HNRDL_HUMAN, P22626|ROA2_HUMAN, Q14498|RBM39_HUMAN, Q99729|ROAA_HUMAN					Q28504|LEP_MACMU	P41159|LEP_HUMAN		E9Q557|DESP_MOUSE, P63325|RS10_MOUSE, Q69ZZ9|K0754_MOUSE, Q8CJ27|ASPM_MOUSE, Q8R0W0|EPIPL_MOUSE, Q91ZU6|DYST_MOUSE, Q9D952|EVPL_MOUSE, Q9QXS1|PLEC_MOUSE, Q9QXZ0|MACF1_MOUSE, Q9R269|PEPL_MOUSE	Q9UPN3|MACF1_HUMAN		Q28888|PGS2_RABIT	P07585|PGS2_HUMAN, Q6EMK4|VASN_HUMAN, Q9BXN1|ASPN_HUMAN		Q1EHT7|C3H4_ORYSJ	Q08211|DHX9_HUMAN, Q7Z478|DHX29_HUMAN
			P52410|KASC1_ARATH, Q8L3X9|KASM_ARATH, Q9C9P4|KASC2_ARATH	P49327|FAS_HUMAN		Q18879|CAV2_CAEEL, Q94051|CAV1_CAEEL	P51636|CAV2_HUMAN, Q03135|CAV1_HUMAN					Q28295|VWF_CANLF	P04275|VWF_HUMAN, Q8N8U9|BMPER_HUMAN, Q9Y6R7|FCGBP_HUMAN		P60518|GBRL1_CAVPO	Q9H0R8|GBRL1_HUMAN					Q6NXB2|PDZ11_DANRE	O14907|TX1B3_HUMAN, Q14005|IL16_HUMAN, Q86UL8|MAGI2_HUMAN, Q9HAP6|LIN7B_HUMAN		P15007|ENO_DROME	P06733|ENOA_HUMAN, P09104|ENOG_HUMAN, P13929|ENOB_HUMAN		Q9TV13|CASP1_HORSE	P42574|CASP3_HUMAN		P21179|CATE_ECOLI	P04040|CATA_HUMAN		Q5ZKG2|BRD7_CHICK	P36776|LONM_HUMAN, P46459|NSF_HUMAN, P55072|TERA_HUMAN, Q6PL18|ATAD2_HUMAN, Q92793|CBP_HUMAN					Q8WN63|ANGI_MACMU	P03950|ANGI_HUMAN		O54909|RDH16_MOUSE, O55240|RDH5_MOUSE, O88451|RDH7_MOUSE, P51656|DHB1_MOUSE, P51658|DHB2_MOUSE, P51661|DHI2_MOUSE, Q58NB6|DHRS9_MOUSE, Q80XN0|BDH_MOUSE, Q8K3P0|DR9C7_MOUSE, Q9R092|H17B6_MOUSE	O75452|RDH16_HUMAN		P19761|TFPI1_RABIT	O43278|SPIT1_HUMAN, P10646|TFPI1_HUMAN, Q06481|APLP2_HUMAN		Q2R374|RBR2_ORYSJ, Q84QM3|RBR1_ORYSJ	P06400|RB_HUMAN
			Q8RVL2|DEK1_ARATH	P07384|CAN1_HUMAN, P17655|CAN2_HUMAN, P20807|CAN3_HUMAN		P49595|PPM1G_CAEEL, P49596|PP2C2_CAEEL, Q19775|PPM1A_CAEEL	Q5SGD2|PPM1L_HUMAN					Q50KA8|NDKB_CANLF, Q50KA9|NDKA_CANLF	P22392|NDKB_HUMAN, Q13232|NDK3_HUMAN		P63152|GRP_CAVPO	P07492|GRP_HUMAN					A0A0R4IVA4|CC14A_DANRE, A1L1R5|PTPC1_DANRE	A4D256|CC14C_HUMAN, Q16667|CDKN3_HUMAN		P18432|MLR_DROME, P40423|SQH_DROME	O14950|ML12B_HUMAN, P24844|MYL9_HUMAN		Q9XTA0|DOPO_HORSE	P09172|DOPO_HUMAN		P21693|DBPA_ECOLI	Q13838|DX39B_HUMAN		A0A1D5PUP4|RECK_CHICK, P01005|IOVO_CHICK, P10184|IOV7_CHICK, P85000|ISK1L_CHICK	P00995|ISK1_HUMAN					Q95KL9|TIMP1_MACMU	P01033|TIMP1_HUMAN		O54916|REPS1_MOUSE, P42567|EPS15_MOUSE, Q60902|EP15R_MOUSE, Q7TQ48|SRCA_MOUSE, Q80XA6|REPS2_MOUSE, Q8BH64|EHD2_MOUSE, Q9EQP2|EHD4_MOUSE, Q9QXY6|EHD3_MOUSE, Q9WVK4|EHD1_MOUSE	Q9H4M9|EHD1_HUMAN, Q9NZN3|EHD3_HUMAN		P57999|ZAN_RABIT	P04275|VWF_HUMAN, Q8N8U9|BMPER_HUMAN, Q9Y6R7|FCGBP_HUMAN		Q65WY8|SSP1B_ORYSJ, Q9LGR0|SSP1A_ORYSJ	P26583|HMGB2_HUMAN
			Q8LFG1|AMY2_ARATH, Q8VZ56|AMY1_ARATH, Q94A41|AMY3_ARATH	P0DUB6|AMY1A_HUMAN		Q19791|GON1_CAEEL	O75173|ATS4_HUMAN, Q8TE58|ATS15_HUMAN, Q9UNA0|ATS5_HUMAN					Q5F2N4|FUT10_CANLF, Q659L1|FUT9_CANLF	Q11128|FUT5_HUMAN, Q9Y231|FUT9_HUMAN		P70105|MCP_CAVPO	P15529|MCP_HUMAN					A0A1D5NSM8|SVEP1_DANRE	Q13219|PAPP1_HUMAN, Q4LDE5|SVEP1_HUMAN, Q7Z408|CSMD2_HUMAN		P23572|CDK1_DROME, P23573|CDK2_DROME	Q00526|CDK3_HUMAN, Q00532|CDKL1_HUMAN		O02722|TIMP1_HORSE	P01033|TIMP1_HUMAN		P24182|ACCC_ECOLI	P05165|PCCA_HUMAN		B6ZLK2|CHD1_CHICK, O12944|RAD54_CHICK, Q06A37|CHD7_CHICK, Q9DG67|RA54B_CHICK	Q8TDI0|CHD5_HUMAN					Q9BDP2|TNR6_MACMU	P25445|TNR6_HUMAN		O54965|RNF13_MOUSE, Q5SPX3|RN215_MOUSE, Q5SWK7|RN145_MOUSE, Q7TMV1|RN139_MOUSE, Q8BGI1|RNF24_MOUSE, Q8BP31|RN122_MOUSE, Q91XF4|RN167_MOUSE, Q99MB7|RN141_MOUSE, Q9D9X6|ZSWM2_MOUSE, Q9DAH2|ZNRF4_MOUSE	Q9H9V4|RN122_HUMAN		P41336|PAHO_RABIT, P68006|NPY_RABIT, Q9TR93|PYY_RABIT	P01298|PAHO_HUMAN		Q69JW2|NRP2_ORYSJ, Q7X7C9|NRP1_ORYSJ	Q01105|SET_HUMAN
			Q8VZC3|AL121_ARATH, Q9S795|BADH1_ARATH, Q9STS1|BADH2_ARATH	Q8IZ83|A16A1_HUMAN		Q20977|STATB_CAEEL, Q9NAD6|STAT1_CAEEL	P40763|STAT3_HUMAN, P42224|STAT1_HUMAN					Q6F3J0|NFKB1_CANLF, Q6JAN1|INVS_CANLF	Q96KQ7|EHMT2_HUMAN, Q9BYW2|SETD2_HUMAN		P97739|ECE1_CAVPO	P42892|ECE1_HUMAN					A0A8M1NHK4|RBM47_DANRE, Q08BH5|RBM46_DANRE, Q7T1H5|DND1_DANRE	O60506|HNRPQ_HUMAN		P27091|60A_DROME, P54631|SCW_DROME	P22004|BMP6_HUMAN, Q99988|GDF15_HUMAN		O46542|PGS2_HORSE	P07585|PGS2_HUMAN		P25437|FRMA_ECOLI	P00325|ADH1B_HUMAN		F1NBL0|MUC6_CHICK, Q2PC93|SSPO_CHICK, Q98UI9|MUC5B_CHICK	P04275|VWF_HUMAN, Q8N8U9|BMPER_HUMAN					A0A5F8AH41|PNMT_MACMU	P40261|NNMT_HUMAN		P05213|TBA1B_MOUSE, P05214|TBA3_MOUSE, P68368|TBA4A_MOUSE, P68369|TBA1A_MOUSE, P68373|TBA1C_MOUSE, Q3UX10|TBAL3_MOUSE, Q9JJZ2|TBA8_MOUSE	P68363|TBA1B_HUMAN, P68366|TBA4A_HUMAN, Q71U36|TBA1A_HUMAN, Q9BQE3|TBA1C_HUMAN		P98136|CO8A_RABIT	P07357|CO8A_HUMAN, P10643|CO7_HUMAN, P13671|CO6_HUMAN		Q7XKF3|PORA_ORYSJ, Q8W3D9|PORB_ORYSJ	P16152|CBR1_HUMAN
			Q8W034|RNP1_ARATH	O14979|HNRDL_HUMAN, P22626|ROA2_HUMAN, Q99729|ROAA_HUMAN		Q10021|RSP5_CAEEL, Q23120|RSP2_CAEEL, Q23121|RSP1_CAEEL	Q13247|SRSF6_HUMAN					Q863H1|SFRP2_CANLF, Q8WMU5|FZD6_CANLF	Q8N474|SFRP1_HUMAN, Q92765|SFRP3_HUMAN		Q64405|CATA_CAVPO	P04040|CATA_HUMAN					A1L1V4|LOL2B_DANRE	O43866|CD5L_HUMAN, Q86VB7|C163A_HUMAN, Q9Y4K0|LOXL2_HUMAN		P37236|FRQ1_DROME, P42325|NCAH_DROME, Q9VWX8|FRQ2_DROME	P35243|RECO_HUMAN		O62812|IL8_HORSE	P10145|IL8_HUMAN		P31142|THTM_ECOLI	Q16762|THTR_HUMAN		P02112|HBB_CHICK, P02127|HBRH_CHICK, P02128|HBE_CHICK	P02042|HBD_HUMAN, P68871|HBB_HUMAN					A1YQ92|ODAM_MACMU	A1E959|ODAM_HUMAN		A2AEV7|CC120_MOUSE, P26040|EZRI_MOUSE, P26041|MOES_MOUSE, P26043|RADI_MOUSE, P46662|MERL_MOUSE, Q7TN12|INAVA_MOUSE, Q8BIE6|FRM4A_MOUSE, Q8BM54|MYLIP_MOUSE, Q8C0V9|FRMD6_MOUSE, Q920B0|FRM4B_MOUSE	P26038|MOES_HUMAN		P98138|TGFA_RABIT	O14944|EREG_HUMAN, P15514|AREG_HUMAN, Q99075|HBEGF_HUMAN		Q8H2J9|GPDA_ORYSJ	P21695|GPDA_HUMAN, Q8N335|GPD1L_HUMAN
			Q93VP3|IF5A2_ARATH, Q9C505|IF5A3_ARATH, Q9XI91|IF5A1_ARATH	P63241|IF5A1_HUMAN		Q45FX5|VAV_CAEEL	Q16674|MIA_HUMAN, Q92888|ARHG1_HUMAN, Q9UKW4|VAV3_HUMAN					Q8MKI8|RAD51_CANLF	O75771|RA51D_HUMAN, Q06609|RAD51_HUMAN, Q14565|DMC1_HUMAN		Q920N9|DCXR_CAVPO	Q7Z4W1|DCXR_HUMAN					A5HAK0|RNSL3_DANRE	P03950|ANGI_HUMAN, P07998|RNAS1_HUMAN, P34096|RNAS4_HUMAN		P40797|PNUT_DROME, P42207|SEPT1_DROME, P54359|SEPT2_DROME	Q9UH03|SEPT3_HUMAN		P01245|SOMA_HORSE	P01241|SOMA_HUMAN		P38038|CYSJ_ECOLI	P16435|NCPR_HUMAN		P02565|MYH1B_CHICK, P13538|MYSS_CHICK, P29616|MYSC_CHICK	Q9UKX3|MYH13_HUMAN, Q9Y2K3|MYH15_HUMAN					O46533|RNAS6_MACMU	P12724|ECP_HUMAN		P55288|CAD11_MOUSE, P70407|CADH9_MOUSE, P70408|CAD10_MOUSE, P97291|CADH8_MOUSE, P97326|CADH6_MOUSE, Q5RJH3|CAD12_MOUSE, Q6PFX6|CAD24_MOUSE, Q8BM92|CADH7_MOUSE, Q9WTP5|CAD22_MOUSE, Q9Z0M3|CAD20_MOUSE	P55285|CADH6_HUMAN		Q09YN0|ASZ1_RABIT	Q96KQ7|EHMT2_HUMAN, Q9BQG2|NUD12_HUMAN, Q9BYW2|SETD2_HUMAN		Q9FVZ7|MSBP1_ORYSJ, Q9FVZ9|MSBP2_ORYSJ	O00264|PGRC1_HUMAN
			Q94A06|M2K1_ARATH, Q9S7U9|M2K2_ARATH	P36507|MP2K2_HUMAN, P45985|MP2K4_HUMAN		Q8I4E2|LST4_CAEEL	O60493|SNX3_HUMAN, O95219|SNX4_HUMAN, Q9Y5X2|SNX8_HUMAN					Q9GL24|CATL1_CANLF	O60911|CATL2_HUMAN, P09668|CATH_HUMAN, Q9UBX1|CATF_HUMAN		Q9JK68|GLHA_CAVPO	P01215|GLHA_HUMAN					A8WGA0|C27C1_DANRE, F1Q8C3|CP2K6_DANRE	P08684|CP3A4_HUMAN, P24557|THAS_HUMAN		P47938|THIO1_DROME, Q8IFW4|THIOT_DROME, Q9V429|THIO2_DROME	P10599|THIO_HUMAN		P02561|TPM4_HORSE	P67936|TPM4_HUMAN		P45563|XAPA_ECOLI	P00491|PNPH_HUMAN		O93510|GELS_CHICK, P02640|VILI_CHICK, Q5ZIV9|SCIN_CHICK	P06396|GELS_HUMAN, P40121|CAPG_HUMAN					P02653|APOA2_MACMU	P02652|APOA2_HUMAN		A2AKK5|ACNT1_MOUSE, O55137|ACOT1_MOUSE, Q32Q92|ACOT6_MOUSE, Q6Q2Z6|ACOT5_MOUSE, Q8BGG9|ACNT2_MOUSE, Q8BWN8|ACOT4_MOUSE, Q91X34|BAAT_MOUSE, Q9QYR7|ACOT3_MOUSE, Q9QYR9|ACOT2_MOUSE	Q8N9L9|ACOT4_HUMAN		Q6IVG4|ACAP2_RABIT	Q8IYB5|SMAP1_HUMAN, Q8N6H7|ARFG2_HUMAN, Q96P64|AGAP4_HUMAN		Q9XEA6|CYSK1_ORYSJ, Q9XEA8|CYSK2_ORYSJ	P35520|CBS_HUMAN
			Q94AU2|SC221_ARATH, Q9LVM9|YKT62_ARATH, Q9ZRD6|YKT61_ARATH	Q96IW7|SC22A_HUMAN		P36608|NCS1_CAEEL, P36609|NCS2_CAEEL, Q8WT44|UBPH_CAEEL	P35243|RECO_HUMAN					Q9XS65|PTGDS_CANLF	P07360|CO8G_HUMAN, P41222|PTGDS_HUMAN, P80188|NGAL_HUMAN		Q9WTM2|DDX6_CAVPO	Q13838|DX39B_HUMAN					A8WGB1|CCBE1_DANRE	P04278|SHBG_HUMAN, P07225|PROS_HUMAN, Q14393|GAS6_HUMAN		P61851|SODC_DROME, Q7JR71|SODE_DROME	P00441|SODC_HUMAN, P08294|SODE_HUMAN		P02791|FRIL_HORSE	P02792|FRIL_HUMAN		P46883|AMO_ECOLI	O75106|AOC2_HUMAN		P07228|ITB1_CHICK	O95965|ITGBL_HUMAN, P05106|ITB3_HUMAN, P05556|ITB1_HUMAN, P18084|ITB5_HUMAN					P15426|TPIS_MACMU	P60174|TPIS_HUMAN		E9Q7X6|HEG1_MOUSE, P19467|MUC13_MOUSE, Q3MI99|CCBE1_MOUSE, Q6GUQ1|EGFL8_MOUSE, Q80V70|MEGF6_MOUSE, Q8C088|EGFEM_MOUSE, Q91V88|NPNT_MOUSE, Q9JJZ5|EGFL6_MOUSE, Q9QXT5|EGFL7_MOUSE	Q6UXI9|NPNT_HUMAN		Q6IY74|LSHB_RABIT	P01229|LSHB_HUMAN, P0DN86|CGB3_HUMAN, Q6NT52|CGB2_HUMAN		P0DKK7|RL7A2_ORYSJ, P35685|RL7A1_ORYSJ	P62424|RL7A_HUMAN
			F4HVZ1|CATB1_ARATH, Q93VC9|CATB2_ARATH, Q94K85|CATB3_ARATH	P07858|CATB_HUMAN		Q966W3|NDST_CAEEL	Q7LFX5|CHSTF_HUMAN, Q9Y661|HS3S4_HUMAN, Q9Y663|HS3SA_HUMAN					P05123|KCRM_CANLF, P05124|KCRB_CANLF	P06732|KCRM_HUMAN, P12277|KCRB_HUMAN		Q9Z0S8|B3A2_CAVPO	Q2Y0W8|S4A8_HUMAN					A8WIP6|CDK20_DANRE, Q6AXJ9|CDKL1_DANRE	Q00526|CDK3_HUMAN, Q00532|CDKL1_HUMAN		P91938|TRXR1_DROME, Q9VNT5|TRXR2_DROME	P09622|DLDH_HUMAN, Q16881|TRXR1_HUMAN		P04365|IATR_HORSE	P02760|AMBP_HUMAN		P52061|IXTPA_ECOLI	Q9BY32|ITPA_HUMAN		P0C1H3|H2B1_CHICK, P0C1H4|H2B5_CHICK, P0C1H5|H2B7_CHICK, Q9PSW9|H2B8_CHICK	Q16778|H2B2E_HUMAN					P16003|CD4_MACMU	P01730|CD4_HUMAN		O08738|CASP6_MOUSE, O35732|CFLAR_MOUSE, O88843|CRADD_MOUSE, O89094|CASPE_MOUSE, O89110|CASP8_MOUSE, P29594|CASP2_MOUSE, P70677|CASP3_MOUSE, P97864|CASP7_MOUSE, Q8C3Q9|CASP9_MOUSE	P42574|CASP3_HUMAN		O46377|PGS1_RABIT	O43300|LRRT2_HUMAN, P21810|PGS1_HUMAN, Q86VH4|LRRT4_HUMAN		Q6YZW2|RB208_ORYSJ	Q13310|PABP4_HUMAN, Q9H361|PABP3_HUMAN
			A8MR89|AEL1_ARATH, Q9C9G6|AE7_ARATH, Q9SR25|AEL2_ARATH	Q9H5X1|CIA2A_HUMAN		O45933|SEH1_CAEEL, Q9N4A7|SEC13_CAEEL, Q9XW12|CIAO1_CAEEL	P55735|SEC13_HUMAN					P79150|FGF7_CANLF	O95750|FGF19_HUMAN, P21781|FGF7_HUMAN, Q9GZV9|FGF23_HUMAN		Q9Z2R5|APOC3_CAVPO	P02656|APOC3_HUMAN					B0S5N4|PLXA3_DANRE	O15031|PLXB2_HUMAN, O60486|PLXC1_HUMAN, Q9UIW2|PLXA1_HUMAN		Q27297|RAD51_DROME	O75771|RA51D_HUMAN, Q06609|RAD51_HUMAN, Q14565|DMC1_HUMAN		P05012|IFNB_HORSE	P01574|IFNB_HUMAN		P75960|NPD_ECOLI	Q9NXA8|SIR5_HUMAN		P13387|EGFR_CHICK	P00533|EGFR_HUMAN, P04626|ERBB2_HUMAN, P21860|ERBB3_HUMAN, Q15303|ERBB4_HUMAN					P22762|GLHA_MACMU	P01215|GLHA_HUMAN		O70126|AURKB_MOUSE, O88445|AURKC_MOUSE, P53351|PLK2_MOUSE, Q07832|PLK1_MOUSE, Q3U3Q1|ULK3_MOUSE, Q4FZD7|PLK5_MOUSE, Q60806|PLK3_MOUSE, Q64702|PLK4_MOUSE, Q69ZM6|STK36_MOUSE	Q96GD4|AURKB_HUMAN		O46379|LUM_RABIT	P51884|LUM_HUMAN, P51888|PRELP_HUMAN, Q99983|OMD_HUMAN		O48653|DPOLA_ORYSJ	P09884|DPOLA_HUMAN
			Q84UC7|BAC1_ARATH, Q93XM7|MCAT_ARATH, Q9CA93|BAC2_ARATH	Q9H1K4|GHC2_HUMAN		Q11090|YWY3_CAEEL, Q9TXJ0|CMK1_CAEEL	Q14012|KCC1A_HUMAN, Q8IU85|KCC1D_HUMAN					Q32KH0|ARSK_CANLF	P15586|GNS_HUMAN, P22304|IDS_HUMAN, Q6UWY0|ARSK_HUMAN		O08893|CALCR_CAVPO	Q03431|PTH1R_HUMAN					B3DIG4|FZD5_DANRE, Q5RH73|SMO_DANRE	Q8N474|SFRP1_HUMAN, Q92765|SFRP3_HUMAN		Q86PD7|QPCT2_DROME, Q9VRQ9|QPCT1_DROME	Q16769|QPCT_HUMAN, Q9NXS2|QPCTL_HUMAN		P05619|ILEU_HORSE	P01008|ANT3_HUMAN		P76113|CURA_ECOLI	Q14914|PTGR1_HUMAN		P13590|NCAM1_CHICK	O15394|NCAM2_HUMAN, P01730|CD4_HUMAN, P13591|NCAM1_HUMAN, P19320|VCAM1_HUMAN					P40286|H1T_MACMU	P10412|H14_HUMAN		O08641|SH3Y1_MOUSE, O89100|GRAP2_MOUSE, Q60631|GRB2_MOUSE, Q62422|OSTF1_MOUSE, Q7TSG5|SH321_MOUSE, Q8K3E5|AHI1_MOUSE, Q91V09|WDR13_MOUSE, Q9CX99|GRAP_MOUSE	P20936|RASA1_HUMAN, P62993|GRB2_HUMAN		G1T7U7|NAAA_RABIT	Q02083|NAAA_HUMAN, Q13510|ASAH1_HUMAN		Q0DGP6|NSF_ORYSJ	P46459|NSF_HUMAN
			Q8VY09|DJ1C_ARATH, Q9FPF0|DJ1A_ARATH, Q9MAH3|DJ1B_ARATH	Q99497|PARK7_HUMAN		Q9XU75|SURO1_CAEEL	P15086|CBPB1_HUMAN, P48052|CBPA2_HUMAN, Q96IY4|CBPB2_HUMAN					Q4LAL9|CATD_CANLF, Q8SQ41|PEPB_CANLF, Q9GMY6|PEPA_CANLF	P07339|CATD_HUMAN		P13083|PAHO_CAVPO	P01298|PAHO_HUMAN					B8JLQ9|CBPO_DANRE	P15086|CBPB1_HUMAN, P48052|CBPA2_HUMAN, Q96IY4|CBPB2_HUMAN		Q94918|VEIN_DROME	O14944|EREG_HUMAN, P15514|AREG_HUMAN, Q99075|HBEGF_HUMAN		P0C6G6|MYP2_HORSE	P05413|FABPH_HUMAN		Q46857|DKGA_ECOLI	P14550|AK1A1_HUMAN		P17785|ANXA2_CHICK	O76027|ANXA9_HUMAN, P04083|ANXA1_HUMAN, P07355|ANXA2_HUMAN, P20073|ANXA7_HUMAN					P48095|IL12B_MACMU	P29460|IL12B_HUMAN		A0A1L1SUL6|TXND6_MOUSE, O88425|NDK6_MOUSE, P15532|NDKA_MOUSE, Q01768|NDKB_MOUSE, Q715T0|TXND3_MOUSE, Q99LT0|DPY30_MOUSE, Q99MH5|NDK5_MOUSE, Q9D2H2|KAD7_MOUSE, Q9QXL8|NDK7_MOUSE	P22392|NDKB_HUMAN		O18757|SCMC1_RABIT, O46373|ADT1_RABIT	P16260|GDC_HUMAN		Q0J8A4|G3PC1_ORYSJ	P04406|G3P_HUMAN
			F4I4B6|EX84A_ARATH, Q9LTB0|EX84B_ARATH, Q9SY60|EX84C_ARATH	Q8IYI6|EXOC8_HUMAN		P91406|GCP2_CAEEL	P02786|TFR1_HUMAN, Q04609|FOLH1_HUMAN, Q9Y3Q0|NALD2_HUMAN					Q5KSV9|CXL10_CANLF	O14625|CXL11_HUMAN, P02778|CXL10_HUMAN, Q07325|CXCL9_HUMAN		P35709|EMBP2_CAVPO	Q9Y2Y8|PRG3_HUMAN					C6KFA3|AGRG6_DANRE, Q6JAN0|AGRV1_DANRE	Q8IZP9|AGRG2_HUMAN, Q9Y653|AGRG1_HUMAN		Q960X8|HRS_DROME	O75674|TM1L1_HUMAN, Q9NZ52|GGA3_HUMAN, Q9UJY5|GGA1_HUMAN		P12420|PRL_HORSE	P01236|PRL_HUMAN		Q46948|YAJL_ECOLI	Q99497|PARK7_HUMAN		P25155|FA10_CHICK	P00742|FA10_HUMAN, P04070|PROC_HUMAN, P08709|FA7_HUMAN, P22891|PROZ_HUMAN					P51494|IL6_MACMU	P05231|IL6_HUMAN		P25318|CO8A2_MOUSE, Q00780|CO8A1_MOUSE, Q05306|COAA1_MOUSE, Q4ZJM7|OTOL1_MOUSE, Q4ZJN1|C1QT9_MOUSE, Q60994|ADIPO_MOUSE, Q8BVD7|C1QT7_MOUSE, Q8K479|C1QT5_MOUSE, Q9D8U4|C1QT2_MOUSE	Q15848|ADIPO_HUMAN		O19045|FA10_RABIT	P00742|FA10_HUMAN, P22891|PROZ_HUMAN		Q0JL46|NCASE_ORYSJ	Q9NR71|ASAH2_HUMAN
			Q9LV09|BOB1_ARATH, Q9STN7|BOB2_ARATH	Q8IVD9|NUDC3_HUMAN, Q9Y266|NUDC_HUMAN		P34329|PDIA4_CAEEL, Q11067|PDIA6_CAEEL	P30101|PDIA3_HUMAN, Q8IXB1|DJC10_HUMAN					Q6EIY9|K2C1_CANLF, Q6EIZ1|K22E_CANLF	P04264|K2C1_HUMAN, P35908|K22E_HUMAN		P35744|ACYP2_CAVPO	P14621|ACYP2_HUMAN					F1QJF4|RORAB_DANRE, F1QLY4|RORAA_DANRE	Q07869|PPARA_HUMAN, Q14995|NR1D2_HUMAN		Q9V3L1|NDST_DROME	Q7LFX5|CHSTF_HUMAN, Q9Y661|HS3S4_HUMAN, Q9Y663|HS3SA_HUMAN		P19857|SAA_HORSE	P0DJI8|SAA1_HUMAN		P06610|BTUE_ECOLI	Q96SL4|GPX7_HUMAN		P28693|EPHB2_CHICK, Q07494|EPHB1_CHICK, Q07497|EPHB5_CHICK, Q07498|EPHB3_CHICK	P29323|EPHB2_HUMAN					P51496|IL10_MACMU	P22301|IL10_HUMAN		P41241|CSK_MOUSE, P41242|MATK_MOUSE, Q5GIG6|TNI3K_MOUSE, Q62406|IRAK1_MOUSE, Q6XUX1|DUSTY_MOUSE, Q8CFA1|IRAK2_MOUSE, Q8K4B2|IRAK3_MOUSE, Q8R4K2|IRAK4_MOUSE, Q9QZL0|RIPK3_MOUSE	P41240|CSK_HUMAN		O62806|MMP13_RABIT, P28863|MMP3_RABIT	P09238|MMP10_HUMAN		Q10NQ3|VPS9A_ORYSJ	Q96NW4|ANR27_HUMAN
			Q9LVP9|VTI13_ARATH, Q9SEL5|VTI12_ARATH, Q9SEL6|VTI11_ARATH	Q9UEU0|VTI1B_HUMAN		Q11174|CHIT_CAEEL, Q18143|CHITL_CAEEL	P36222|CH3L1_HUMAN, Q13231|CHIT1_HUMAN					Q6Q7P4|EPB41_CANLF, Q9MYU8|E41L5_CANLF	P26038|MOES_HUMAN, P29074|PTN4_HUMAN		P47970|NPTX2_CAVPO	P47972|NPTX2_HUMAN					A0AUS0|WSDU1_DANRE, F1QWA8|SARM1_DANRE, Q6TGU2|SEH1_DANRE	P55735|SEC13_HUMAN		Q9V3P0|PRDX2_DROME, Q9VEJ0|PRDX3_DROME	P30041|PRDX6_HUMAN, P32119|PRDX2_HUMAN		P22969|RELX_HORSE	P04090|REL2_HUMAN		P0A9P9|IDNO_ECOLI	Q7Z4W1|DCXR_HUMAN		P31696|AGRIN_CHICK, Q90844|FST_CHICK	O95633|FSTL3_HUMAN, P19883|FST_HUMAN, Q12841|FSTL1_HUMAN					P55151|PRL_MACMU	P01236|PRL_HUMAN		P21300|ALD1_MOUSE, P45376|ALDR_MOUSE, P45377|ALD2_MOUSE, P70694|DHB5_MOUSE, Q8K023|AKC1H_MOUSE, Q8VC28|AK1CD_MOUSE, Q8VCX1|AK1D1_MOUSE, Q91WR5|AK1CL_MOUSE, Q9DCT1|AKCL2_MOUSE	Q04828|AK1C1_HUMAN		O77819|ROCK1_RABIT	O75116|ROCK2_HUMAN, Q13464|ROCK1_HUMAN		Q338B9|GCN5_ORYSJ	Q12830|BPTF_HUMAN
			Q9LMG8|SNP30_ARATH, Q9S7P9|SNP33_ARATH, Q9SD96|SNP29_ARATH	P60880|SNP25_HUMAN		Q17438|DNJ1_CAEEL	Q8TBM8|DJB14_HUMAN, Q9H819|DJC18_HUMAN, Q9NXW2|DJB12_HUMAN					Q7YRB4|BDNF_CANLF	P20783|NTF3_HUMAN, P23560|BDNF_HUMAN, P34130|NTF4_HUMAN		P49114|SODM_CAVPO	P04179|SODM_HUMAN					A9JRZ0|SMUF2_DANRE, F1RCR6|TRIPC_DANRE, F8W2M1|HACE1_DANRE	Q9Y4D8|HECD4_HUMAN		Q9V438|PDIA6_DROME, Q9VYV3|TXND5_DROME	Q8IXB1|DJC10_HUMAN, Q8NBS9|TXND5_HUMAN		P81908|CHLE_HORSE	P06276|CHLE_HUMAN		P0AA53|QMCA_ECOLI	P27105|STOM_HUMAN		P35331|NRCAM_CHICK, Q03696|NGCA_CHICK	O00533|NCHL1_HUMAN, P32004|L1CAM_HUMAN, Q92823|NRCAM_HUMAN					P60877|SNP25_MACMU	P60880|SNP25_HUMAN		P45952|ACADM_MOUSE, P50544|ACADV_MOUSE, P51174|ACADL_MOUSE, Q07417|ACADS_MOUSE, Q60759|GCDH_MOUSE, Q8JZN5|ACAD9_MOUSE, Q9D7B6|ACAD8_MOUSE, Q9DBL1|ACDSB_MOUSE, Q9JHI5|IVD_MOUSE	P11310|ACADM_HUMAN		P00883|ALDOA_RABIT	P04075|ALDOA_HUMAN, P09972|ALDOC_HUMAN		Q40687|GBB_ORYSJ	P62873|GBB1_HUMAN
			Q9FWQ5|HAC12_ARATH, Q9LG11|HAC4_ARATH, Q9SRU2|BIG_ARATH	Q92793|CBP_HUMAN		Q18409|RSP6_CAEEL, Q8ITY4|SF3B6_CAEEL, Q9NEW6|RSP3_CAEEL	Q16629|SRSF7_HUMAN					Q7YRU7|DSG3_CANLF, Q9GKQ8|DSG1_CANLF	Q14126|DSG2_HUMAN, Q86SJ6|DSG4_HUMAN		P51453|RELX_CAVPO	P04090|REL2_HUMAN					A0A8M2BIB6|DSG2L_DANRE, H2EQR6|DSG21_DANRE	Q14126|DSG2_HUMAN, Q86SJ6|DSG4_HUMAN		Q9V9J3|SRC42_DROME	P07948|LYN_HUMAN, P09769|FGR_HUMAN, P12931|SRC_HUMAN		P83704|APOA2_HORSE	P02652|APOA2_HUMAN		P0AB65|ACYP_ECOLI	P14621|ACYP2_HUMAN		P42292|CD166_CHICK	P43121|MUC18_HUMAN, P50895|BCAM_HUMAN, Q13740|CD166_HUMAN, Q15109|RAGE_HUMAN					P61143|SYUA_MACMU	P37840|SYUA_HUMAN		P59108|CPNE2_MOUSE, Q0VE82|CPNE7_MOUSE, Q1RLL3|CPNE9_MOUSE, Q8BLR2|CPNE4_MOUSE, Q8BT60|CPNE3_MOUSE, Q8C166|CPNE1_MOUSE, Q8JZW4|CPNE5_MOUSE, Q9DC53|CPNE8_MOUSE, Q9Z140|CPNE6_MOUSE	Q99829|CPNE1_HUMAN		P07313|MYLK2_RABIT, Q9GM70|ST17A_RABIT	O94768|ST17B_HUMAN		Q5QN75|M2K1_ORYSJ	P36507|MP2K2_HUMAN
			Q8GY23|UPL1_ARATH, Q8H0T4|UPL2_ARATH, Q9SU29|UPL5_ARATH	Q9Y4D8|HECD4_HUMAN		Q27527|ENO_CAEEL	P06733|ENOA_HUMAN, P09104|ENOG_HUMAN, P13929|ENOB_HUMAN					O19000|MT1_CANLF, Q9TUI5|MT4_CANLF, Q9XST5|MT2_CANLF	P04733|MT1F_HUMAN		P60987|PIP_CAVPO	P12273|PIP_HUMAN					O57341|FGF8A_DANRE, Q6SJP8|FG17_DANRE, Q805B2|FGF8B_DANRE	P55075|FGF8_HUMAN		Q9VH14|TIMP_DROME	P01033|TIMP1_HUMAN, P16035|TIMP2_HUMAN, Q99727|TIMP4_HUMAN		Q28380|PROC_HORSE	P04070|PROC_HUMAN		P0AC28|5FCL_ECOLI	P49914|MTHFS_HUMAN		P42558|RAN_CHICK, Q1KME6|RAB6A_CHICK, Q5ZHW4|RAB5B_CHICK, Q98932|RAB5C_CHICK	P20340|RAB6A_HUMAN					P63108|HBA_MACMU	P69905|HBA_HUMAN		Q62192|CD180_MOUSE, Q6QNU9|TLR12_MOUSE, Q6R5N8|TLR13_MOUSE, Q6R5P0|TLR11_MOUSE, Q99MB1|TLR3_MOUSE, Q9EPQ1|TLR1_MOUSE, Q9EPW9|TLR6_MOUSE, Q9JLF7|TLR5_MOUSE, Q9QUK6|TLR4_MOUSE	Q15399|TLR1_HUMAN		P07952|PMGE_RABIT	P07738|PMGE_HUMAN, P18669|PGAM1_HUMAN		Q69K55|HAL3_ORYSJ	Q96CD2|COAC_HUMAN
			Q9M2Z4|MSBP2_ARATH, Q9SK39|SBP3_ARATH, Q9XFM6|MSBP1_ARATH	O00264|PGRC1_HUMAN		Q8MPX3|DNJ20_CAEEL, Q8TA83|DNJ10_CAEEL	P25686|DNJB2_HUMAN, Q9NVM6|DJC17_HUMAN					O18874|ALL2_CANLF, P33685|LACB1_CANLF, P33686|LACB2_CANLF	P09466|PAEP_HUMAN		P63160|KCNE2_CAVPO	Q9Y6J6|KCNE2_HUMAN					O57521|HS90B_DANRE	P07900|HS90A_HUMAN, P08238|HS90B_HUMAN, P14625|ENPL_HUMAN		Q9VKN7|AURKB_DROME	O14965|AURKA_HUMAN, O75716|STK16_HUMAN, Q96GD4|AURKB_HUMAN		Q2V905|TFR1_HORSE	P02786|TFR1_HUMAN		P0AC86|PHSG_ECOLI	P06737|PYGL_HUMAN		P49024|PAXI_CHICK, Q90YH9|TES_CHICK	O43294|TGFI1_HUMAN, P48059|LIMS1_HUMAN, Q13642|FHL1_HUMAN					P63303|SELW_MACMU	P63302|SELW_HUMAN		A2A8L5|PTPRF_MOUSE, B0V2N1|PTPRS_MOUSE, P06800|PTPRC_MOUSE, P0C5E4|PTPRQ_MOUSE, P18052|PTPRA_MOUSE, P49446|PTPRE_MOUSE, Q60837|I12R1_MOUSE, Q64487|PTPRD_MOUSE	P23468|PTPRD_HUMAN		P02641|TNNT3_RABIT, P09741|TNNT2_RABIT	P45379|TNNT2_HUMAN		Q6K271|FCA_ORYSJ	O95319|CELF2_HUMAN
			F4I8M8|GPMA2_ARATH, Q9LM13|GPMA1_ARATH	P07738|PMGE_HUMAN, P18669|PGAM1_HUMAN		Q95Y82|RN145_CAEEL	Q8NC42|RN149_HUMAN, Q8TEB7|RN128_HUMAN, Q9H9V4|RN122_HUMAN					P01002|IPSG_CANLF, P04542|ISK1_CANLF	P00995|ISK1_HUMAN, Q9NQ38|ISK5_HUMAN		P68281|CRYAA_CAVPO	O14558|HSPB6_HUMAN					O73874|EFNB2_DANRE	P52799|EFNB2_HUMAN, P98172|EFNB1_HUMAN, Q15768|EFNB3_HUMAN		Q9VN14|CONT_DROME	O94779|CNTN5_HUMAN, Q02246|CNTN2_HUMAN, Q8IWV2|CNTN4_HUMAN		Q5VI84|ANGI_HORSE	P03950|ANGI_HUMAN		P21189|DPO2_ECOLI	P09884|DPOLA_HUMAN		P50593|GPC1_CHICK	P35052|GPC1_HUMAN, P51654|GPC3_HUMAN, P78333|GPC5_HUMAN, Q9Y625|GPC6_HUMAN					Q5TM17|DX39B_MACMU	Q13838|DX39B_HUMAN		A2ARA8|ITA8_MOUSE, B8JK39|ITA9_MOUSE, P11688|ITA5_MOUSE, P43406|ITAV_MOUSE, Q00651|ITA4_MOUSE, Q61738|ITA7_MOUSE, Q61739|ITA6_MOUSE, Q62470|ITA3_MOUSE	P06756|ITAV_HUMAN		P15541|AMPN_RABIT	P09960|LKHA4_HUMAN, P15144|AMPN_HUMAN		Q6YUL8|KN4A_ORYSJ	Q86VH2|KIF27_HUMAN
			O22823|LSM6B_ARATH, Q9M1Z3|LSM6A_ARATH, Q9SUM2|RUXF_ARATH	P62306|RUXF_HUMAN		O62146|PLBL2_CAEEL, Q9BL07|PLBL3_CAEEL, Q9XWV2|PLBL1_CAEEL	Q6P4A8|PLBL1_HUMAN					P18842|LSHB_CANLF	P01229|LSHB_HUMAN, P0DN86|CGB3_HUMAN, Q6NT52|CGB2_HUMAN		P80237|GDIR1_CAVPO	P52566|GDIR2_HUMAN					O93409|MLRSA_DANRE, Q66I73|MLRSB_DANRE	O14950|ML12B_HUMAN, P24844|MYL9_HUMAN		Q9XYM0|CRK_DROME	P29353|SHC1_HUMAN, P46108|CRK_HUMAN, P46109|CRKL_HUMAN		Q68Y62|CPT1A_HORSE	Q9UKG9|OCTC_HUMAN		P27298|OPDA_ECOLI	P52888|THOP1_HUMAN		P84023|SMAD3_CHICK, Q56I99|SMAD5_CHICK, Q9W734|SMAD6_CHICK	Q13485|SMAD4_HUMAN, Q15796|SMAD2_HUMAN					Q6DN04|MIF_MACMU	P14174|MIF_HUMAN		G3UYQ4|KAD9_MOUSE, Q32M07|KAD8_MOUSE, Q920P5|KAD5_MOUSE, Q9DBP5|KCY_MOUSE, Q9R0Y5|KAD1_MOUSE, Q9WTP6|KAD2_MOUSE, Q9WTP7|KAD3_MOUSE, Q9WUR9|KAD4_MOUSE	P30085|KCY_HUMAN		P22458|VTNC_RABIT	P04004|VTNC_HUMAN, Q92954|PRG4_HUMAN		Q6Z7B0|BIP1_ORYSJ	P11021|BIP_HUMAN
			O23138|CYC1_ARATH, P29380|CYC_ARATH, Q9T0G2|CYC2_ARATH	P99999|CYC_HUMAN		P34501|YMS5_CAEEL, Q20762|YAO6_CAEEL, Q21874|YF1M_CAEEL	Q9UGT4|SUSD2_HUMAN					P55261|CBPB1_CANLF	P15086|CBPB1_HUMAN, P48052|CBPA2_HUMAN, Q96IY4|CBPB2_HUMAN		Q60481|CSF2_CAVPO	P04141|CSF2_HUMAN					Q08BB2|P2012_DANRE, Q32LT9|P2011_DANRE	Q03154|ACY1_HUMAN, Q96KN2|CNDP1_HUMAN		O46101|TSN2A_DROME	O60635|TSN1_HUMAN, P08962|CD63_HUMAN, P21926|CD9_HUMAN		Q6SJP2|B3A2_HORSE	Q2Y0W8|S4A8_HUMAN		P31434|XYLS_ECOLI	Q14697|GANAB_HUMAN		P84229|H32_CHICK, P84247|H33_CHICK, Q6XXM1|CENPA_CHICK	P68431|H31_HUMAN, P84243|H33_HUMAN					Q8HZR8|CLC7A_MACMU	P78380|OLR1_HUMAN		O08524|TECTB_MOUSE, P10761|ZP3_MOUSE, Q5DID3|UROL1_MOUSE, Q6DFV8|VWDE_MOUSE, Q8BGZ8|ZPLD1_MOUSE, Q8R4V5|OIT3_MOUSE, Q91X17|UROM_MOUSE, Q9D733|GP2_MOUSE	P55259|GP2_HUMAN		P34088|RAG1_RABIT, Q95216|HLTF_RABIT	Q8TDI0|CHD5_HUMAN		Q8W1L6|MFP_ORYSJ	Q9Y6F8|CDY1_HUMAN
			O65581|ALFC5_ARATH	P04075|ALDOA_HUMAN, P05062|ALDOB_HUMAN, P09972|ALDOC_HUMAN		P34595|IGLR2_CAEEL	O60603|TLR2_HUMAN, P08571|CD14_HUMAN, Q15399|TLR1_HUMAN					Q8HYS0|CCL5_CANLF	O00626|CCL22_HUMAN, P13501|CCL5_HUMAN, P48061|SDF1_HUMAN		Q60489|AT1B3_CAVPO	P14415|AT1B2_HUMAN					Q08CK7|IF2B1_DANRE, Q9PW80|IF2B3_DANRE	Q00341|VIGLN_HUMAN, Q15365|PCBP1_HUMAN		P0CG69|UBIQP_DROME	P05161|ISG15_HUMAN, P0CG47|UBB_HUMAN, P0CG48|UBC_HUMAN		Q6WEB5|MYP0_HORSE	P25189|MYP0_HUMAN		P36938|PGM_ECOLI	P36871|PGM1_HUMAN		Q04929|CRK_CHICK	O75815|BCAR3_HUMAN, P29353|SHC1_HUMAN, P46108|CRK_HUMAN, P46109|CRKL_HUMAN					Q8MIZ1|CXL10_MACMU	P02778|CXL10_HUMAN		O08648|M3K4_MOUSE, Q2NL51|GSK3A_MOUSE, Q3TZA2|CDKL4_MOUSE, Q3UTQ8|CDKL5_MOUSE, Q8BLF2|CDKL3_MOUSE, Q8CEQ0|CDKL1_MOUSE, Q9QUK0|CDKL2_MOUSE, Q9WV60|GSK3B_MOUSE	Q00532|CDKL1_HUMAN		P02493|CRYAA_RABIT, P41316|CRYAB_RABIT	O14558|HSPB6_HUMAN		Q948T6|LGUL_ORYSJ	Q04760|LGUL_HUMAN
			P29514|TBB6_ARATH	P07437|TBB5_HUMAN, P68371|TBB4B_HUMAN, Q9H4B7|TBB1_HUMAN		Q10454|KARG1_CAEEL, Q27535|KARG2_CAEEL	P06732|KCRM_HUMAN, P12277|KCRB_HUMAN					Q8MJU5|FETA_CANLF	P02771|FETA_HUMAN, P02774|VTDB_HUMAN, P43652|AFAM_HUMAN		Q9JK69|FSHB_CAVPO	P01225|FSHB_HUMAN					B8A5W4|DHRSX_DANRE, Q1L8J7|YAP1_DANRE, Q803A8|WWOX_DANRE	O95817|BAG3_HUMAN		Q8IMU4|PNPH_DROME, Q9V813|MTAP_DROME	P00491|PNPH_HUMAN, Q13126|MTAP_HUMAN		Q863Y9|GTR5_HORSE	P11169|GTR3_HUMAN		P65870|QUED_ECOLI	Q03393|PTPS_HUMAN		P00793|PEPA_CHICK, P16476|PEPE_CHICK, Q05744|CATD_CHICK	P00797|RENI_HUMAN, P07339|CATD_HUMAN					Q8MJ02|NCTR3_MACMU	O14931|NCTR3_HUMAN		O08911|MK12_MOUSE, O54949|NLK_MOUSE, P47811|MK14_MOUSE, P97343|UHMK1_MOUSE, Q80Y86|MK15_MOUSE, Q9WUI1|MK11_MOUSE, Q9Z1B7|MK13_MOUSE	Q15759|MK11_HUMAN, Q16539|MK14_HUMAN		P46406|G3P_RABIT	O14556|G3PT_HUMAN, P04406|G3P_HUMAN		Q9AV81|PRP19_ORYSJ	O75083|WDR1_HUMAN
			P93757|GMK1_ARATH, Q94JM2|GMK3_ARATH, Q9M682|GMK2_ARATH	Q9NZW5|PALS2_HUMAN		Q21568|NH2L1_CAEEL, Q966C6|RL7A_CAEEL, Q9XXD4|NHP2_CAEEL	P62424|RL7A_HUMAN					Q9BEH0|IL1RA_CANLF	P18510|IL1RA_HUMAN, Q9NZH7|IL36B_HUMAN, Q9UHA7|IL36A_HUMAN		Q9JLU8|TF_CAVPO	P13726|TF_HUMAN					Q1L8L9|KAD2_DANRE, Q502L7|KAD8_DANRE, Q7ZWE9|KCY_DANRE	P30085|KCY_HUMAN		Q9VUU5|KLHDB_DROME	O15060|ZBT39_HUMAN, Q53G59|KLH12_HUMAN, Q9BYV9|BACH2_HUMAN		Q8HZI9|LAMC2_HORSE	Q13753|LAMC2_HUMAN		P25549|ASLA_ECOLI	P15848|ARSB_HUMAN		Q5ZKC9|1433Z_CHICK, Q5ZLQ6|1433B_CHICK, Q5ZMD1|1433T_CHICK	P27348|1433T_HUMAN, P63104|1433Z_HUMAN					Q9MZJ7|NKG2D_MACMU	P26718|NKG2D_HUMAN		O54784|DAPK3_MOUSE, Q3UIZ8|MYLK3_MOUSE, Q5SUV5|MYLK4_MOUSE, Q62407|SPEG_MOUSE, Q80YE7|DAPK1_MOUSE, Q8BG48|ST17B_MOUSE, Q8VCR8|MYLK2_MOUSE, Q8VDF3|DAPK2_MOUSE	O94768|ST17B_HUMAN		P49260|PLA2R_RABIT	P22897|MRC1_HUMAN, Q9UBG0|MRC2_HUMAN		Q9SLY8|CALR_ORYSJ	P27797|CALR_HUMAN
			Q41969|IF2B_ARATH, Q9C8F1|IF5Y_ARATH, Q9S825|IF5Z_ARATH	P55010|IF5_HUMAN		O01805|ACBP1_CAEEL, Q20507|ACBP3_CAEEL	P07108|ACBP_HUMAN, Q8N6N7|ACBD7_HUMAN					O46674|AT2A2_CANLF	P16615|AT2A2_HUMAN, Q93084|AT2A3_HUMAN		Q9R110|UD2A3_CAVPO	P19224|UD16_HUMAN					Q504J1|CASPB_DANRE, Q9I9L7|CASPA_DANRE, Q9I9N6|ASC_DANRE	P42574|CASP3_HUMAN		P14318|MP20_DROME	P37802|TAGL2_HUMAN, P51911|CNN1_HUMAN, Q01995|TAGL_HUMAN		Q8MIP0|FRIH_HORSE	P02794|FRIH_HUMAN		P63389|YHES_ECOLI	Q8NE71|ABCF1_HUMAN		Q5ZJX4|RBM38_CHICK, Q5ZM16|RBM22_CHICK, Q5ZMA3|RBM24_CHICK, Q804A9|DAZL_CHICK	Q9BX46|RBM24_HUMAN					Q9N0Y0|VAMP2_MACMU	Q9BV40|VAMP8_HUMAN		O70161|PI51C_MOUSE, O70172|PI42A_MOUSE, P70181|PI51B_MOUSE, P70182|PI51A_MOUSE, Q6U7H8|PI5L1_MOUSE, Q80XI4|PI42B_MOUSE, Q91XU3|PI42C_MOUSE, Q9Z1T6|FYV1_MOUSE	P48426|PI42A_HUMAN		P50757|MMP2_RABIT	P08253|MMP2_HUMAN, P11717|MPRI_HUMAN		P0C522|ATPAM_ORYSJ	P25705|ATPA_HUMAN
			Q7Y228|LAMP1_ARATH	P02786|TFR1_HUMAN, Q04609|FOLH1_HUMAN, Q9Y3Q0|NALD2_HUMAN		P34472|CL161_CAEEL	P22897|MRC1_HUMAN, Q07108|CD69_HUMAN, Q9UBG0|MRC2_HUMAN					O62699|NOS2_CANLF, Q9TUX8|NOS3_CANLF	P16435|NCPR_HUMAN		Q9Z1Y5|IL10_CAVPO	P22301|IL10_HUMAN					Q575S8|CYGB2_DANRE, Q8UUR3|CYGB1_DANRE, Q90487|HBA_DANRE	P69905|HBA_HUMAN		P46223|RL7A_DROME, Q9U3Z7|NH2L1_DROME, Q9V3U2|NHP2_DROME	P62424|RL7A_HUMAN		Q95181|IL6_HORSE	P05231|IL6_HUMAN		P0AFP4|YBBO_ECOLI	O75452|RDH16_HUMAN		P51890|LUM_CHICK, Q5ZLN0|LRC40_CHICK, Q65Z91|TSK_CHICK	P51884|LUM_HUMAN, Q99983|OMD_HUMAN					A3QP01|TS1R2_MACMU	Q7RTX0|TS1R3_HUMAN		O70503|DHB12_MOUSE, P08074|CBR2_MOUSE, P50171|DHB8_MOUSE, P70385|DHB3_MOUSE, Q64105|SPRE_MOUSE, Q8BTX9|HSDL1_MOUSE, Q91X52|DCXR_MOUSE, Q99L04|DHRS1_MOUSE	Q7Z4W1|DCXR_HUMAN		Q09YN1|WNT2_RABIT, Q27Q52|WNT5A_RABIT	O14904|WNT9A_HUMAN		P37832|TBB7_ORYSJ	P68371|TBB4B_HUMAN
			O64888|KPRS5_ARATH, Q42581|KPRS1_ARATH, Q42583|KPRS2_ARATH	Q14558|KPRA_HUMAN		Q19857|PPR37_CAEEL	P13489|RINI_HUMAN, Q86W28|NALP8_HUMAN, Q96MN2|NALP4_HUMAN					P06583|AT1B1_CANLF, P33704|ATP4B_CANLF	P14415|AT1B2_HUMAN		P01886|B2MG_CAVPO	P61769|B2MG_HUMAN					A2BG43|GLTP_DANRE, Q5M7Y0|CERT_DANRE, Q5U3N0|PKHA8_DANRE	Q9BXB4|OSB11_HUMAN		Q9VL86|CBPA1_DROME	P15086|CBPB1_HUMAN, P48052|CBPA2_HUMAN, Q96IY4|CBPB2_HUMAN		Q95MD2|SCF_HORSE	P21583|SCF_HUMAN		P31447|YIDJ_ECOLI	P22304|IDS_HUMAN		Q5ZJG8|HSDL1_CHICK, Q6PUF4|DHI1L_CHICK, Q71R50|DHR11_CHICK, Q8JIS3|DER_CHICK	Q7Z4W1|DCXR_HUMAN					H9FNA4|APO1B_MACMU	P02654|APOC1_HUMAN		O70589|CSKP_MOUSE, O88910|MPP3_MOUSE, P70290|EM55_MOUSE, Q6P7F1|MPP4_MOUSE, Q8BVD5|MPP7_MOUSE, Q9JLB0|PALS2_MOUSE, Q9JLB2|PALS1_MOUSE, Q9WV34|MPP2_MOUSE	Q9NZW5|PALS2_HUMAN		Q28749|FINC_RABIT, Q28902|COCA1_RABIT	P02751|FINC_HUMAN		P37833|AATC_ORYSJ	P17174|AATC_HUMAN
			Q8LD03|RS73_ARATH, Q9C514|RS71_ARATH, Q9M885|RS72_ARATH	P62081|RS7_HUMAN		Q86NG3|CLC88_CAEEL, Q94417|CLC91_CAEEL, Q9XVS3|CLC87_CAEEL	Q07444|NKG2E_HUMAN					P24406|RHOA_CANLF	P61586|RHOA_HUMAN, Q92730|RND1_HUMAN		P20658|PR10_CAVPO	P05937|CALB1_HUMAN					Q68SP4|CADH5_DANRE	P33151|CADH5_HUMAN, P55285|CADH6_HUMAN, Q6ZTQ4|CDHR3_HUMAN		Q9VFH6|CEP78_DROME	P13489|RINI_HUMAN, Q86W28|NALP8_HUMAN, Q96MN2|NALP4_HUMAN		Q9GKR0|VEGFA_HORSE	P15692|VEGFA_HUMAN		P75821|YBJS_ECOLI	Q15738|NSDHL_HUMAN		Q5ZKV8|KIF2A_CHICK, Q5ZLK6|KI18B_CHICK, Q90640|KIF4_CHICK	Q14807|KIF22_HUMAN, Q86VH2|KIF27_HUMAN					P19884|RELX_MACMU	P04090|REL2_HUMAN		O88829|SIAT9_MOUSE, P54751|SIA4A_MOUSE, P70277|SIA7B_MOUSE, P97325|SIAT6_MOUSE, Q11204|SIA4B_MOUSE, Q8VIB3|SIA10_MOUSE, Q91Y74|SIA4C_MOUSE, Q9QZ39|SIA7A_MOUSE	Q11201|SIA4A_HUMAN		Q6TYA7|CXA1_RABIT	P48165|CXA8_HUMAN, Q9UKL4|CXD2_HUMAN		P46265|TBB5_ORYSJ	P07437|TBB5_HUMAN
			P92985|RBP1C_ARATH, Q8RWG8|RBP1B_ARATH, Q9LMK7|RBP1A_ARATH	Q9H6Z4|RANB3_HUMAN		A0A0K3AWM6|MOM5_CAEEL, G5ECQ2|FRIZ2_CAEEL	Q92765|SFRP3_HUMAN					P24463|CP3AC_CANLF	P08684|CP3A4_HUMAN, P24557|THAS_HUMAN		P22075|CALU_CAVPO	P19957|ELAF_HUMAN					Q6DI48|DLLA_DANRE, Q8UWJ4|DLLD_DANRE	O00548|DLL1_HUMAN, Q9NR61|DLL4_HUMAN		A0A0B4K7J2|RBP2_DROME, Q9VXE6|NU153_DROME	Q9H6Z4|RANB3_HUMAN		Q9XS41|SODM_HORSE	P04179|SODM_HUMAN					P43031|INHA_CHICK, Q90751|BMP2_CHICK, Q90752|BMP4_CHICK	P22004|BMP6_HUMAN, Q99988|GDF15_HUMAN					P29451|THIO_MACMU	P10599|THIO_HUMAN		O89053|COR1A_MOUSE, Q8BH44|COR2B_MOUSE, Q8C0P5|COR2A_MOUSE, Q920M5|CORO6_MOUSE, Q9D2V7|CORO7_MOUSE, Q9WUM3|COR1B_MOUSE, Q9WUM4|COR1C_MOUSE	P31146|COR1A_HUMAN, Q9ULV4|COR1C_HUMAN		Q7M3I4|DHI1_RABIT, Q9GKX2|DHRS4_RABIT	Q7Z4W1|DCXR_HUMAN		P48494|TPIS_ORYSJ	P60174|TPIS_HUMAN
			Q9FH28|DNJ49_ARATH	Q8TBM8|DJB14_HUMAN, Q9H819|DJC18_HUMAN, Q9NXW2|DJB12_HUMAN		G5EBF1|SAX3_CAEEL	Q9HCK4|ROBO2_HUMAN, Q9Y6N7|ROBO1_HUMAN					E2RA18|CLGN_CANLF, P24643|CALX_CANLF	P27797|CALR_HUMAN		P29174|CSDE1_CAVPO	O75534|CSDE1_HUMAN					Q7ZU99|TERA_DANRE	P46459|NSF_HUMAN, P55072|TERA_HUMAN, Q6PL18|ATAD2_HUMAN		A1Z877|NDG_DROME	P14543|NID1_HUMAN, Q14112|NID2_HUMAN		Q9XSQ7|IL18_HORSE	Q14116|IL18_HUMAN					Q5EG71|EPGN_CHICK, Q9W7C5|HBEGF_CHICK	O14944|EREG_HUMAN, P15514|AREG_HUMAN, Q99075|HBEGF_HUMAN					P32751|CHLE_MACMU	P06276|CHLE_HUMAN		P21126|UBL4A_MOUSE, P29595|NEDD8_MOUSE, P62862|RS30_MOUSE, P62983|RS27A_MOUSE, P62984|RL40_MOUSE, Q8K4Z5|SF3A1_MOUSE, Q9CQ84|UBL4B_MOUSE, Q9Z1R2|BAG6_MOUSE	P62979|RS27A_HUMAN		P79227|MMP12_RABIT, Q95220|MMP14_RABIT	P39900|MMP12_HUMAN		Q01859|ATPBM_ORYSJ	P06576|ATPB_HUMAN
			Q9LVD4|ORP4C_ARATH, Q9SVZ9|ORP4A_ARATH, Q9SW00|ORP4B_ARATH	Q9BXB4|OSB11_HUMAN		G5EC24|PTP2_CAEEL	P29350|PTN6_HUMAN, Q06124|PTN11_HUMAN					P25291|GP2_CANLF, Q862Z3|UROM_CANLF	P55259|GP2_HUMAN		P57675|STC2_CAVPO	P52823|STC1_HUMAN					A2CI97|DYTN_DANRE, Q7T321|KCMF1_DANRE, Q804S5|MIB1_DANRE	Q9Y508|RN114_HUMAN		A1Z9J4|DJ1A_DROME, Q9VA37|DJ1B_DROME	Q99497|PARK7_HUMAN		A0MSX9|IL7RA_HORSE	P16871|IL7RA_HUMAN					O42146|TIMP2_CHICK, P26652|TIMP3_CHICK	P01033|TIMP1_HUMAN, P16035|TIMP2_HUMAN, Q99727|TIMP4_HUMAN					P55152|PSPC_MACMU	P11686|PSPC_HUMAN		P31482|PA2GA_MOUSE, P48076|PA2GC_MOUSE, P97391|PA2G5_MOUSE, Q9QUL3|PA2GE_MOUSE, Q9QXX3|PA2GX_MOUSE, Q9QZT4|PA2GF_MOUSE, Q9WVF6|PA2GD_MOUSE, Q9Z0L3|OC90_MOUSE	P14555|PA2GA_HUMAN		Q9MZ03|CD38_RABIT	P28907|CD38_HUMAN, Q10588|BST1_HUMAN		Q0DI31|CYC_ORYSJ	P99999|CYC_HUMAN
			B9DFU2|MAX1_ARATH	P08684|CP3A4_HUMAN, P24557|THAS_HUMAN		G5EC37|SEPA1_CAEEL, P34545|CBP1_CAEEL	Q92793|CBP_HUMAN					P25473|CLUS_CANLF, Q95KN1|CLUL1_CANLF	P10909|CLUS_HUMAN		P70107|GUC2B_CAVPO	Q16661|GUC2B_HUMAN					Q90473|HSP7C_DANRE	P0DMV8|HS71A_HUMAN, P11021|BIP_HUMAN, P11142|HSP7C_HUMAN		A8DYP0|OBSCN_DROME	O14931|NCTR3_HUMAN, Q8NDA2|HMCN2_HUMAN		O18999|IL1RA_HORSE	P18510|IL1RA_HUMAN					P02707|LECH_CHICK	P26718|NKG2D_HUMAN, Q9H2X3|CLC4M_HUMAN, Q9NNX6|CD209_HUMAN, Q9NZS2|KLRF1_HUMAN					P63310|IFNG_MACMU	P01579|IFNG_HUMAN		O35486|CRYGS_MOUSE, P04342|CRGD_MOUSE, P04344|CRGB_MOUSE, P04345|CRGA_MOUSE, Q03740|CRGE_MOUSE, Q61597|CRGC_MOUSE, Q8VHL5|CRGN_MOUSE, Q9CXV3|CRGF_MOUSE	P07320|CRGD_HUMAN		O02748|ARNT_RABIT, O02818|USF1_RABIT	Q16665|HIF1A_HUMAN		Q0DWH1|ADHX_ORYSJ	P00325|ADH1B_HUMAN
			B9DGU7|TPK1_ARATH, F4IV16|TPK2_ARATH	Q9H3S4|TPK1_HUMAN		G5ECB2|GABR2_CAEEL, H2L0Q3|GABR1_CAEEL	Q8NFN8|GP156_HUMAN					P31637|SC5A3_CANLF	Q8N695|SC5A8_HUMAN, Q92911|SC5A5_HUMAN		Q64181|PROP_CAVPO	P27918|PROP_HUMAN					Q90485|HBB2_DANRE, Q90486|HBB1_DANRE	P02042|HBD_HUMAN, P68871|HBB_HUMAN		O01382|DRICE_DROME, O02002|CASP1_DROME	P42574|CASP3_HUMAN		O97508|THIO_HORSE	P10599|THIO_HUMAN					P0DJJ2|ASTL_CHICK, Q9DER7|TLL1_CHICK	O60494|CUBN_HUMAN, O75882|ATRN_HUMAN, P13497|BMP1_HUMAN					P68291|IL2_MACMU	P60568|IL2_HUMAN		A2ALS5|RPGP1_MOUSE, G3X9J0|SI1L3_MOUSE, P46062|SIPA1_MOUSE, Q3V0G7|GARL3_MOUSE, Q5SVL6|RPGP2_MOUSE, Q80TE4|SI1L2_MOUSE, Q8C0T5|SI1L1_MOUSE	O60292|SI1L3_HUMAN		O77814|KCRS_RABIT, P00563|KCRM_RABIT	P06732|KCRM_HUMAN		Q0E1I7|SNP32_ORYSJ	P60880|SNP25_HUMAN
			O04983|ACCC_ARATH, Q42523|MCCA_ARATH	P05165|PCCA_HUMAN		G5ECX0|LPLT2_CAEEL	P48960|AGRE5_HUMAN, Q9UHX3|AGRE2_HUMAN					P01321|INS_CANLF, P33712|IGF1_CANLF	P05019|IGF1_HUMAN		Q99MP5|MOTI_CAVPO	P12872|MOTI_HUMAN					Q9DDE3|ACES_DANRE	P06276|CHLE_HUMAN, Q8N0W4|NLGNX_HUMAN, Q8N2Q7|NLGN1_HUMAN		O02193|MOF_DROME, Q960X4|TIP60_DROME	Q92794|KAT6A_HUMAN		P00818|ACYP2_HORSE	P14621|ACYP2_HUMAN					P10157|ETS2_CHICK, P13474|ETS1A_CHICK, P15062|ETS1B_CHICK, Q90837|ERG_CHICK	P41970|ELK3_HUMAN					Q153Z0|CASPC_MACMU	P42574|CASP3_HUMAN		A2CG49|KALRN_MOUSE, Q0KL02|TRIO_MOUSE, Q3UPH7|ARH40_MOUSE, Q64096|MCF2L_MOUSE, Q80UK0|SESD1_MOUSE, Q8BWG4|K1755_MOUSE, Q9CWR0|ARHGP_MOUSE	O75962|TRIO_HUMAN		P02251|H13_RABIT, P02252|H14_RABIT	P10412|H14_HUMAN		Q0J035|PANK2_ORYSJ	Q9H999|PANK3_HUMAN
			O23712|PSA1B_ARATH, P34066|PSA1A_ARATH	P25786|PSA1_HUMAN		G5ED46|CASY1_CAEEL	O94985|CSTN1_HUMAN, Q9BQT9|CSTN3_HUMAN					P49819|DLDH_CANLF	P09622|DLDH_HUMAN, Q16881|TRXR1_HUMAN								Q9YHV4|FSTA_DANRE	O95633|FSTL3_HUMAN, P19883|FST_HUMAN, Q12841|FSTL1_HUMAN		O76924|ARI2_DROME, Q94981|ARI1_DROME	Q8IWT3|CUL9_HUMAN		P01220|GLHA_HORSE	P01215|GLHA_HUMAN					P24367|PPIB_CHICK, Q5ZLV2|PPIL3_CHICK	O43447|PPIH_HUMAN, P23284|PPIB_HUMAN, P62937|PPIA_HUMAN					Q1WER1|EPCAM_MACMU	P16422|EPCAM_HUMAN		D3YWQ0|DGKI_MOUSE, O88673|DGKA_MOUSE, Q6NS52|DGKB_MOUSE, Q6P5E8|DGKQ_MOUSE, Q80UP3|DGKZ_MOUSE, Q91WG7|DGKG_MOUSE, Q9R1C6|DGKE_MOUSE	Q9Y6T7|DGKB_HUMAN		P11707|CP3A6_RABIT	P08684|CP3A4_HUMAN, P24557|THAS_HUMAN		Q2QMG2|MCCA_ORYSJ	P05165|PCCA_HUMAN
			O64530|STR1_ARATH, Q24JL3|STR2_ARATH	Q16762|THTR_HUMAN		G5EDT1|LIN35_CAEEL	P06400|RB_HUMAN, Q08999|RBL2_HUMAN					P50551|VASP_CANLF	P50552|VASP_HUMAN, Q8N8S7|ENAH_HUMAN								Q9YI66|TYRO3_DANRE	P08581|MET_HUMAN, Q06418|TYRO3_HUMAN, Q12866|MERTK_HUMAN		O96433|CCNT_DROME, P25008|CCNC_DROME	P24863|CCNC_HUMAN		P02478|CRYAA_HORSE	O14558|HSPB6_HUMAN					P52731|PDE6C_CHICK	O00408|PDE2A_HUMAN, O76083|PDE9A_HUMAN, Q08499|PDE4D_HUMAN, Q9HCR9|PDE11_HUMAN					Q28513|EPO_MACMU	P01588|EPO_HUMAN		O08638|MYH11_MOUSE, Q61879|MYH10_MOUSE, Q6URW6|MYH14_MOUSE, Q8VDD5|MYH9_MOUSE	P35579|MYH9_HUMAN, Q7Z406|MYH14_HUMAN, Q9UKX3|MYH13_HUMAN, Q9Y2K3|MYH15_HUMAN		P11957|MT1A_RABIT, P80289|MT2B_RABIT	P04733|MT1F_HUMAN		Q336M2|CDKE1_ORYSJ	P49336|CDK8_HUMAN
			O64614|YIP4A_ARATH, Q93VH1|YIP4B_ARATH	Q96EC8|YIPF6_HUMAN		G5EE01|PTEN_CAEEL	P60484|PTEN_HUMAN, Q6XPS3|TPTE2_HUMAN					P54831|TGFB1_CANLF	P01137|TGFB1_HUMAN, P10600|TGFB3_HUMAN								A1XQX1|NR1AB_DANRE, A1XQX3|NR1BB_DANRE	P58400|NRX1B_HUMAN, P58401|NRX2B_HUMAN		O96553|C1TC_DROME, Q04448|MTDC_DROME	Q6UB35|C1TM_HUMAN		P02801|MT1B_HORSE	P04733|MT1F_HUMAN					Q5ZK90|ARSK_CHICK	P15586|GNS_HUMAN, P15848|ARSB_HUMAN, P22304|IDS_HUMAN, Q6UWY0|ARSK_HUMAN					Q2TLZ4|MACOI_MACMU	Q8N5G2|MACOI_HUMAN		O09043|NAPSA_MOUSE, P18242|CATD_MOUSE, P56818|BACE1_MOUSE, P70269|CATE_MOUSE, Q9D106|PEPA5_MOUSE, Q9D7R7|PEPC_MOUSE, Q9JL18|BACE2_MOUSE	P07339|CATD_HUMAN		P22758|TGM1_RABIT	P00488|F13A_HUMAN, Q08188|TGM3_HUMAN		Q42971|ENO_ORYSJ	P06733|ENOA_HUMAN
			O81235|SODM1_ARATH, Q9LYK8|SODM2_ARATH	P04179|SODM_HUMAN		G5EF33|MIG13_CAEEL, Q20911|CUBN_CAEEL	O60494|CUBN_HUMAN					P60483|PTEN_CANLF	P60484|PTEN_HUMAN, Q6XPS3|TPTE2_HUMAN								A1XQX8|NR3AA_DANRE, A1XQY0|NR3AB_DANRE	Q9HDB5|NRX3B_HUMAN, Q9Y4C0|NRX3A_HUMAN		P04657|CYC1_DROME, P84029|CYC2_DROME	P99999|CYC_HUMAN		P0DN28|APOC3_HORSE	P02656|APOC3_HUMAN					P49712|VATB_CHICK, Q5ZLC5|ATPB_CHICK, Q90647|VATA_CHICK	P06576|ATPB_HUMAN, P25705|ATPA_HUMAN					Q5MNY4|IL2RA_MACMU	P01589|IL2RA_HUMAN		O09112|DUS8_MOUSE, P28563|DUS1_MOUSE, Q05922|DUSP2_MOUSE, Q8BFV3|DUS4_MOUSE, Q91Z46|DUS7_MOUSE, Q9DBB1|DUS6_MOUSE, Q9ESS0|DUS10_MOUSE	Q13115|DUS4_HUMAN		P42069|CD28_RABIT, P42072|CTLA4_RABIT	Q9Y6W8|ICOS_HUMAN		Q53M52|TBA2_ORYSJ	Q9BQE3|TBA1C_HUMAN
			O81862|CHIC_ARATH	P36222|CH3L1_HUMAN, Q13231|CHIT1_HUMAN		G5EFH8|CBS1_CAEEL, Q9N4K2|CBS2_CAEEL	P35520|CBS_HUMAN					P63050|RL40_CANLF	P54727|RD23B_HUMAN, P62979|RS27A_HUMAN								A1L244|SAC1B_DANRE, A4VCH0|SAC1A_DANRE, A8E7C5|SAC2_DANRE	Q92562|FIG4_HUMAN		P05031|DDC_DROME, P18486|DHAPP_DROME	P20711|DDC_HUMAN		P30441|B2MG_HORSE	P61769|B2MG_HUMAN					Q9DD78|TLR21_CHICK, Q9DGB6|TLR22_CHICK	O60603|TLR2_HUMAN, P08571|CD14_HUMAN, Q15399|TLR1_HUMAN					Q5TM20|TNFB_MACMU	P01374|TNFB_HUMAN		O35182|SMAD6_MOUSE, O35253|SMAD7_MOUSE, P70340|SMAD1_MOUSE, P97454|SMAD5_MOUSE, Q62432|SMAD2_MOUSE, Q8BUN5|SMAD3_MOUSE, Q9JIW5|SMAD9_MOUSE	Q15796|SMAD2_HUMAN		O46502|SCTR_RABIT, P79222|CALCR_RABIT	Q03431|PTH1R_HUMAN		Q5JK84|RH15_ORYSJ	Q13838|DX39B_HUMAN
			P31265|TCTP1_ARATH, Q9M9V9|TCTP2_ARATH	P13693|TCTP_HUMAN		G5EFR6|MCA1_CAEEL	P16615|AT2A2_HUMAN, Q93084|AT2A3_HUMAN					P79143|AMPN_CANLF	P09960|LKHA4_HUMAN, P15144|AMPN_HUMAN								A9JRB3|HTR1B_DANRE, Q6GMI0|HTR1A_DANRE	Q16270|IBP7_HUMAN, Q92743|HTRA1_HUMAN		P05990|PYR1_DROME	Q14195|DPYL3_HUMAN, Q9BPU6|DPYL5_HUMAN		P37997|IL2_HORSE	P60568|IL2_HUMAN					O57340|TSHB_CHICK	P01225|FSHB_HUMAN, P01229|LSHB_HUMAN, P0DN86|CGB3_HUMAN, Q6NT52|CGB2_HUMAN					Q5TM23|LST1_MACMU	O00453|LST1_HUMAN		O35639|ANXA3_MOUSE, O35640|ANXA8_MOUSE, P48036|ANXA5_MOUSE, P97384|ANX11_MOUSE, P97429|ANXA4_MOUSE, Q99JG3|ANX13_MOUSE, Q9QZ10|ANX10_MOUSE	P08758|ANXA5_HUMAN		P41110|IF4G1_RABIT, P79398|IF4G2_RABIT	Q04637|IF4G1_HUMAN		Q653S9|NCPR3_ORYSJ	P16435|NCPR_HUMAN
			P42339|PI3K_ARATH	O00750|P3C2B_HUMAN, P48736|PK3CG_HUMAN		G5EFU0|PK2_CAEEL	O96013|PAK4_HUMAN, Q9P286|PAK5_HUMAN					Q0X0E5|NB5R3_CANLF	P00387|NB5R3_HUMAN, Q6BCY4|NB5R2_HUMAN								B0R0D7|COR1C_DANRE	P31146|COR1A_HUMAN, Q9C0J8|WDR33_HUMAN, Q9ULV4|COR1C_HUMAN		P08879|NDKA_DROME	P22392|NDKB_HUMAN, Q13232|NDK3_HUMAN		P42160|IFNG_HORSE	P01579|IFNG_HUMAN					P80565|FABPM_CHICK, Q05423|FABP7_CHICK	P05413|FABPH_HUMAN, P15090|FABP4_HUMAN, Q01469|FABP5_HUMAN					Q6V7J5|B2MG_MACMU	P61769|B2MG_HUMAN		O54967|ACK1_MOUSE, P34152|FAK1_MOUSE, P43404|ZAP70_MOUSE, P48025|KSYK_MOUSE, Q99JZ7|ERRFI_MOUSE, Q99ML2|TNK1_MOUSE, Q9QVP9|FAK2_MOUSE	P43403|ZAP70_HUMAN		P80191|FETUA_RABIT	P02765|FETUA_HUMAN, Q9UGM5|FETUB_HUMAN		Q67IX6|PDI14_ORYSJ	P07237|PDIA1_HUMAN
			P54609|CD48A_ARATH, Q9SCN8|CD48D_ARATH	P55072|TERA_HUMAN		G5EGK5|CAM1_CAEEL	Q01973|ROR1_HUMAN, Q01974|ROR2_HUMAN					Q20FD0|FGF5_CANLF	P10767|FGF6_HUMAN, P12034|FGF5_HUMAN								B0UXP9|IMDH2_DANRE, Q5RGV1|IMDH3_DANRE	P12268|IMDH2_HUMAN, P20839|IMDH1_HUMAN		P09208|INSR_DROME	P06213|INSR_HUMAN, P08069|IGF1R_HUMAN		Q14ST5|S10A7_HORSE	P31151|S10A7_HUMAN					Q50L44|LIGO1_CHICK	P13224|GP1BB_HUMAN, Q6UXK5|LRRN1_HUMAN, Q86SJ2|AMGO2_HUMAN, Q9H3W5|LRRN3_HUMAN					Q8HXP2|SODM_MACMU	P04179|SODM_HUMAN		O70255|MPZL2_MOUSE, P27573|MYP0_MOUSE, Q3TEW6|MPZL1_MOUSE, Q3V3F6|MPZL3_MOUSE, Q56A07|SCN2B_MOUSE, Q7M729|SCN4B_MOUSE, Q80UL9|JAML_MOUSE	P25189|MYP0_HUMAN		P82535|AMC_RABIT	P42830|CXCL5_HUMAN, P80162|CXCL6_HUMAN		Q69UZ3|LONM_ORYSJ	P36776|LONM_HUMAN
			P55737|HS902_ARATH	P07900|HS90A_HUMAN, P08238|HS90B_HUMAN		H1UBK1|MAP2_CAEEL, P50581|YD43_CAEEL	P50579|MAP2_HUMAN					Q28259|G3P_CANLF	O14556|G3PT_HUMAN, P04406|G3P_HUMAN								F1QWZ4|GDF2_DANRE	O00292|LFTY2_HUMAN, O95393|BMP10_HUMAN, Q9UK05|GDF2_HUMAN		P10041|DL_DROME	O00548|DLL1_HUMAN, Q9NR61|DLL4_HUMAN		Q28369|RET4_HORSE	P02753|RET4_HUMAN					Q5F413|SMAP2_CHICK, Q5ZK62|ACAP2_CHICK	Q8IYB5|SMAP1_HUMAN, Q8N6H7|ARFG2_HUMAN, Q96P64|AGAP4_HUMAN					Q8HYP5|CCL21_MACMU	O00585|CCL21_HUMAN		O70435|PSA3_MOUSE, P49722|PSA2_MOUSE, Q9CWH6|PSMA8_MOUSE, Q9QUM9|PSA6_MOUSE, Q9R1P0|PSA4_MOUSE, Q9Z2U0|PSA7_MOUSE, Q9Z2U1|PSA5_MOUSE	P25787|PSA2_HUMAN		P98118|PROS_RABIT	P07225|PROS_HUMAN, Q14393|GAS6_HUMAN		Q6AVN2|SIRP1_ORYSJ	Q9H9V4|RN122_HUMAN
			P83483|ATPBM_ARATH, P83484|ATPBN_ARATH	P06576|ATPB_HUMAN		O01761|UNC89_CAEEL	O14931|NCTR3_HUMAN, Q8NDA2|HMCN2_HUMAN					Q28269|OCLN_CANLF	O00472|ELL2_HUMAN, Q16625|OCLN_HUMAN								Q0IIP8|CRP_DANRE	P02741|CRP_HUMAN, P02743|SAMP_HUMAN, P47972|NPTX2_HUMAN		P10674|FAS1_DROME	Q15063|POSTN_HUMAN, Q15582|BGH3_HUMAN		Q28374|IL10_HORSE	P22301|IL10_HUMAN					Q9PWR4|VSIG1_CHICK	P78310|CXAR_HUMAN, Q5DX21|IGS11_HUMAN, Q96AP7|ESAM_HUMAN, Q9H6B4|CLMP_HUMAN					Q8HYP9|CCL17_MACMU	Q92583|CCL17_HUMAN		O88398|AVIL_MOUSE, P13020|GELS_MOUSE, Q60604|SCIN_MOUSE, Q62468|VILI_MOUSE, Q8K4L3|SVIL_MOUSE, Q91YD6|VILL_MOUSE, Q9JJ28|FLII_MOUSE	P06396|GELS_HUMAN		Q09YN4|CAZA2_RABIT	P47755|CAZA2_HUMAN, P52907|CAZA1_HUMAN		Q6EX42|PI5K1_ORYSJ	P48426|PI42A_HUMAN
			P92958|KIN11_ARATH, Q38997|KIN10_ARATH	Q8IWQ3|BRSK2_HUMAN		O01811|MEC6_CAEEL	P27169|PON1_HUMAN, Q15166|PON3_HUMAN					Q5R1P0|NMDZ1_CANLF, Q5R1P3|NMDE2_CANLF	O43424|GRID2_HUMAN								A9JTH1|NCLDA_DANRE, Q1LWZ0|CLXN_DANRE, Q6AXL4|NCLDB_DANRE	P35243|RECO_HUMAN		P12080|ITA2_DROME	P06756|ITAV_HUMAN, P08514|ITA2B_HUMAN		Q2QLA5|WNT2_HORSE	O14904|WNT9A_HUMAN					A0A1D5PPP7|CASP6_CHICK, F1NV61|CASP7_CHICK, Q98943|CASP2_CHICK	P42574|CASP3_HUMAN					Q8HYQ1|CCL5_MACMU	P13501|CCL5_HUMAN		O08716|FABP9_MOUSE, P04117|FABP4_MOUSE, P24526|MYP2_MOUSE, Q00915|RET1_MOUSE, Q08652|RET2_MOUSE, Q9DAK4|FBP12_MOUSE, Q9EPC5|RET7_MOUSE	P15090|FABP4_HUMAN		Q28705|KCNE1_RABIT, Q9BDR0|KCNE2_RABIT	Q9Y6J6|KCNE2_HUMAN		Q7XDP2|ITPA_ORYSJ	Q9BY32|ITPA_HUMAN
			P94063|HAL3B_ARATH, Q9SWE5|HAL3A_ARATH	Q96CD2|COAC_HUMAN		O01965|ARI11_CAEEL, Q22431|ARI2_CAEEL	Q8IWT3|CUL9_HUMAN					Q6Q7I7|PDGFB_CANLF	P01127|PDGFB_HUMAN, P04085|PDGFA_HUMAN								Q29RA3|DUS29_DANRE	P51452|DUS3_HUMAN, Q13115|DUS4_HUMAN, Q6B8I1|DS13A_HUMAN		P13217|PIPA_DROME, P25455|PIP1_DROME	P19174|PLCG1_HUMAN		Q5PYI0|TNNI3_HORSE	P19429|TNNI3_HUMAN					A0AVX7|CHP3_CHICK, Q5ZM44|CHP1_CHICK	P63098|CANB1_HUMAN, Q9Y6T7|DGKB_HUMAN					Q8MID6|TF2LX_MACMU	P40424|PBX1_HUMAN		P07758|A1AT1_MOUSE, P22599|A1AT2_MOUSE, Q00896|A1AT3_MOUSE, Q00897|A1AT4_MOUSE, Q00898|A1AT5_MOUSE, Q7TMF5|SPA12_MOUSE, Q9DCQ7|A1AT6_MOUSE	P01009|A1AT_HUMAN		Q28709|CD63_RABIT	O60635|TSN1_HUMAN, P08962|CD63_HUMAN		Q7XP59|GLR31_ORYSJ	O43424|GRID2_HUMAN
			Q39023|MPK3_ARATH	P27361|MK03_HUMAN, P28482|MK01_HUMAN		O01971|EMR1_CAEEL, Q9XTB5|LEM2_CAEEL	P42167|LAP2B_HUMAN					Q6QNF3|PGFRB_CANLF	P09619|PGFRB_HUMAN, P16234|PGFRA_HUMAN								Q568L5|A1A1B_DANRE, Q6AZW2|A1A1A_DANRE	P14550|AK1A1_HUMAN, Q04828|AK1C1_HUMAN		P13706|GPDA_DROME	P21695|GPDA_HUMAN, Q8N335|GPD1L_HUMAN		Q6X9Z5|RLA2_HORSE	P05387|RLA2_HUMAN					O12971|LFNG_CHICK, O12972|RFNG_CHICK, Q5F3G7|C1GLT_CHICK	O00587|MFNG_HUMAN					Q8MJ97|FOXP2_MACMU	P58012|FOXL2_HUMAN		P08121|CO3A1_MOUSE, P11087|CO1A1_MOUSE, P28481|CO2A1_MOUSE, Q01149|CO1A2_MOUSE, Q3U962|CO5A2_MOUSE	P02452|CO1A1_HUMAN, P02458|CO2A1_HUMAN, P02461|CO3A1_HUMAN		Q29426|K2C3_RABIT	P04264|K2C1_HUMAN, P35908|K22E_HUMAN		Q7XQT2|DGK1_ORYSJ	Q9Y6T7|DGKB_HUMAN
			Q39172|AER_ARATH, Q39173|P2_ARATH	Q14914|PTGR1_HUMAN		O02228|SC5A7_CAEEL	Q8N695|SC5A8_HUMAN, Q92911|SC5A5_HUMAN					Q8WN22|PRKDC_CANLF	O00750|P3C2B_HUMAN, P48736|PK3CG_HUMAN								Q6DC93|PEF1_DANRE	P07384|CAN1_HUMAN, P17655|CAN2_HUMAN, P20807|CAN3_HUMAN		P15372|ARRA_DROME, P19107|ARRB_DROME	P32121|ARRB2_HUMAN		Q867B1|EPO_HORSE	P01588|EPO_HUMAN					P00789|CANX_CHICK, Q92178|CAN2_CHICK	P07384|CAN1_HUMAN, P17655|CAN2_HUMAN					Q95196|SEMG2_MACMU	Q02383|SEMG2_HUMAN		P11983|TCPA_MOUSE, P42932|TCPQ_MOUSE, P80314|TCPB_MOUSE, P80315|TCPD_MOUSE, P80316|TCPE_MOUSE, P80318|TCPG_MOUSE, Q9JI70|MKKS_MOUSE	P50991|TCPD_HUMAN		Q6XLQ7|CALU_RABIT	Q14257|RCN2_HUMAN, Q15293|RCN1_HUMAN		Q7XWV4|SRT1_ORYSJ	Q9NXA8|SIR5_HUMAN
			Q4VCM1|LCAT2_ARATH, Q9FZI8|LCAT1_ARATH	P04180|LCAT_HUMAN		O02495|SYB1_CAEEL, P34351|SNB5_CAEEL	Q9BV40|VAMP8_HUMAN					Q9GLW0|PRGR_CANLF, Q9TT90|ANDR_CANLF	P04150|GCR_HUMAN								Q6NUW5|AN32E_DANRE, Q7ZUP0|AN32A_DANRE	P39687|AN32A_HUMAN, Q92688|AN32B_HUMAN		P18489|SYB_DROME, Q9W0C1|NSYB_DROME	Q9BV40|VAMP8_HUMAN		Q8MIN2|CXCL6_HORSE	P42830|CXCL5_HUMAN					P01994|HBA_CHICK, P02001|HBAD_CHICK, P02007|HBPI_CHICK	P69905|HBA_HUMAN					Q9GLD9|UDB33_MACMU	P19224|UD16_HUMAN		O88456|CPNS1_MOUSE, P12815|PDCD6_MOUSE, Q64691|CAN3_MOUSE, Q6P069|SORCN_MOUSE, Q8BFY6|PEF1_MOUSE, Q8VC88|GRAN_MOUSE, Q9D7J7|CPNS2_MOUSE	P20807|CAN3_HUMAN		Q9XT77|SC5A6_RABIT	Q8N695|SC5A8_HUMAN, Q92911|SC5A5_HUMAN		Q9LI00|6PGD1_ORYSJ	P52209|6PGD_HUMAN
			Q56XG6|RH15_ARATH, Q9LFN6|RH56_ARATH	Q13838|DX39B_HUMAN		O16228|DJ12_CAEEL, P90994|DJ11_CAEEL	Q99497|PARK7_HUMAN					Q9TU53|CUBN_CANLF	O60494|CUBN_HUMAN, P13497|BMP1_HUMAN								Q7SXP0|S22BB_DANRE, Q7ZUN8|YKT6_DANRE, Q7ZV15|S22BA_DANRE	Q96IW7|SC22A_HUMAN		P20480|NCD_DROME, P46867|KLP68_DROME	Q86VH2|KIF27_HUMAN		Q8MKD0|CCL5_HORSE	P13501|CCL5_HUMAN					P05200|NGF_CHICK, P25433|NTF3_CHICK	P20783|NTF3_HUMAN, P34130|NTF4_HUMAN					O18811|MOTI_MACMU	P12872|MOTI_HUMAN		P16406|AMPE_MOUSE, P97449|AMPN_MOUSE, Q11011|PSA_MOUSE, Q2KHK3|AMPQ_MOUSE, Q8C129|LCAP_MOUSE, Q8K093|TRHDE_MOUSE, Q9EQH2|ERAP1_MOUSE	P15144|AMPN_HUMAN		O97590|TIMP3_RABIT, O97591|TIMP4_RABIT	Q99727|TIMP4_HUMAN		A3AF13|UBP26_ORYSJ	Q9UHP3|UBP25_HUMAN
			Q5HZ38|GRIK2_ARATH, Q93V58|GRIK1_ARATH	Q8N5S9|KKCC1_HUMAN		O16785|PARV_CAEEL	Q9HBI1|PARVB_HUMAN, Q9NVD7|PARVA_HUMAN					Q9TU69|GHR_CANLF	P10912|GHR_HUMAN, P16471|PRLR_HUMAN								Q7SY09|AGRL4_DANRE	P48960|AGRE5_HUMAN, Q6UXI9|NPNT_HUMAN, Q9UHX3|AGRE2_HUMAN		P21187|PABP_DROME	Q13310|PABP4_HUMAN, Q9H361|PABP3_HUMAN		Q8MKG2|UTER_HORSE	P11684|UTER_HUMAN					P07341|ALDOB_CHICK	P04075|ALDOA_HUMAN, P05062|ALDOB_HUMAN, P09972|ALDOC_HUMAN					O97655|GON2_MACMU	O43555|GON2_HUMAN		P27811|KLRBA_MOUSE, P27812|KRBBA_MOUSE, P27814|KLRBC_MOUSE, Q0ZUP1|KLRB1_MOUSE, Q8VD98|KLRBF_MOUSE, Q99JB4|KRBBB_MOUSE, Q9R007|CLC5A_MOUSE	Q9NZS2|KLRF1_HUMAN		O97862|CYTC_RABIT	O76096|CYTF_HUMAN, P01034|CYTC_HUMAN		B9F676|GLU2A_ORYSJ	Q14697|GANAB_HUMAN
			Q67ZE1|HSDD2_ARATH, Q9FX01|HSDD1_ARATH	Q15738|NSDHL_HUMAN		O17528|TMED2_CAEEL	P49755|TMEDA_HUMAN, Q15363|TMED2_HUMAN					A0A8I3NGV2|NCLN_CANLF, Q9GLD3|TFR1_CANLF	P02786|TFR1_HUMAN								Q1AMT3|FAB1A_DANRE, Q4VBT1|FA1B1_DANRE, Q9I8L5|FA10A_DANRE	P07148|FABPL_HUMAN		P26016|FUR11_DROME, P30430|FUR1C_DROME	P09958|FURIN_HUMAN		Q95MP2|ASIP_HORSE	P42127|ASIP_HUMAN					P10587|MYH11_CHICK, P14105|MYH9_CHICK	P35579|MYH9_HUMAN, Q7Z406|MYH14_HUMAN					P33684|PAHO_MACMU	P01298|PAHO_HUMAN		P50427|STS_MOUSE, P50428|ARSA_MOUSE, P50429|ARSB_MOUSE, Q32KI9|ARSI_MOUSE, Q3TYD4|ARSG_MOUSE, Q571E4|GALNS_MOUSE, Q8BM89|ARSJ_MOUSE	P15848|ARSB_HUMAN		P03988|IGHM_RABIT, P04221|MUCM_RABIT	P01871|IGHM_HUMAN		B9FDR3|TNPO1_ORYSJ	Q14974|IMB1_HUMAN
			Q6NKR2|TPMT2_ARATH, Q9ZQP1|TPMT1_ARATH	A4D256|CC14C_HUMAN		O17754|CBPE_CAEEL	P15169|CBPN_HUMAN, Q96SM3|CPXM1_HUMAN					E2RE76|APOA4_CANLF	P06727|APOA4_HUMAN, Q6Q788|APOA5_HUMAN								Q9W740|NOGG2_DANRE, Q9W741|NOGG1_DANRE, Q9YHV3|NOGG3_DANRE	Q13253|NOGG_HUMAN		P26308|GBB1_DROME, P29829|GBB2_DROME	P62873|GBB1_HUMAN		Q9GMB7|PTHR_HORSE	P12272|PTHR_HUMAN					P11501|HS90A_CHICK, Q04619|HS90B_CHICK	P07900|HS90A_HUMAN, P08238|HS90B_HUMAN					Q5J5D0|DB123_MACMU	Q8N688|DB123_HUMAN		P59941|SIR6_MOUSE, Q8BKJ9|SIR7_MOUSE, Q8K2C6|SIR5_MOUSE, Q8R104|SIR3_MOUSE, Q8R216|SIR4_MOUSE, Q8VDQ8|SIR2_MOUSE, Q923E4|SIR1_MOUSE	Q9NXA8|SIR5_HUMAN		P08507|GPDA_RABIT	P21695|GPDA_HUMAN, Q8N335|GPD1L_HUMAN		B9FXV5|IF4G_ORYSJ	Q04637|IF4G1_HUMAN
			Q84LM4|AARE_ARATH	P27487|DPP4_HUMAN, Q12884|SEPR_HUMAN		O77469|FBLN1_CAEEL	Q12805|FBLN3_HUMAN, Q9UBX5|FBLN5_HUMAN					P27869|TMD11_CANLF	P49755|TMEDA_HUMAN, Q15363|TMED2_HUMAN								A0JMG1|SPOLB_DANRE, Q5BL35|SPOLA_DANRE, Q7T330|SPOP_DANRE	O43791|SPOP_HUMAN		P28668|SYEP_DROME, Q9Y105|SYQ_DROME	P23381|SYWC_HUMAN		Q9XSQ5|IL12B_HORSE	P29460|IL12B_HUMAN					P26990|ARF6_CHICK, P49702|ARF5_CHICK, Q5ZKQ8|ARL8A_CHICK	P61204|ARF3_HUMAN					Q5TM45|CDSN_MACMU	Q15517|CDSN_HUMAN		P57722|PCBP3_MOUSE, P57724|PCBP4_MOUSE, P60335|PCBP1_MOUSE, P61979|HNRPK_MOUSE, Q61990|PCBP2_MOUSE, Q99MQ1|BICC1_MOUSE, Q99NH0|ANR17_MOUSE	Q15365|PCBP1_HUMAN		P13666|SRCA_RABIT	Q9H4M9|EHD1_HUMAN, Q9NZN3|EHD3_HUMAN		O64937|EF1A_ORYSJ	P68104|EF1A1_HUMAN
			Q84WU2|UBP13_ARATH, Q9FPT1|UBP12_ARATH	Q9UHP3|UBP25_HUMAN		P10299|GSTP1_CAEEL, Q9N4X8|GSTPA_CAEEL	P09211|GSTP1_HUMAN					P33711|SOMA_CANLF	P01236|PRL_HUMAN, P01241|SOMA_HUMAN								F1QMB9|CCNK_DANRE, Q503D6|CCNQ_DANRE, Q7ZVX0|CCNL1_DANRE	P24863|CCNC_HUMAN		P29349|CSW_DROME	P29350|PTN6_HUMAN, Q06124|PTN11_HUMAN		Q9XT26|CCNT1_HORSE	P24863|CCNC_HUMAN					P27607|PGH2_CHICK	P05164|PERM_HUMAN, P22079|PERL_HUMAN, Q92626|PXDN_HUMAN					Q864V6|IL13_MACMU	P35225|IL13_HUMAN		P70412|CUZD1_MOUSE, P98063|BMP1_MOUSE, Q62381|TLL1_MOUSE, Q7TQH7|LRP10_MOUSE, Q8BQH6|CDCP2_MOUSE, Q8BUJ9|LRP12_MOUSE, Q9WVM6|TLL2_MOUSE	P13497|BMP1_HUMAN		P22000|SAA2_RABIT, P53614|SAA1_RABIT	P0DJI8|SAA1_HUMAN		P25778|ORYC_ORYSJ	P09668|CATH_HUMAN
			Q84XV2|GTE1_ARATH, Q9FT54|GTE6_ARATH	Q9UIF8|BAZ2B_HUMAN		P13508|GLP1_CAEEL, P14585|LIN12_CAEEL	P80370|DLK1_HUMAN					P42929|HSPB1_CANLF, Q8MJ36|HSPB8_CANLF	P04792|HSPB1_HUMAN								P13104|TPM1_DANRE	P06753|TPM3_HUMAN, P07951|TPM2_HUMAN, P09493|TPM1_HUMAN		P29747|CREBA_DROME	P18850|ATF6A_HUMAN, Q8TEY5|CR3L4_HUMAN		O46617|MOTI_HORSE	P12872|MOTI_HUMAN					O93388|STMN3_CHICK, P31395|STMN1_CHICK, Q90987|STMN2_CHICK	Q9NZ72|STMN3_HUMAN					Q8WMI6|NXPH1_MACMU	P58417|NXPH1_HUMAN		Q2LA85|TRML2_MOUSE, Q3LRV9|TRML4_MOUSE, Q3U497|CLM7_MOUSE, Q6SJQ5|CLM3_MOUSE, Q6SJQ7|CLM1_MOUSE, Q8K249|CLM2_MOUSE, Q8VCH2|CLM5_MOUSE	Q8TDQ1|CLM1_HUMAN		P25154|ACPH_RABIT	P27487|DPP4_HUMAN, Q12884|SEPR_HUMAN		P31691|ADT_ORYSJ	P16260|GDC_HUMAN
			Q8H166|ALEU_ARATH, Q8RWQ9|ALEUL_ARATH	P09668|CATH_HUMAN		P19974|CYC21_CAEEL, Q23240|CYC22_CAEEL	P99999|CYC_HUMAN					P47842|GTR3_CANLF, Q9XST2|GLUT4_CANLF	P11169|GTR3_HUMAN								Q08BC6|ENO4_DANRE	P06733|ENOA_HUMAN, P09104|ENOG_HUMAN, P13929|ENOB_HUMAN		P34021|ECR_DROME	P10828|THB_HUMAN, P55055|NR1H2_HUMAN		P01202|MLB_HORSE	P01189|COLI_HUMAN					P37383|RAD51_CHICK	O75771|RA51D_HUMAN, Q06609|RAD51_HUMAN, Q14565|DMC1_HUMAN					Q95MP0|AIPL1_MACMU	O00170|AIP_HUMAN		Q3U2C5|RN149_MOUSE, Q5DTZ6|RN150_MOUSE, Q8R1Z9|RN121_MOUSE, Q8VEM1|GOLI_MOUSE, Q9DBY1|SYVN1_MOUSE, Q9R049|AMFR_MOUSE, Q9R1W3|RN103_MOUSE	Q8NC42|RN149_HUMAN		P25227|A1AG_RABIT	P02763|A1AG1_HUMAN, P19652|A1AG2_HUMAN		P37890|CBP1_ORYSJ	P10619|PPGB_HUMAN
			Q8L7N4|SP1_ARATH, Q94HV7|SPL1P_ARATH	O76050|NEUL1_HUMAN		P34277|GSTO2_CAEEL, P34345|GSTO1_CAEEL	P78417|GSTO1_HUMAN					P54832|PON2_CANLF	P27169|PON1_HUMAN, Q15166|PON3_HUMAN								Q566M8|RN150_DANRE	Q8NC42|RN149_HUMAN, Q8TEB7|RN128_HUMAN, Q9H9V4|RN122_HUMAN		P34082|FAS2_DROME	O15394|NCAM2_HUMAN, P13591|NCAM1_HUMAN		P80930|ENA1_HORSE	P28799|GRN_HUMAN					P08938|PURP_CHICK, P41263|RET4_CHICK	P02753|RET4_HUMAN, P05090|APOD_HUMAN								Q5D1E7|ZC12A_MOUSE, Q5DTV4|ZC12C_MOUSE, Q5DTZ0|NYNRI_MOUSE, Q6A037|N4BP1_MOUSE, Q80U38|KHNYN_MOUSE, Q8BIY3|ZC12D_MOUSE, Q8K259|GIN1_MOUSE	O15037|KHNYN_HUMAN		P36233|SPRC_RABIT	P09486|SPRC_HUMAN, Q14515|SPRL1_HUMAN		P46466|PRS4_ORYSJ	P55072|TERA_HUMAN
			P51412|RK21_ARATH, Q8L9A0|RM21_ARATH	Q7Z2W9|RM21_HUMAN		P34446|PAT2_CAEEL	P06756|ITAV_HUMAN, P08514|ITA2B_HUMAN					P60524|HBB_CANLF	P02042|HBD_HUMAN, P68871|HBB_HUMAN								Q566N0|ENPP4_DANRE	Q13822|ENPP2_HUMAN, Q6UWV6|ENPP7_HUMAN, Q9UJA9|ENPP5_HUMAN		P35832|PTP99_DROME	P23470|PTPRG_HUMAN, P23471|PTPRZ_HUMAN		P81634|ISK1_HORSE	P00995|ISK1_HUMAN					P28568|GTR3_CHICK, P46896|GTR1_CHICK, Q90592|GTR2_CHICK	P11169|GTR3_HUMAN								P0C7W3|TOR2X_MOUSE, Q60649|CLPB_MOUSE, Q8BH02|TOR4A_MOUSE, Q8R1J9|TOR2A_MOUSE, Q9ER38|TOR3A_MOUSE, Q9ER39|TOR1A_MOUSE, Q9ER41|TOR1B_MOUSE	Q9H497|TOR3A_HUMAN		P58776|TPM2_RABIT	P06753|TPM3_HUMAN, P07951|TPM2_HUMAN		P48642|GSHRC_ORYSJ	Q16881|TRXR1_HUMAN
			Q8LC68|NRP2_ARATH, Q9CA59|NRP1_ARATH	Q01105|SET_HUMAN		P34547|UBP46_CAEEL, Q17361|UBP14_CAEEL	Q9Y5T5|UBP16_HUMAN					P80009|PLMN_CANLF	P00747|PLMN_HUMAN, P08519|APOA_HUMAN								Q66HV9|LIG1B_DANRE	Q6UXK5|LRRN1_HUMAN, Q86SJ2|AMGO2_HUMAN, Q9H3W5|LRRN3_HUMAN		P36188|TNNI_DROME	P19429|TNNI3_HUMAN, P48788|TNNI2_HUMAN		Q6RG78|RGS1_HORSE	Q9Y2T1|AXIN2_HUMAN					P62985|RL40_CHICK, P79781|RS27A_CHICK	P54727|RD23B_HUMAN, P62979|RS27A_HUMAN								Q60668|HNRPD_MOUSE, Q61474|MSI1H_MOUSE, Q920Q6|MSI2H_MOUSE, Q921F2|TADBP_MOUSE, Q9D8T7|SLIRP_MOUSE, Q9JII5|DAZP1_MOUSE, Q9Z130|HNRDL_MOUSE	O14979|HNRDL_HUMAN		Q28739|BPI_RABIT	P17213|BPI_HUMAN, P55058|PLTP_HUMAN		P49397|RS3A_ORYSJ	P61247|RS3A_HUMAN
			Q8GZ26|BRN2L_ARATH, Q8LFS6|BRN1L_ARATH	O95319|CELF2_HUMAN		K8FE10|SYT2_CAEEL, P34693|SYT1_CAEEL	Q9BT88|SYT11_HUMAN					P83286|OPT_CANLF	P20774|MIME_HUMAN, Q9UBM4|OPT_HUMAN								Q6GMH3|TWF2_DANRE	P23528|COF1_HUMAN, Q12792|TWF1_HUMAN, Q6IBS0|TWF2_HUMAN		P40417|ERKA_DROME	P27361|MK03_HUMAN, P28482|MK01_HUMAN		Q8HZQ3|NKL_HORSE	P22749|GNLY_HUMAN					Q8JG64|PDIA3_CHICK	P30101|PDIA3_HUMAN, Q8NBS9|TXND5_HUMAN, Q96JJ7|TMX3_HUMAN								O89029|MATN4_MOUSE, P51942|MATN1_MOUSE, Q60847|COCA1_MOUSE, Q63870|CO7A1_MOUSE, Q80X19|COEA1_MOUSE, Q8R2Z5|VWA1_MOUSE, Q923P0|COKA1_MOUSE	O95460|MATN4_HUMAN		Q8MJF1|MIME_RABIT	P20774|MIME_HUMAN, Q9UBM4|OPT_HUMAN		P52428|PSA1_ORYSJ	P25786|PSA1_HUMAN
			F4IVU1|ARC2B_ARATH, Q8LGI3|ARC2A_ARATH	O15144|ARPC2_HUMAN		P39745|MPK1_CAEEL	P27361|MK03_HUMAN, P28482|MK01_HUMAN					Q01988|UBP11_CANLF	Q7Z569|BRAP_HUMAN, Q9Y5T5|UBP16_HUMAN								Q6GQN8|MECR_DANRE, Q8JFV8|VAT1_DANRE	P49327|FAS_HUMAN, Q14914|PTGR1_HUMAN		P41043|GSTS1_DROME	O60760|HPGDS_HUMAN, P09211|GSTP1_HUMAN								Q90611|MMP2_CHICK	P08253|MMP2_HUMAN, P11717|MPRI_HUMAN, P14780|MMP9_HUMAN								Q62523|ZYX_MOUSE, Q71FD7|FBLI1_MOUSE, Q7TQJ8|WTIP_MOUSE, Q8BFW7|LPP_MOUSE, Q91XC0|AJUBA_MOUSE, Q9QXD8|LIMD1_MOUSE, Q9Z1Y4|TRIP6_MOUSE	Q15942|ZYX_HUMAN		Q95215|BGH3_RABIT	Q15063|POSTN_HUMAN, Q15582|BGH3_HUMAN		P55857|SUMO1_ORYSJ	P55854|SUMO3_HUMAN
			Q8RWD9|ACBP5_ARATH, Q9MA55|ACBP4_ARATH	O75882|ATRN_HUMAN		P41846|WBS14_CAEEL, Q9TZ70|MXL2_CAEEL	Q9NP71|MLXPL_HUMAN					A0PA85|DCE1_CANLF, Q4PRC2|DCE2_CANLF	P20711|DDC_HUMAN								Q6P0G6|MYL1_DANRE	P08590|MYL3_HUMAN, P14649|MYL6B_HUMAN, P60660|MYL6_HUMAN		P42787|CBPD_DROME	P15169|CBPN_HUMAN, Q96SM3|CPXM1_HUMAN								Q90922|NET1_CHICK, Q90923|NET3_CHICK	O95631|NET1_HUMAN, Q9HB63|NET4_HUMAN								P49300|CLC10_MOUSE, P70194|CLC4F_MOUSE, Q8VBX4|CLC4K_MOUSE, Q9JKF4|CLC6A_MOUSE, Q9QZ15|CLC4A_MOUSE, Q9R0Q8|CLC4E_MOUSE, Q9Z2H6|CLC4D_MOUSE	Q8WXI8|CLC4D_HUMAN		Q9N261|LPXN_RABIT	O43294|TGFI1_HUMAN, Q15942|ZYX_HUMAN		Q0DJC5|OST1A_ORYSJ	P04843|RPN1_HUMAN
			Q8W4J3|QSOX1_ARATH, Q9ZU40|QSOX2_ARATH	O00391|QSOX1_HUMAN		P46873|OSM3_CAEEL, Q965T6|KLP20_CAEEL	Q86VH2|KIF27_HUMAN					Q5IFP1|3BHS_CANLF	Q15738|NSDHL_HUMAN, Q8NBZ7|UXS1_HUMAN								Q6PI52|CALM_DANRE	P0DP25|CALM3_HUMAN, Q9BQI0|AIF1L_HUMAN, Q9BUP0|EFHD1_HUMAN		P43332|SNRPA_DROME	P09012|SNRPA_HUMAN, Q96LT9|RNPC3_HUMAN								Q91009|NTRK1_CHICK, Q91044|NTRK3_CHICK	P04629|NTRK1_HUMAN, Q16288|NTRK3_HUMAN								A2A863|ITB4_MOUSE, O54890|ITB3_MOUSE, O70309|ITB5_MOUSE, Q0VBD0|ITB8_MOUSE, Q9Z0T9|ITB6_MOUSE	P05106|ITB3_HUMAN, P18084|ITB5_HUMAN		P01879|IGHA_RABIT	P01876|IGHA1_HUMAN, P01877|IGHA2_HUMAN		Q0ITU1|MTNA_ORYSJ	Q14232|EI2BA_HUMAN
			Q94CF0|EHD1_ARATH	Q9H4M9|EHD1_HUMAN, Q9NZN3|EHD3_HUMAN		P92199|ROCK_CAEEL	O75116|ROCK2_HUMAN, Q13464|ROCK1_HUMAN					Q5TJE8|B3GT4_CANLF	Q7Z7M8|B3GN8_HUMAN, Q9NY97|B3GN2_HUMAN								Q08CI4|CCYL1_DANRE	Q8IYB5|SMAP1_HUMAN, Q8N6H7|ARFG2_HUMAN, Q96P64|AGAP4_HUMAN		P46461|NSF1_DROME, P54351|NSF2_DROME	P46459|NSF_HUMAN								D0PRN3|NRX3A_CHICK, Q9DDD0|NRX1A_CHICK	Q9ULB1|NRX1A_HUMAN, Q9Y4C0|NRX3A_HUMAN								A2AJ15|MA1B1_MOUSE, P39098|MA1A2_MOUSE, P45700|MA1A1_MOUSE, Q2HXL6|EDEM3_MOUSE, Q8BJT9|EDEM2_MOUSE, Q925U4|EDEM1_MOUSE	P33908|MA1A1_HUMAN		A5A6S6|TM38A_RABIT	Q9H6F2|TM38A_HUMAN		Q0IZQ2|CPS11_ORYSJ	P49589|SYCC_HUMAN
			Q96291|BAS1A_ARATH, Q9C5R8|BAS1B_ARATH	P32119|PRDX2_HUMAN		Q09490|LGG1_CAEEL	O95166|GBRAP_HUMAN, Q9H0R8|GBRL1_HUMAN					Q45T69|B2CL2_CANLF, Q6R755|BCL2_CANLF	Q92843|B2CL2_HUMAN								Q1LUC1|5MP1_DANRE, Q6PD83|5MP2A_DANRE, Q803N9|5MP2B_DANRE	Q04637|IF4G1_HUMAN		P51140|DSH_DROME, Q9V407|AXN_DROME	Q9Y2T1|AXIN2_HUMAN								Q9PU47|PDLI3_CHICK, Q9PW72|PDLI4_CHICK	O00151|PDLI1_HUMAN, P50479|PDLI4_HUMAN								E9Q7X7|NRX2A_MOUSE, Q6P9K9|NRX3A_MOUSE, Q8C985|NRX3B_MOUSE, Q9CS84|NRX1A_MOUSE	Q9HDB5|NRX3B_HUMAN, Q9ULB1|NRX1A_HUMAN, Q9Y4C0|NRX3A_HUMAN		G1SK22|RS27A_RABIT	P62979|RS27A_HUMAN		Q10DV7|ACT1_ORYSJ	P60709|ACTB_HUMAN
			Q9C8J7|TRO_ARATH, Q9SIZ8|RKP_ARATH	Q92736|RYR2_HUMAN		Q09510|MLRH_CAEEL	O14950|ML12B_HUMAN, P24844|MYL9_HUMAN					Q8MIH6|RECO_CANLF	P35243|RECO_HUMAN, Q9Y6T7|DGKB_HUMAN								Q6IQ85|YIPF6_DANRE, Q6NYF1|YIPF4_DANRE, Q6P5I8|YIPF5_DANRE	Q96EC8|YIPF6_HUMAN		P51905|SC6A4_DROME, Q7K4Y6|DAT_DROME	Q9UN76|S6A14_HUMAN								E1BYJ2|MSH6_CHICK, Q5XXA9|PSIP1_CHICK, Q5ZLS7|GLYR1_CHICK	Q7Z4V5|HDGR2_HUMAN								O08734|BAK_MOUSE, O35425|BOK_MOUSE, P10417|BCL2_MOUSE, P70345|B2CL2_MOUSE, Q07813|BAX_MOUSE, Q64373|B2CL1_MOUSE	Q92843|B2CL2_HUMAN		O19111|KPCZ_RABIT	Q05513|KPCZ_HUMAN		Q10R17|PURA1_ORYSJ	P30520|PURA2_HUMAN
			Q9FGB1|CBC2_ARATH, Q9SSA4|CBC1_ARATH	P08581|MET_HUMAN		Q09624|PKD1_CAEEL, Q9U1S7|PKD2_CAEEL	Q8TDX9|PK1L1_HUMAN					Q8WNN6|SODC_CANLF	P00441|SODC_HUMAN, P08294|SODE_HUMAN								A0A0R4IMY7|TRPM2_DANRE, S5UH55|TRPM5_DANRE	Q9BW91|NUDT9_HUMAN		P91685|GRM_DROME, Q9VKA4|Y1760_DROME	Q7RTX0|TS1R3_HUMAN								O73612|EFNB1_CHICK	P52799|EFNB2_HUMAN, P98172|EFNB1_HUMAN, Q15768|EFNB3_HUMAN								A1L0T3|SRB4D_MOUSE, O08762|NETR_MOUSE, Q2VLH6|C163A_MOUSE, Q60997|DMBT1_MOUSE, Q8BV57|SRCRL_MOUSE, Q8BZE1|DMBTL_MOUSE	Q86VB7|C163A_HUMAN		P00008|CYC_RABIT	P99999|CYC_HUMAN		Q2QYW2|CLH2_ORYSJ	Q00610|CLH1_HUMAN
			Q9FGT8|TIL_ARATH	P02753|RET4_HUMAN, P05090|APOD_HUMAN		Q10572|FOX1_CAEEL	A6NFN3|RFOX3_HUMAN, O43251|RFOX2_HUMAN					Q9GLK0|TGM1_CANLF	P00488|F13A_HUMAN, Q08188|TGM3_HUMAN								A0A1Z2R986|EGLN_DANRE	P17813|EGLN_HUMAN, Q03167|TGBR3_HUMAN		Q00168|KCC2A_DROME	Q14012|KCC1A_HUMAN, Q8IU85|KCC1D_HUMAN								P00337|LDHB_CHICK, P00340|LDHA_CHICK	P00338|LDHA_HUMAN, P07195|LDHB_HUMAN								O35290|ECP3_MOUSE, O35291|RNAS2_MOUSE, O35292|RNS2B_MOUSE, P97425|ECP2_MOUSE, P97426|ECP1_MOUSE, Q9D244|RNAS6_MOUSE	P12724|ECP_HUMAN		P00489|PYGM_RABIT	P06737|PYGL_HUMAN		Q40742|RAD23_ORYSJ	P54727|RD23B_HUMAN
			Q9FJI5|G6PD6_ARATH, Q9LK23|G6PD5_ARATH	O95479|G6PE_HUMAN		Q18411|NTP1_CAEEL, Q21815|MIG23_CAEEL	P49961|ENTP1_HUMAN					O46607|GPX5_CANLF	P22352|GPX3_HUMAN, Q96SL4|GPX7_HUMAN								A3KPA0|JAM3B_DANRE	P57087|JAM2_HUMAN, Q9BX67|JAM3_HUMAN		Q07152|IMDH_DROME	P12268|IMDH2_HUMAN, P20839|IMDH1_HUMAN								P13127|CAZA1_CHICK, P28497|CAZA2_CHICK	P47755|CAZA2_HUMAN, P52907|CAZA1_HUMAN								O35627|NR1I3_MOUSE, O54915|NR1I2_MOUSE, P48281|VDR_MOUSE, Q60641|NR1H4_MOUSE, Q60644|NR1H2_MOUSE, Q9Z0Y9|NR1H3_MOUSE	P55055|NR1H2_HUMAN		P00569|KAD1_RABIT	P30085|KCY_HUMAN		Q43008|SODM_ORYSJ	P04179|SODM_HUMAN
			Q9FLF7|MYST1_ARATH, Q9LXD7|MYST2_ARATH	Q92794|KAT6A_HUMAN		Q21253|GELS1_CAEEL	P06396|GELS_HUMAN, P40121|CAPG_HUMAN					P01299|PAHO_CANLF, P68004|PYY_CANLF	P01298|PAHO_HUMAN								B3F211|IBP2B_DANRE, Q9PTH3|IBP2A_DANRE	P18065|IBP2_HUMAN		Q07171|GELS_DROME	P06396|GELS_HUMAN, P40121|CAPG_HUMAN								O93602|ATF2_CHICK, P18870|JUN_CHICK, P27921|JUND_CHICK	P05412|JUN_HUMAN								O54991|CNTP1_MOUSE, Q0V8T7|CTP5C_MOUSE, Q0V8T8|CTP5B_MOUSE, Q0V8T9|CTP5A_MOUSE, Q99P47|CNTP4_MOUSE, Q9CPW0|CNTP2_MOUSE	Q9UHC6|CNTP2_HUMAN		P00939|TPIS_RABIT	P60174|TPIS_HUMAN		Q53NI2|NADK2_ORYSJ	O95544|NADK_HUMAN
			Q9FLZ5|PTEN1_ARATH	P60484|PTEN_HUMAN, Q6XPS3|TPTE2_HUMAN		Q21966|ASP4_CAEEL	P00797|RENI_HUMAN, P07339|CATD_HUMAN					P04813|CTR2_CANLF	P17538|CTRB1_HUMAN, Q6UXH9|PAMR1_HUMAN								B6ZK76|IRL1A_DANRE, B6ZK77|IRL1B_DANRE	Q9NPH3|IL1AP_HUMAN		Q07407|FGFR1_DROME, Q09147|FGFR2_DROME	P11362|FGFR1_HUMAN								P20740|OVOS_CHICK	P01023|A2MG_HUMAN, P20742|PZP_HUMAN, Q6YHK3|CD109_HUMAN								O70291|GRK4_MOUSE, O70293|GRK6_MOUSE, Q3UYH7|ARBK2_MOUSE, Q8VEB1|GRK5_MOUSE, Q99MK8|ARBK1_MOUSE, Q9WVL4|GRK1_MOUSE	P25098|ARBK1_HUMAN		P00949|PGM1_RABIT	P36871|PGM1_HUMAN		Q58G87|UBQ3_ORYSJ	P0CG48|UBC_HUMAN
			Q9FMP3|DPYS_ARATH	Q14195|DPYL3_HUMAN, Q9BPU6|DPYL5_HUMAN		Q22002|MAB10_CAEEL	Q13506|NAB1_HUMAN, Q15742|NAB2_HUMAN					P34819|BMP7_CANLF	P22004|BMP6_HUMAN, Q99988|GDF15_HUMAN								E7FBF7|FCHO1_DANRE, Q502I9|FCHO2_DANRE	Q9H939|PPIP2_HUMAN		Q08180|ICCR_DROME	Q6UWL6|KIRR2_HUMAN, Q8IZU9|KIRR3_HUMAN								P36196|ACES_CHICK	P06276|CHLE_HUMAN, Q8N0W4|NLGNX_HUMAN, Q8N2Q7|NLGN1_HUMAN								O88575|S620B_MOUSE, O88576|S6A18_MOUSE, Q8BG16|S6A15_MOUSE, Q8BJI1|S6A17_MOUSE, Q8VDB9|S620A_MOUSE, Q9D687|S6A19_MOUSE	Q9NP91|S6A20_HUMAN		P01948|HBA_RABIT	P69905|HBA_HUMAN		Q5NBP9|GLU2B_ORYSJ	P14314|GLU2B_HUMAN
			Q9LHA8|HS704_ARATH	P0DMV8|HS71A_HUMAN, P11142|HSP7C_HUMAN		Q22038|RHO1_CAEEL, Q94263|MIRO1_CAEEL	P61586|RHOA_HUMAN					P62872|GBB1_CANLF, P79147|GBB3_CANLF	P62873|GBB1_HUMAN								A8WG21|SNXAB_DANRE, F1Q506|SNXAA_DANRE	O60493|SNX3_HUMAN		Q24046|ATPB1_DROME, Q24048|ATPB2_DROME	P14415|AT1B2_HUMAN								P52804|EFNA5_CHICK	P52797|EFNA3_HUMAN, P52798|EFNA4_HUMAN, P52803|EFNA5_HUMAN								P00342|LDHC_MOUSE, P06151|LDHA_MOUSE, P16125|LDHB_MOUSE, Q3U1V6|UEVLD_MOUSE, Q61187|TS101_MOUSE	P00338|LDHA_HUMAN, P07195|LDHB_HUMAN		P02057|HBB_RABIT	P68871|HBB_HUMAN		Q67WM9|OS9_ORYSJ	Q96DZ1|ERLEC_HUMAN
			Q9LIQ6|ING1_ARATH	Q9H160|ING2_HUMAN, Q9UK53|ING1_HUMAN		Q21557|DYL2_CAEEL, Q22799|DYL1_CAEEL	P63167|DYL1_HUMAN					P79145|CREM_CANLF	P18850|ATF6A_HUMAN, Q8TEY5|CR3L4_HUMAN								F1Q8X5|FERM2_DANRE	Q86UX7|URP2_HUMAN, Q9Y490|TLN1_HUMAN		O96860|DYL2_DROME, Q24117|DYL1_DROME	P63167|DYL1_HUMAN								P55806|NRT1_CHICK, P55807|NRT2_CHICK, Q92080|NARE_CHICK	Q13508|NAR3_HUMAN								P05480|SRC_MOUSE, P14234|FGR_MOUSE, P39688|FYN_MOUSE, Q04736|YES_MOUSE, Q921I6|SH3B4_MOUSE	P09769|FGR_HUMAN, P12931|SRC_HUMAN		P07500|ANF_RABIT	P01160|ANF_HUMAN		Q6AUC6|QSOX1_ORYSJ	O00391|QSOX1_HUMAN
			Q9LKZ3|RBR1_ARATH	P06400|RB_HUMAN, Q08999|RBL2_HUMAN		Q26261|UNC5_CAEEL	O95185|UNC5C_HUMAN, Q6UXZ4|UNC5D_HUMAN					Q2LEC2|CRBB2_CANLF	P43320|CRBB2_HUMAN, P53674|CRBB1_HUMAN								F1QSQ0|DSC2L_DANRE	Q02487|DSC2_HUMAN, Q14574|DSC3_HUMAN		Q24151|STAT_DROME	P40763|STAT3_HUMAN, P42224|STAT1_HUMAN								P27673|TNNI3_CHICK, P68246|TNNI2_CHICK	P19429|TNNI3_HUMAN, P48788|TNNI2_HUMAN								P06909|CFAH_MOUSE	P08603|CFAH_HUMAN, P36980|FHR2_HUMAN, Q02985|FHR3_HUMAN, Q03591|FHR1_HUMAN, Q92496|FHR4_HUMAN, Q9BXR6|FHR5_HUMAN		P07768|SUIS_RABIT	Q14697|GANAB_HUMAN		Q6AUV1|XDH_ORYSJ	P47989|XDH_HUMAN
			Q9LZ82|BTR1_ARATH	Q00341|VIGLN_HUMAN, Q15365|PCBP1_HUMAN		O61235|CATA2_CAEEL, Q27487|CATA1_CAEEL	P04040|CATA_HUMAN					Q49HH9|TS1R3_CANLF, Q49HI0|TS1R2_CANLF	Q7RTX0|TS1R3_HUMAN								F1R4U0|TXTPB_DANRE, Q6PGY3|TXTPA_DANRE	Q9H1K4|GHC2_HUMAN		Q24157|BRN_DROME	Q7Z7M8|B3GN8_HUMAN, Q9NY97|B3GN2_HUMAN								P98165|VLDLR_CHICK, Q98931|LRP8_CHICK	P01130|LDLR_HUMAN, P01133|EGF_HUMAN								P10126|EF1A1_MOUSE, P62631|EF1A2_MOUSE, Q149F3|ERF3B_MOUSE, Q69ZS7|HBS1L_MOUSE, Q8BFR5|EFTU_MOUSE, Q8R050|ERF3A_MOUSE	P68104|EF1A1_HUMAN		P08049|NEP_RABIT	P42892|ECE1_HUMAN		Q6EU49|WNK4_ORYSJ	Q9BYP7|WNK3_HUMAN
			Q9M8K7|DUS1B_ARATH, Q9ZR37|DUS1_ARATH	Q13115|DUS4_HUMAN		Q95QV8|TIAR1_CAEEL	Q13310|PABP4_HUMAN, Q9H361|PABP3_HUMAN					Q5UK76|ASIP_CANLF	O00253|AGRP_HUMAN, P42127|ASIP_HUMAN								O12990|JAK1_DANRE	O60674|JAK2_HUMAN, P29597|TYK2_HUMAN		Q24322|SEM1A_DROME	Q9H2E6|SEM6A_HUMAN, Q9H3T3|SEM6B_HUMAN								O93532|K2CO_CHICK, Q06637|BFSP1_CHICK	P04264|K2C1_HUMAN, P35908|K22E_HUMAN								P12960|CNTN1_MOUSE, P68500|CNTN5_MOUSE, Q07409|CNTN3_MOUSE, Q69Z26|CNTN4_MOUSE, Q9JMB8|CNTN6_MOUSE	O94779|CNTN5_HUMAN, Q8IWV2|CNTN4_HUMAN		P09212|SODC_RABIT	P00441|SODC_HUMAN		Q6H7M1|FAH_ORYSJ	P16930|FAAA_HUMAN
			Q9LIL4|P24B3_ARATH, Q9S7M9|P24B2_ARATH	Q15363|TMED2_HUMAN		Q968Y9|INSR_CAEEL	P06213|INSR_HUMAN, P08069|IGF1R_HUMAN					Q5WR07|TNFB_CANLF	P01374|TNFB_HUMAN, P48023|TNFL6_HUMAN								O42182|FBLN1_DANRE	P23142|FBLN1_HUMAN, P98095|FBLN2_HUMAN		Q24325|TAF2_DROME	P09960|LKHA4_HUMAN, P15144|AMPN_HUMAN								P08251|AT1B1_CHICK, P33879|AT1B3_CHICK, Q2HZ96|AT1B4_CHICK	P14415|AT1B2_HUMAN								P15116|CADH2_MOUSE, P33146|CAD15_MOUSE, P39038|CADH4_MOUSE, P59862|CAD26_MOUSE, Q8VHF2|CDHR5_MOUSE, Q9R100|CAD17_MOUSE	P19022|CADH2_HUMAN		P09809|APOA1_RABIT	P02647|APOA1_HUMAN		Q6ZGL4|ATG5_ORYSJ	Q9H1Y0|ATG5_HUMAN
			Q9SPM5|APY2_ARATH, Q9SQG2|APY1_ARATH	O75354|ENTP6_HUMAN		Q9NHC3|CED2_CAEEL	P46108|CRK_HUMAN, P46109|CRKL_HUMAN					Q867B0|CELA1_CANLF	P08217|CEL2A_HUMAN, Q99895|CTRC_HUMAN								O73791|TIE2_DANRE	P35590|TIE1_HUMAN, Q02763|TIE2_HUMAN		Q24488|ROR1_DROME	Q01973|ROR1_HUMAN, Q01974|ROR2_HUMAN								Q5F3K4|WDR48_CHICK	P31146|COR1A_HUMAN, Q9C0J8|WDR33_HUMAN, Q9ULV4|COR1C_HUMAN								P15535|B4GT1_MOUSE, Q91YY2|B4GT3_MOUSE, Q9JJ04|B4GT4_MOUSE, Q9JMK0|B4GT5_MOUSE, Q9WVK5|B4GT6_MOUSE, Q9Z2Y2|B4GT2_MOUSE	Q9UBX8|B4GT6_HUMAN		P09849|LPH_RABIT	Q9UEF7|KLOT_HUMAN		Q75IM9|IVD_ORYSJ	P11310|ACADM_HUMAN
			Q9SY55|ECA3_ARATH	P16615|AT2A2_HUMAN, Q93084|AT2A3_HUMAN		P34631|UBXN4_CAEEL, Q9TXH9|UBXN1_CAEEL	Q92575|UBXN4_HUMAN					Q8HY67|AN32A_CANLF	P39687|AN32A_HUMAN, Q92688|AN32B_HUMAN								O73872|SODC_DANRE	P00441|SODC_HUMAN, P08294|SODE_HUMAN		Q24560|TBB1_DROME	P07437|TBB5_HUMAN, P68371|TBB4B_HUMAN								Q5F3P8|SET1B_CHICK, Q5F3W5|SUV92_CHICK	Q96KQ7|EHMT2_HUMAN, Q9BQG2|NUD12_HUMAN								P15919|RAG1_MOUSE, Q3U9F6|RN166_MOUSE, Q80UY2|KCMF1_MOUSE, Q9CQE0|RN138_MOUSE, Q9D9R0|RN125_MOUSE, Q9ET26|RN114_MOUSE	Q9Y508|RN114_HUMAN		P10160|IF5A1_RABIT	P63241|IF5A1_HUMAN		Q7G8Y3|ISW2_ORYSJ	Q8TDI0|CHD5_HUMAN
			Q9LEY4|HUAL1_ARATH, Q9XER9|HUA2_ARATH	Q7Z4V5|HDGR2_HUMAN		Q9U2B7|PLR1_CAEEL	Q68DV7|RNF43_HUMAN, Q9ULT6|ZNRF3_HUMAN					Q8MKD5|TNNI3_CANLF	P19429|TNNI3_HUMAN, P48788|TNNI2_HUMAN								P46530|NOTC1_DANRE, X1WE18|KANK2_DANRE	Q9UM47|NOTC3_HUMAN		Q24567|NETA_DROME, Q24568|NETB_DROME	O95631|NET1_HUMAN								O93277|WDR1_CHICK, Q5ZJW8|DTL_CHICK, Q5ZME8|SMU1_CHICK	O75083|WDR1_HUMAN								P17182|ENOA_MOUSE, P17183|ENOG_MOUSE, P21550|ENOB_MOUSE, Q8C042|ENO4_MOUSE	P06733|ENOA_HUMAN, P09104|ENOG_HUMAN, P13929|ENOB_HUMAN		P11909|GPX1_RABIT	P22352|GPX3_HUMAN		Q7XHL3|TDC2_ORYSJ	P20711|DDC_HUMAN
			Q4V3C8|PDPK2_ARATH, Q9XF67|PDPK1_ARATH	O15530|PDPK1_HUMAN		Q9XTG1|NLGN1_CAEEL	Q8N0W4|NLGNX_HUMAN, Q8N2Q7|NLGN1_HUMAN					Q9TQX6|ACBP_CANLF	P07108|ACBP_HUMAN, Q8N6N7|ACBD7_HUMAN								Q1L673|VDRB_DANRE, Q9PTN2|VDRA_DANRE	P55055|NR1H2_HUMAN		Q24592|JAK_DROME	O60674|JAK2_HUMAN, P29597|TYK2_HUMAN								P84172|EFTU_CHICK, Q5ZMS3|IF2G_CHICK, Q90835|EF1A_CHICK	P68104|EF1A1_HUMAN								P23927|CRYAB_MOUSE, P24622|CRYAA_MOUSE, P35385|HSPB7_MOUSE, Q5EBG6|HSPB6_MOUSE, Q99PR8|HSPB2_MOUSE, Q9QZ57|HSPB3_MOUSE	O14558|HSPB6_HUMAN		P11974|KPYM_RABIT	P14618|KPYM_HUMAN		Q84TA3|LKHA4_ORYSJ	P09960|LKHA4_HUMAN
			Q9ZNT1|NB5R1_ARATH	P00387|NB5R3_HUMAN, Q6BCY4|NB5R2_HUMAN		O44616|FGTH1_CAEEL, O44827|FGT1_CAEEL	P11169|GTR3_HUMAN					Q9TSX8|VNN1_CANLF	O95497|VNN1_HUMAN, P43251|BTD_HUMAN								Q1LVF0|LAMC1_DANRE	P11047|LAMC1_HUMAN, Q13753|LAMC2_HUMAN		Q59E55|NAB_DROME	Q13506|NAB1_HUMAN, Q15742|NAB2_HUMAN								Q5F3G0|RHG19_CHICK, Q5ZMM3|RHG15_CHICK, Q5ZMW5|RHG26_CHICK	Q7Z6I6|RHG30_HUMAN								P39428|TRAF1_MOUSE, P39429|TRAF2_MOUSE, P70191|TRAF5_MOUSE, P70196|TRAF6_MOUSE, Q60803|TRAF3_MOUSE, Q61382|TRAF4_MOUSE	Q9BUZ4|TRAF4_HUMAN		P12345|AATM_RABIT	P17174|AATC_HUMAN		Q8LI34|MYST1_ORYSJ	Q92794|KAT6A_HUMAN
			F4HW79|COAC1_ARATH, F4JU70|COAC2_ARATH	P16260|GDC_HUMAN		O45686|ASAH1_CAEEL, Q09551|ASAH2_CAEEL	Q13510|ASAH1_HUMAN					Q9TTY1|TIMP2_CANLF	P16035|TIMP2_HUMAN, Q99727|TIMP4_HUMAN								Q1XHL7|GRK7B_DANRE, Q49HM9|GRK7A_DANRE	P25098|ARBK1_HUMAN		Q7KRU8|FRIH_DROME	P02792|FRIL_HUMAN, P02794|FRIH_HUMAN								Q8JG54|RGMA_CHICK	Q6NW40|RGMB_HUMAN, Q6ZVN8|RGMC_HUMAN, Q96B86|RGMA_HUMAN								P51859|HDGF_MOUSE, Q3UMU9|HDGR2_MOUSE, Q922P9|GLYR1_MOUSE, Q99JF8|PSIP1_MOUSE, Q99L13|3HIDH_MOUSE, Q9JMG7|HDGR3_MOUSE	Q7Z4V5|HDGR2_HUMAN		P13806|CA2D1_RABIT	Q8IZS8|CA2D3_HUMAN		Q8W0W3|TF2B_ORYSJ	Q92994|TF3B_HUMAN
			O23708|PSA2A_ARATH, Q8L4A7|PSA2B_ARATH	P25787|PSA2_HUMAN		O45782|ARD17_CAEEL, P30647|ARD15_CAEEL	Q9H3M7|TXNIP_HUMAN					Q6JLC9|ZN331_CANLF, Q9XSR1|ZN252_CANLF	O94892|ZN432_HUMAN								Q2I6J0|SHP2B_DANRE, Q2I6J1|SHP2A_DANRE	O60880|SH21A_HUMAN		Q8INB9|AKT1_DROME	P08567|PLEK_HUMAN, P31751|AKT2_HUMAN								Q5ZHQ1|SUMO3_CHICK, Q5ZJM9|SUMO2_CHICK, Q8QGH2|SUMO1_CHICK	P55854|SUMO3_HUMAN								P53368|8ODP_MOUSE, Q5SUE8|ANR40_MOUSE, Q8BG93|NUD15_MOUSE, Q8JZU0|NUD13_MOUSE, Q9CZK6|ANKS3_MOUSE, Q9DCN1|NUD12_MOUSE	Q9BQG2|NUD12_HUMAN		P14422|PA2GA_RABIT	P14555|PA2GA_HUMAN		Q93VT8|ACLB1_ORYSJ	P53396|ACLY_HUMAN
			O23717|PSB5A_ARATH, Q9LIP2|PSB5B_ARATH	P28074|PSB5_HUMAN		O76463|NFT1_CAEEL, P53795|HINT_CAEEL	P49773|HINT1_HUMAN					A0M8V0|CAZA2_CANLF	P47755|CAZA2_HUMAN, P52907|CAZA1_HUMAN								Q3YL68|B4GT5_DANRE	Q9UBV7|B4GT7_HUMAN, Q9UBX8|B4GT6_HUMAN		Q8SXY6|TMEDA_DROME	P49755|TMEDA_HUMAN, Q15363|TMED2_HUMAN								Q90827|NEL_CHICK	Q92832|NELL1_HUMAN, Q99435|NELL2_HUMAN, Q9UM47|NOTC3_HUMAN								P63085|MK01_MOUSE, Q61532|MK06_MOUSE, Q63844|MK03_MOUSE, Q6P5G0|MK04_MOUSE, Q9WVS8|MK07_MOUSE	P27361|MK03_HUMAN, P28482|MK01_HUMAN		P15253|CALR_RABIT	P27797|CALR_HUMAN		P35681|TCTP_ORYSJ	P13693|TCTP_HUMAN
			O64740|SC13B_ARATH, Q9SRI1|SC13A_ARATH	P55735|SEC13_HUMAN		P31161|SODM1_CAEEL, P41977|SODM2_CAEEL	P04179|SODM_HUMAN					Q30KT5|DB119_CANLF	Q30KQ4|DB116_HUMAN, Q8N688|DB123_HUMAN								Q49GP3|PI4KB_DANRE	O00750|P3C2B_HUMAN, P48736|PK3CG_HUMAN		Q8T079|GLYR1_DROME, Q9V8M5|3HIDH_DROME	Q7Z4V5|HDGR2_HUMAN								Q90944|EPYC_CHICK, Q9W6H0|MIME_CHICK	P20774|MIME_HUMAN, Q9UBM4|OPT_HUMAN								P97484|LIRB3_MOUSE	O75019|LIRA1_HUMAN, O75022|LIRB3_HUMAN, P59901|LIRA4_HUMAN, Q6PI73|LIRA6_HUMAN, Q8N423|LIRB2_HUMAN, Q8NHL6|LIRB1_HUMAN		P16258|OSBP1_RABIT	Q9BXB4|OSB11_HUMAN		P93411|CCC11_ORYSJ	P24863|CCNC_HUMAN
			O80856|ARC1A_ARATH, Q9SJW6|ARC1B_ARATH	O15143|ARC1B_HUMAN		P34563|IF5A1_CAEEL, Q20751|IF5A2_CAEEL	P63241|IF5A1_HUMAN					D2KC46|PKHA8_CANLF	Q9BXB4|OSB11_HUMAN								Q5MJ86|G3P2_DANRE, Q5XJ10|G3P_DANRE	P04406|G3P_HUMAN		Q8T4F7|ENA_DROME	P50552|VASP_HUMAN, Q8N8S7|ENAH_HUMAN								Q98TA4|MBL_CHICK	P05452|TETN_HUMAN, P11226|MBL2_HUMAN, P35247|SFTPD_HUMAN								Q0MW30|NEU1B_MOUSE, Q5NCX5|NEUL4_MOUSE, Q8CJC5|NEUL3_MOUSE, Q8VCM5|MUL1_MOUSE, Q923S6|NEUL1_MOUSE, Q9D0S4|NEUL2_MOUSE	O76050|NEUL1_HUMAN		P17454|LBP_RABIT	P18428|LBP_HUMAN		Q10KF0|PSA2_ORYSJ	P25787|PSA2_HUMAN
			P0DO23|CP2_ARATH, Q3ED68|ICU11_ARATH	O00469|PLOD2_HUMAN		P34714|SPRC_CAEEL	P09486|SPRC_HUMAN, Q14515|SPRL1_HUMAN					E2QY99|PALS1_CANLF	Q9NZW5|PALS2_HUMAN								Q6DHI5|SIR5_DANRE, Q7ZVK3|SIR2_DANRE	Q9NXA8|SIR5_HUMAN		Q94899|CSN2_DROME, Q9VVU5|CSN1_DROME	P61201|CSN2_HUMAN								P0CG62|UBB_CHICK	P05161|ISG15_HUMAN, P0CG47|UBB_HUMAN, P0CG48|UBC_HUMAN								Q3TJD7|PDLI7_MOUSE, Q62219|TGFI1_MOUSE, Q8CI51|PDLI5_MOUSE, Q8VI36|PAXI_MOUSE, Q99N69|LPXN_MOUSE, Q9JKS4|LDB3_MOUSE	O43294|TGFI1_HUMAN		P18287|APOE_RABIT	P02649|APOE_HUMAN		Q10PI6|LCAT1_ORYSJ	P04180|LCAT_HUMAN
			P54873|HMCS_ARATH	P54868|HMCS2_HUMAN, Q01581|HMCS1_HUMAN		P42170|RIR2_CAEEL	P31350|RIR2_HUMAN, Q7LG56|RIR2B_HUMAN					E2RQ08|RPN1_CANLF	P04843|RPN1_HUMAN								F1RDG9|FYNB_DANRE, Q6EWH2|FYNA_DANRE	P09769|FGR_HUMAN		Q95028|LDH_DROME	P00338|LDHA_HUMAN, P07195|LDHB_HUMAN								P15771|NUCL_CHICK	O60506|HNRPQ_HUMAN, Q13310|PABP4_HUMAN, Q9H361|PABP3_HUMAN								Q60864|STIP1_MOUSE, Q8BW49|TTC12_MOUSE, Q8R3H9|TTC4_MOUSE, Q8VBW8|TTC36_MOUSE, Q99L47|F10A1_MOUSE, Q9CSP9|TTC14_MOUSE	P31948|STIP1_HUMAN		P19941|GHR_RABIT	P10912|GHR_HUMAN		Q6K908|ARP3_ORYSJ	P61158|ARP3_HUMAN
			Q29Q28|UTR2_ARATH, Q9LDX3|UTR4_ARATH	Q9H1N7|S35B3_HUMAN		P54871|HMCS_CAEEL	P54868|HMCS2_HUMAN, Q01581|HMCS1_HUMAN					F1P963|8ODP_CANLF	Q9BQG2|NUD12_HUMAN								Q6IVV8|PKD2_DANRE	P98161|PKD1_HUMAN, Q8TDX9|PK1L1_HUMAN		Q95TU8|UNC5_DROME	O95185|UNC5C_HUMAN, Q6UXZ4|UNC5D_HUMAN								P24479|S10AB_CHICK, P27003|S10AA_CHICK	P31151|S10A7_HUMAN, P31949|S10AB_HUMAN								Q64685|SIAT1_MOUSE, Q76K27|SIAT2_MOUSE, Q9JM95|SIA7F_MOUSE, Q9QYJ1|SIA7E_MOUSE, Q9R2B6|SIA7D_MOUSE, Q9WUV2|SIA7C_MOUSE	Q9BVH7|SIA7E_HUMAN		P20058|HEMO_RABIT	P02790|HEMO_HUMAN		Q6L512|KN10C_ORYSJ	Q14807|KIF22_HUMAN
			Q8W4N3|UBP2_ARATH, Q9FPT5|UBP1_ARATH	Q9Y5T5|UBP16_HUMAN		O17953|DLDH_CAEEL, Q11190|ETFD_CAEEL	P09622|DLDH_HUMAN					F1PRN2|MYO1D_CANLF	O00159|MYO1C_HUMAN								Q6IWL4|TRAF6_DANRE, Q6PC78|RN185_DANRE	Q9BUZ4|TRAF4_HUMAN		Q9NFT7|HXK2_DROME, Q9NFT9|HXK1_DROME	P19367|HXK1_HUMAN								P28673|NPY_CHICK, P29203|PYY_CHICK, P68248|PAHO_CHICK	P01298|PAHO_HUMAN								P08607|C4BPA_MOUSE, Q61475|DAF1_MOUSE, Q61476|DAF2_MOUSE, Q64735|CR1L_MOUSE, Q8BGE4|SUSD6_MOUSE, Q8BH32|SUSD4_MOUSE	P08174|DAF_HUMAN		P22687|CETP_RABIT	P11597|CETP_HUMAN		Q6Z256|ARP2_ORYSJ	P61160|ARP2_HUMAN
			O82233|IF4G2_ARATH, Q93ZT6|IF4G1_ARATH	Q04637|IF4G1_HUMAN		Q17330|SEM1A_CAEEL	Q9H2E6|SEM6A_HUMAN, Q9H3T3|SEM6B_HUMAN					O02720|LEP_CANLF	P41159|LEP_HUMAN								Q6KFX9|RFNG_DANRE, Q8JHF2|LFNG_DANRE	O00587|MFNG_HUMAN		Q9NHV9|VAV_DROME	Q16674|MIA_HUMAN, Q9UKW4|VAV3_HUMAN								P81475|CFBL_CHICK	P00751|CFAB_HUMAN, P06681|CO2_HUMAN, Q13219|PAPP1_HUMAN								Q148W8|STYL2_MOUSE, Q66GT5|PTPM1_MOUSE, Q6B8I0|DS13A_MOUSE, Q8BK84|DUS29_MOUSE, Q9D700|DUS26_MOUSE, Q9QYJ7|DS13B_MOUSE	Q6B8I1|DS13A_HUMAN		P24055|TF_RABIT	P13726|TF_HUMAN		Q84VA7|BRK1_ORYSJ	Q8WUW1|BRK1_HUMAN
			Q9C8W3|FUT13_ARATH	Q11128|FUT5_HUMAN, Q9Y231|FUT9_HUMAN		Q18677|DHP2_CAEEL, Q21773|DHP1_CAEEL	Q14195|DPYL3_HUMAN					O46550|CAV2_CANLF	P51636|CAV2_HUMAN								Q568F6|PURA2_DANRE, Q6NSN5|PURA1_DANRE	P30520|PURA2_HUMAN		Q9V5E1|PAL1_DROME, Q9W1L5|PAL2_DROME	P19021|AMD_HUMAN								Q5F3A2|CHM2B_CHICK, Q5ZHN1|CHM2A_CHICK, Q5ZKX1|CHM1B_CHICK	Q9Y3E7|CHMP3_HUMAN								Q7TMB3|PPR3C_MOUSE, Q8BRJ4|PPR3E_MOUSE, Q8C767|PPR3B_MOUSE, Q99MR9|PPR3A_MOUSE, Q9CW07|PP13G_MOUSE, Q9JIG4|PPR3F_MOUSE	Q86XI6|PPR3B_HUMAN		P27115|MGAT1_RABIT	P26572|MGAT1_HUMAN		Q8LJU5|RS7_ORYSJ	P62081|RS7_HUMAN
			Q9FFB3|VP241_ARATH, Q9LXH5|VP242_ARATH	Q9Y3E7|CHMP3_HUMAN		Q18823|LAM2_CAEEL	P11047|LAMC1_HUMAN, Q13753|LAMC2_HUMAN					P00011|CYC_CANLF	P99999|CYC_HUMAN								Q6P0F9|INS1A_DANRE, Q7T3H2|INS1B_DANRE	P56270|MAZ_HUMAN		Q9V6U9|MECR_DROME	P49327|FAS_HUMAN, Q14914|PTGR1_HUMAN								Q5F4A3|AN32E_CHICK, Q5ZMN0|AN32B_CHICK	P39687|AN32A_HUMAN, Q92688|AN32B_HUMAN								Q8BHB9|CLIC6_MOUSE, Q8BXK9|CLIC5_MOUSE, Q9D7P7|CLIC3_MOUSE, Q9QYB1|CLIC4_MOUSE, Q9Z1Q5|CLIC1_MOUSE	O00299|CLIC1_HUMAN, Q9NZA1|CLIC5_HUMAN		P27170|PON1_RABIT	P27169|PON1_HUMAN		Q8S625|UFC1_ORYSJ	Q9Y3C8|UFC1_HUMAN
			Q9FK29|UBC33_ARATH, Q9SHI7|UBC34_ARATH	Q8N2K1|UB2J2_HUMAN		Q21230|IF2B_CAEEL, Q22918|IF5_CAEEL	P55010|IF5_HUMAN					P02648|APOA1_CANLF	P02647|APOA1_HUMAN								Q6P7E4|PDLI7_DANRE	O43294|TGFI1_HUMAN, P48059|LIMS1_HUMAN		Q9V968|GALL1_DROME, Q9VTC4|GALL2_DROME	Q9H5X1|CIA2A_HUMAN								Q5ZHQ6|ACBD5_CHICK, Q9PRL8|ACBP_CHICK	P07108|ACBP_HUMAN, Q8N6N7|ACBD7_HUMAN								Q8C0D7|ING4_MOUSE, Q8VEK6|ING3_MOUSE, Q9D8Y8|ING5_MOUSE, Q9ESK4|ING2_MOUSE, Q9QXV3|ING1_MOUSE	Q9H160|ING2_HUMAN, Q9UK53|ING1_HUMAN		P29294|MYLK_RABIT	Q15746|MYLK_HUMAN		Q94DM8|UFM1_ORYSJ	P61960|UFM1_HUMAN
			Q9FXA2|PABP8_ARATH	Q13310|PABP4_HUMAN, Q9H361|PABP3_HUMAN		Q21624|CORO_CAEEL	P31146|COR1A_HUMAN, Q9ULV4|COR1C_HUMAN					P06596|PA21B_CANLF	P14555|PA2GA_HUMAN								Q6TV19|DICER_DANRE	O95786|RIGI_HUMAN, Q96C10|DHX58_HUMAN		Q9VBZ9|B4GT7_DROME	Q9UBV7|B4GT7_HUMAN, Q9UBX8|B4GT6_HUMAN								Q90615|ITA1_CHICK	P11215|ITAM_HUMAN, P17301|ITA2_HUMAN, P20701|ITAL_HUMAN								A2AV25|FBCD1_MOUSE, Q640P2|ANGL1_MOUSE, Q8R0Z6|ANGL6_MOUSE, Q8R1Q3|ANGL7_MOUSE, Q9D1H9|MFAP4_MOUSE, Q9R045|ANGL2_MOUSE	P55083|MFAP4_HUMAN		P31347|ANGI_RABIT	P03950|ANGI_HUMAN		Q6AVK1|COSA_ORYSJ	Q9P1F3|ABRAL_HUMAN
			Q9LVC6|VILI5_ARATH	P06396|GELS_HUMAN, P40121|CAPG_HUMAN		P34541|YNC8_CAEEL, Q22037|ROA1_CAEEL	P22626|ROA2_HUMAN					P07499|ANF_CANLF	P01160|ANF_HUMAN								Q6V9Y8|GPC3_DANRE	P51654|GPC3_HUMAN, P78333|GPC5_HUMAN		Q9VEN1|FLNA_DROME, Q9VIQ9|SICK_DROME	P21333|FLNA_HUMAN								Q90ZD5|CRDL1_CHICK	Q6WN34|CRDL2_HUMAN, Q9BU40|CRDL1_HUMAN, Q9H2X0|CHRD_HUMAN								A0A0B4J1F4|ARRD4_MOUSE, Q7TPQ9|ARRD3_MOUSE, Q8BG60|TXNIP_MOUSE, Q99KN1|ARRD1_MOUSE, Q9D668|ARRD2_MOUSE	Q9H3M7|TXNIP_HUMAN		P31429|DPEP1_RABIT	Q9H4A9|DPEP2_HUMAN
			Q9FVC8|DAPA2_ARATH, Q9LZX6|DAPA1_ARATH	Q9BXD5|NPL_HUMAN		Q93235|AT1B1_CAEEL, Q9XUY5|AT1B3_CAEEL	P14415|AT1B2_HUMAN					P08989|GRP_CANLF	P07492|GRP_HUMAN								Q6NZZ9|RBM22_DANRE, Q76LC6|RBM24_DANRE	Q9BX46|RBM24_HUMAN		Q9VEX0|SULF1_DROME	P15586|GNS_HUMAN, P15848|ARSB_HUMAN								Q98919|LSAMP_CHICK	A6NDA9|LRIT2_HUMAN, A6NGN9|IGLO5_HUMAN, Q13449|LSAMP_HUMAN								A2A825|CPLN2_MOUSE, O35929|REM1_MOUSE, O88667|RAD_MOUSE, P55041|GEM_MOUSE, Q8VEL9|REM2_MOUSE	P55040|GEM_HUMAN		P33674|CSK21_RABIT	P68400|CSK21_HUMAN
			Q9M2E2|SDR1_ARATH, Q9ZUH5|SDR2B_ARATH	P16152|CBR1_HUMAN		Q9NA73|T38B2_CAEEL, Q9NA75|T38B1_CAEEL	Q9H6F2|TM38A_HUMAN					P18649|APOE_CANLF	P02649|APOE_HUMAN								Q6P0D7|MPP7_DANRE, Q8JHF4|PAL1A_DANRE	Q9NZW5|PALS2_HUMAN		Q9VFM9|TWF_DROME	Q12792|TWF1_HUMAN, Q6IBS0|TWF2_HUMAN								P20763|LAC_CHICK	A0M8Q6|IGLC7_HUMAN, B9A064|IGLL5_HUMAN, P15814|IGLL1_HUMAN								A2AJ76|HMCN2_MOUSE, D3YXG0|HMCN1_MOUSE, Q3V1M1|IGS10_MOUSE, Q9D3R5|F187A_MOUSE, Q9JHA8|VWA7_MOUSE	Q8NDA2|HMCN2_HUMAN		P34007|PDGFA_RABIT	P04085|PDGFA_HUMAN
			Q9M9H7|SOL1_ARATH	P15169|CBPN_HUMAN, Q96SM3|CPXM1_HUMAN		Q19873|WDR46_CAEEL, U4PCM1|WDR33_CAEEL	Q9C0J8|WDR33_HUMAN					P29794|GLUC_CANLF	P01275|GLUC_HUMAN								Q90275|CADH2_DANRE	P19022|CADH2_HUMAN, P55290|CAD13_HUMAN		Q9VHB0|SON_DROME	A4D1E1|Z804B_HUMAN, Q9UKJ3|GPTC8_HUMAN								P28318|M126_CHICK	P05109|S10A8_HUMAN, P06702|S10A9_HUMAN, P80511|S10AC_HUMAN								A2AR95|LRAD3_MOUSE, P35951|LDLR_MOUSE, P98156|VLDLR_MOUSE, Q924X6|LRP8_MOUSE, Q9Z1P5|CD320_MOUSE	P01130|LDLR_HUMAN		P35814|PPM1A_RABIT	Q5SGD2|PPM1L_HUMAN
			Q9SCX9|GPDA1_ARATH	P21695|GPDA_HUMAN, Q8N335|GPD1L_HUMAN		P34657|YOTB_CAEEL, X5LX76|FGDH_CAEEL	Q96T51|RUFY1_HUMAN					P33705|CD4_CANLF	P01730|CD4_HUMAN								Q90Y54|JAG1B_DANRE	P78504|JAG1_HUMAN, P80370|DLK1_HUMAN		Q9VJN9|SEMP1_DROME	Q16820|MEP1B_HUMAN, Q9BUZ4|TRAF4_HUMAN								Q5F3W6|1433G_CHICK	P31947|1433S_HUMAN, P61981|1433G_HUMAN, Q04917|1433F_HUMAN								B0F2B4|NLGN4_MOUSE, Q69ZK9|NLGN2_MOUSE, Q8BYM5|NLGN3_MOUSE, Q99K10|NLGN1_MOUSE	Q8N0W4|NLGNX_HUMAN, Q8N2Q7|NLGN1_HUMAN		P37153|APOD_RABIT	P05090|APOD_HUMAN
			Q9SGD2|GT29A_ARATH	Q11201|SIA4A_HUMAN, Q9BVH7|SIA7E_HUMAN		P28191|PTP1_CAEEL	P26038|MOES_HUMAN, P29074|PTN4_HUMAN					P33724|CAV1_CANLF	Q03135|CAV1_HUMAN								Q90Z00|FGR1A_DANRE	P07949|RET_HUMAN, P11362|FGFR1_HUMAN		O02649|CH60A_DROME, Q9VMN5|CH60C_DROME	P10809|CH60_HUMAN								Q5ZI11|LRC45_CHICK	P13489|RINI_HUMAN, Q86W28|NALP8_HUMAN, Q96MN2|NALP4_HUMAN								E9Q4J9|AGRF2_MOUSE, G5E8Q8|AGRF5_MOUSE, Q58Y75|AGRF3_MOUSE, Q8VEC3|AGRF1_MOUSE, Q9D2L6|AGRF4_MOUSE	Q8IZF2|AGRF5_HUMAN		P39056|OSTCN_RABIT	P02818|OSTCN_HUMAN
			F4JWS8|QCR72_ARATH, Q9SUU5|QCR71_ARATH	P14927|QCR7_HUMAN		P34517|GPDH2_CAEEL	P21695|GPDA_HUMAN, Q8N335|GPD1L_HUMAN					P41148|ENPL_CANLF	P14625|ENPL_HUMAN								Q90Z37|CADH1_DANRE	P12830|CADH1_HUMAN, P22223|CADH3_HUMAN		Q9VTK2|POMT1_DROME, Q9W5D4|POMT2_DROME	Q9HCN8|SDF2L_HUMAN								D0PRN2|NRX1B_CHICK	P58400|NRX1B_HUMAN, P58401|NRX2B_HUMAN								G3X982|AOXC_MOUSE, O54754|AOXA_MOUSE, Q00519|XDH_MOUSE, Q3TYQ9|AOXD_MOUSE, Q5SGK3|AOXB_MOUSE	P47989|XDH_HUMAN		P41246|MMP9_RABIT	P14780|MMP9_HUMAN
			P33154|PR1_ARATH, Q9ZNS4|PRB1_ARATH	Q9H4G4|GAPR1_HUMAN		P34559|ECHM_CAEEL, P41942|YKB4_CAEEL	Q9Y6F8|CDY1_HUMAN					P47983|ZP2_CANLF	Q12836|ZP4_HUMAN								Q98SR9|TWS1B_DANRE, Q9DGH0|TWS1A_DANRE	Q9GZX9|TWSG1_HUMAN		Q9VTZ5|TRFM_DROME	P02787|TRFE_HUMAN, P02788|TRFL_HUMAN								O42220|GDF8_CHICK	O14793|GDF8_HUMAN, O95390|GDF11_HUMAN								O08528|HXK2_MOUSE, P17710|HXK1_MOUSE, P52792|HXK4_MOUSE, Q3TRM8|HXK3_MOUSE, Q91W97|HKDC1_MOUSE	P19367|HXK1_HUMAN		P47844|CBR1_RABIT	P16152|CBR1_HUMAN
			P49692|RL7A1_ARATH, Q9LZH9|RL7A2_ARATH	P62424|RL7A_HUMAN		P34610|PCP1_CAEEL, P34676|PCP5_CAEEL	P42785|PCP_HUMAN					P49256|LMAN2_CANLF	Q12907|LMAN2_HUMAN								Q98TU0|GDNF_DANRE	O60542|PSPN_HUMAN, Q5T4W7|ARTN_HUMAN		Q9VUQ8|DCNL1_DROME, Q9VWB1|DCNL4_DROME	Q96GG9|DCNL1_HUMAN								O57579|AMPN_CHICK	P09960|LKHA4_HUMAN, P15144|AMPN_HUMAN								O08532|CA2D1_MOUSE, Q5RJF7|CA2D4_MOUSE, Q6PDJ1|CAHD1_MOUSE, Q6PHS9|CA2D2_MOUSE, Q9Z1L5|CA2D3_MOUSE	Q8IZS8|CA2D3_HUMAN		P47845|LEG3_RABIT	P17931|LEG3_HUMAN
			Q42191|OXA1_ARATH, Q9SKD3|OXA1L_ARATH	Q8N8Q8|COX18_HUMAN		P34685|CAPZA_CAEEL	P47755|CAZA2_HUMAN, P52907|CAZA1_HUMAN					P49822|ALBU_CANLF	P02768|ALBU_HUMAN								Q9DE49|PGFRA_DANRE	P09619|PGFRB_HUMAN, P16234|PGFRA_HUMAN		Q9VVA6|NDC_DROME	Q8IVD9|NUDC3_HUMAN, Q9Y266|NUDC_HUMAN								O73888|HPGDS_CHICK, P20137|GST5_CHICK	O60760|HPGDS_HUMAN								O08547|SC22B_MOUSE, P70280|VAMP7_MOUSE, Q8BH47|SC22A_MOUSE, Q8BXT9|SC22C_MOUSE, Q9CQW1|YKT6_MOUSE	Q96IW7|SC22A_HUMAN		P50117|S10A9_RABIT	P06702|S10A9_HUMAN
			Q42262|RS3A2_ARATH, Q9CAV0|RS3A1_ARATH	P61247|RS3A_HUMAN		P46562|AL7A1_CAEEL, P52713|MMSA_CAEEL	Q8IZ83|A16A1_HUMAN					P80035|LIPF_CANLF	Q5VXI9|LIPN_HUMAN								Q9DGE0|MP2K6_DANRE	P36507|MP2K2_HUMAN, P45985|MP2K4_HUMAN		Q9VW51|ELL_DROME	O00472|ELL2_HUMAN, Q16625|OCLN_HUMAN								O93344|AL1A2_CHICK, P27463|AL1A1_CHICK	Q8IZ83|A16A1_HUMAN								O08553|DPYL2_MOUSE, O35098|DPYL4_MOUSE, P97427|DPYL1_MOUSE, Q62188|DPYL3_MOUSE, Q9EQF5|DPYS_MOUSE	Q14195|DPYL3_HUMAN		P53761|LCAT_RABIT	P04180|LCAT_HUMAN
			Q8L7B2|SCP20_ARATH, Q9LSV8|SCP21_ARATH	P10619|PPGB_HUMAN		P53013|EF1A_CAEEL, Q18905|CGP1_CAEEL	P68104|EF1A1_HUMAN					P81455|OSTCN_CANLF	P02818|OSTCN_HUMAN								Q9I9P9|SMAD2_DANRE	Q13485|SMAD4_HUMAN, Q15796|SMAD2_HUMAN		Q9VXE5|PAKM_DROME	O96013|PAK4_HUMAN, Q9P286|PAK5_HUMAN								P00356|G3P_CHICK	O14556|G3PT_HUMAN, P04406|G3P_HUMAN								O08856|ELL_MOUSE, Q3UKU1|ELL2_MOUSE, Q3UZP0|MALD2_MOUSE, Q80VR2|ELL3_MOUSE, Q8VCR9|OCEL1_MOUSE	O00472|ELL2_HUMAN		P56201|G6PE_RABIT	O95479|G6PE_HUMAN
			Q8RY89|PI5K8_ARATH, Q9SUI2|PI5K7_ARATH	P48426|PI42A_HUMAN		P90754|ENPP1_CAEEL, P90755|ENPP2_CAEEL	Q13822|ENPP2_HUMAN					P81546|TIMP1_CANLF	P01033|TIMP1_HUMAN								A3FEM2|FEV_DANRE, Q9PUQ1|ETV4_DANRE	P41970|ELK3_HUMAN		Q9VY78|CLIC_DROME	O00299|CLIC1_HUMAN, Q9NZA1|CLIC5_HUMAN								P00504|AATC_CHICK, P00508|AATM_CHICK	P17174|AATC_HUMAN								O08901|BUB1_MOUSE, O54833|CSK22_MOUSE, Q60737|CSK21_MOUSE, Q9Z0H0|CDC7_MOUSE, Q9Z1S0|BUB1B_MOUSE	P68400|CSK21_HUMAN		P63169|DYL1_RABIT	P63167|DYL1_HUMAN
			Q8GZ43|YZR3_ARATH, Q9AST1|TAF15_ARATH	Q01844|EWS_HUMAN		Q09438|MTAP_CAEEL	P00491|PNPH_HUMAN, Q13126|MTAP_HUMAN					P82179|TRDN_CANLF	Q13061|TRDN_HUMAN								B7ZC77|CTNA2_DANRE, Q9PVF8|CTNA1_DANRE	P18206|VINC_HUMAN		Q9VYB7|TPST_DROME	O60507|TPST1_HUMAN, O60704|TPST2_HUMAN								P00698|LYSC_CHICK	P61626|LYSC_HUMAN, Q7Z4W2|LYZL2_HUMAN								O09053|WRN_MOUSE, O88700|BLM_MOUSE, Q75NR7|RECQ4_MOUSE, Q8VID5|RECQ5_MOUSE, Q9Z129|RECQ1_MOUSE	P46063|RECQ1_HUMAN		P80456|AOXA_RABIT	P47989|XDH_HUMAN
			Q9LFU5|TRM1_ARATH, Q9SRU7|TRM2_ARATH	Q7Z2T5|TRM1L_HUMAN		Q11117|LMP1_CAEEL	P11279|LAMP1_HUMAN, P13473|LAMP2_HUMAN					Q06220|SCF_CANLF	P21583|SCF_HUMAN								A0A2R8QP51|DPP9_DANRE	P27487|DPP4_HUMAN, Q12884|SEPR_HUMAN		Q9VZZ4|PXDN_DROME	Q6UXM1|LRIG3_HUMAN, Q92626|PXDN_HUMAN								P02789|TRFE_CHICK	P02787|TRFE_HUMAN, P02788|TRFL_HUMAN								O35381|AN32A_MOUSE, P97822|AN32E_MOUSE, Q64G17|AN32C_MOUSE, Q9EST5|AN32B_MOUSE	P39687|AN32A_HUMAN, Q92688|AN32B_HUMAN		P80912|HINT1_RABIT	P49773|HINT1_HUMAN
			Q9SA34|IMDH2_ARATH	P12268|IMDH2_HUMAN, P20839|IMDH1_HUMAN		Q18253|DPF2_CAEEL	P27487|DPP4_HUMAN, Q12884|SEPR_HUMAN					Q28262|PAFA_CANLF	Q13093|PAFA_HUMAN								A0JMK6|SCG2B_DANRE, C0HM54|SCG2A_DANRE	P13521|SCG2_HUMAN		Q9W092|CHIT2_DROME	P36222|CH3L1_HUMAN, Q13231|CHIT1_HUMAN								P04268|TPM1_CHICK	P06753|TPM3_HUMAN, P09493|TPM1_HUMAN								O35409|FOLH1_MOUSE, Q7M758|NALDL_MOUSE, Q9CZR2|NALD2_MOUSE, Q9WVJ3|CBPQ_MOUSE	Q04609|FOLH1_HUMAN, Q9Y3Q0|NALD2_HUMAN		P84246|H33_RABIT	P84243|H33_HUMAN
			O82631|CAPZA_ARATH	P47755|CAZA2_HUMAN, P52907|CAZA1_HUMAN		Q18932|CAH2_CAEEL, Q20781|CAH1_CAEEL	Q9NS85|CAH10_HUMAN					Q28270|CD34_CANLF	P28906|CD34_HUMAN								A1XQX0|NR1AA_DANRE	Q9UHC6|CNTP2_HUMAN, Q9ULB1|NRX1A_HUMAN		Q9W0P5|GALE_DROME	Q15738|NSDHL_HUMAN, Q8NBZ7|UXS1_HUMAN								P04354|CALB1_CHICK, P07090|CALB2_CHICK	P05937|CALB1_HUMAN								O35516|NOTC2_MOUSE, P31695|NOTC4_MOUSE, Q01705|NOTC1_MOUSE, Q61982|NOTC3_MOUSE, Q91ZU1|ASB6_MOUSE	Q9UM47|NOTC3_HUMAN		Q09YN5|MET_RABIT	P08581|MET_HUMAN
			Q9FJK6|CCC11_ARATH, Q9FJK7|CCC12_ARATH	P24863|CCNC_HUMAN		Q27888|LDH_CAEEL	P00338|LDHA_HUMAN, P07195|LDHB_HUMAN					Q28275|FINC_CANLF	P02751|FINC_HUMAN								A5PF61|LEG1A_DANRE, Q4QRF7|LEG1B_DANRE	Q6P5S2|LEG1H_HUMAN		Q9W1B0|GEK_DROME	O75116|ROCK2_HUMAN, Q13464|ROCK1_HUMAN								P05081|KAD1_CHICK, Q5ZKE7|KCY_CHICK	P30085|KCY_HUMAN								O35719|RA51B_MOUSE, Q08297|RAD51_MOUSE, Q924H5|RA51C_MOUSE, Q9CX47|XRCC2_MOUSE, Q9CXE6|XRCC3_MOUSE	Q06609|RAD51_HUMAN		Q09YN6|CAV1_RABIT	Q03135|CAV1_HUMAN
			Q9SCQ7|AN32_ARATH	P39687|AN32A_HUMAN, Q92688|AN32B_HUMAN		Q9GZH3|IMDH_CAEEL	P12268|IMDH2_HUMAN, P20839|IMDH1_HUMAN					Q28278|PROC_CANLF	P04070|PROC_HUMAN								A5PMY6|COL12_DANRE	Q07444|NKG2E_HUMAN, Q5KU26|COL12_HUMAN		Q9W2N0|CAPZA_DROME	P47755|CAZA2_HUMAN, P52907|CAZA1_HUMAN								P07583|LEG4_CHICK, P23668|LEG6_CHICK	P09382|LEG1_HUMAN								O35744|CHIL3_MOUSE, Q62010|OVGP1_MOUSE, Q91XA9|CHIA_MOUSE, Q91Z98|CHIL4_MOUSE, Q9D7Q1|CHIT1_MOUSE	Q13231|CHIT1_HUMAN		Q09YN7|CAV2_RABIT	P51636|CAV2_HUMAN
			A4GSN8|NUA_ARATH	P12270|TPR_HUMAN		P52715|CTS12_CAEEL, P52717|CTS11_CAEEL	P10619|PPGB_HUMAN					Q28284|CD44_CANLF	P16070|CD44_HUMAN								A5WWA0|ZNRF3_DANRE	Q68DV7|RNF43_HUMAN, Q9ULT6|ZNRF3_HUMAN		O46107|LIP1_DROME, O46108|LIP3_DROME	Q5VXI9|LIPN_HUMAN								P07812|PRGR_CHICK, Q8QHI2|MCR_CHICK	P04150|GCR_HUMAN								O35902|DSG3_MOUSE, Q61495|DSG1A_MOUSE, Q7TMD7|DSG4_MOUSE, Q7TSF0|DSG1C_MOUSE, Q7TSF1|DSG1B_MOUSE	Q86SJ6|DSG4_HUMAN		Q28640|HRG_RABIT	P04196|HRG_HUMAN
			F4HQM3|NCER1_ARATH	Q9NR71|ASAH2_HUMAN		Q09606|YRN3_CAEEL, Q11124|YX13_CAEEL	P16671|CD36_HUMAN					Q2PT31|MYOC_CANLF	Q9NRN5|OLFL3_HUMAN								A9LMC0|DPF3_DANRE, Q6NWE1|PHF10_DANRE	Q92794|KAT6A_HUMAN		P20232|TFS2_DROME, Q9VCP0|ELOA1_DROME	Q92576|PHF3_HUMAN								P08317|IL8_CHICK	P10145|IL8_HUMAN, P48061|SDF1_HUMAN								O54879|HMGB3_MOUSE, P30681|HMGB2_MOUSE, P63158|HMGB1_MOUSE, Q08943|SSRP1_MOUSE, Q6P8W9|HMGB4_MOUSE	P26583|HMGB2_HUMAN		Q28645|PODXL_RABIT	Q9NZ53|PDXL2_HUMAN
			F4HX15|LPAI_ARATH	Q9NP80|PLPL8_HUMAN		Q09632|YOF5_CAEEL	P14550|AK1A1_HUMAN, Q04828|AK1C1_HUMAN					Q52S86|PODXL_CANLF	Q9NZ53|PDXL2_HUMAN								B8A4F4|TDRD9_DANRE	Q08211|DHX9_HUMAN, Q7Z478|DHX29_HUMAN		P48592|RIR2_DROME	P31350|RIR2_HUMAN, Q7LG56|RIR2B_HUMAN								P09102|PDIA1_CHICK	P07237|PDIA1_HUMAN, Q9BS26|ERP44_HUMAN								O70492|SNX3_MOUSE, O70493|SNX12_MOUSE, Q8BX57|PXK_MOUSE, Q91WL6|SNX11_MOUSE, Q9CWT3|SNX10_MOUSE	O60493|SNX3_HUMAN		Q28661|PROC_RABIT	P04070|PROC_HUMAN
			F4HXZ1|BRO1_ARATH	Q8WUM4|PDC6I_HUMAN		Q03607|YN03_CAEEL, Q09389|YR43_CAEEL	Q9NXV2|KCTD5_HUMAN					Q68CI2|DOPO_CANLF	P09172|DOPO_HUMAN								F1Q8J0|RNPC3_DANRE	P09012|SNRPA_HUMAN, Q96LT9|RNPC3_HUMAN		P48610|KARG_DROME	P06732|KCRM_HUMAN, P12277|KCRB_HUMAN								P10039|TENA_CHICK	P22105|TENX_HUMAN, P24821|TENA_HUMAN								O88307|SORL_MOUSE, Q6PHU5|SORT_MOUSE, Q8VI51|SORC3_MOUSE, Q9EPR5|SORC2_MOUSE, Q9JLC4|SORC1_MOUSE	Q96PQ0|SORC2_HUMAN		Q28680|CD14_RABIT	P08571|CD14_HUMAN
			F4HZG9|ICP55_ARATH	P12955|PEPD_HUMAN		B2FDA8|SMC3_CAEEL	Q9UQE7|SMC3_HUMAN					Q6WIT9|HPRT_CANLF	P00492|HPRT_HUMAN								F1QB54|PABPA_DANRE	Q13310|PABP4_HUMAN, Q9H361|PABP3_HUMAN		P49071|MAPK2_DROME	Q16644|MAPK3_HUMAN, Q8IW41|MAPK5_HUMAN								P10288|CADH2_CHICK, P24503|CADH4_CHICK	P19022|CADH2_HUMAN								O88974|SETB1_MOUSE, Q5DW34|EHMT1_MOUSE, Q8C267|SETB2_MOUSE, Q9D3J5|ANR22_MOUSE, Q9Z148|EHMT2_MOUSE	Q96KQ7|EHMT2_HUMAN		Q28719|PTGR1_RABIT	Q14914|PTGR1_HUMAN
			F4I096|MED13_ARATH	Q9UHV7|MED13_HUMAN		G5EBH1|TAT5_CAEEL	O75110|ATP9A_HUMAN					Q6XPZ3|PAG15_CANLF	P04180|LCAT_HUMAN								F1QCC6|GPC1_DANRE	P35052|GPC1_HUMAN, Q9Y625|GPC6_HUMAN		Q9V498|CSTN1_DROME	O94985|CSTN1_HUMAN, Q9BQT9|CSTN3_HUMAN								P11799|MYLK_CHICK, Q05199|NRG1_CHICK	Q15746|MYLK_HUMAN								O89001|CBPD_MOUSE, Q00493|CBPE_MOUSE, Q80V42|CBPM_MOUSE, Q8R4V4|CBPZ_MOUSE, Q9JJN5|CBPN_MOUSE	P15169|CBPN_HUMAN		Q28735|TMEDA_RABIT	P49755|TMEDA_HUMAN
			F4IPY2|SYCM_ARATH	P49589|SYCC_HUMAN		G5EBN9|SNF3_CAEEL	Q9UN76|S6A14_HUMAN					Q6YKA4|HMGB1_CANLF	P26583|HMGB2_HUMAN								O73727|INS_DANRE	P01344|IGF2_HUMAN, P05019|IGF1_HUMAN		Q9VJY8|ING5_DROME	Q9H160|ING2_HUMAN, Q9UK53|ING1_HUMAN								P12276|FAS_CHICK	P49327|FAS_HUMAN, Q14914|PTGR1_HUMAN								O89026|ROBO1_MOUSE, Q7TPD3|ROBO2_MOUSE, Q8C310|ROBO4_MOUSE, Q9Z2I4|ROBO3_MOUSE	Q9HCK4|ROBO2_HUMAN, Q9Y6N7|ROBO1_HUMAN		Q28820|TRDN_RABIT	Q13061|TRDN_HUMAN
			F4J8G7|VIR_ARATH	Q69YN4|VIR_HUMAN		G5EC32|SRBS1_CAEEL	O60504|VINEX_HUMAN					Q865S3|ARHG2_CANLF	Q92888|ARHG1_HUMAN								P79733|RIR2_DANRE	P31350|RIR2_HUMAN, Q7LG56|RIR2B_HUMAN		P23779|CYTL_DROME, Q9VN93|CATF_DROME	Q9UBX1|CATF_HUMAN								P16047|TGFB3_CHICK, P30371|TGFB2_CHICK	P10600|TGFB3_HUMAN								O89050|MKLN1_MOUSE, P60882|MEGF8_MOUSE, Q3USL1|KLDC9_MOUSE, Q6A051|ATRN1_MOUSE, Q9WU60|ATRN_MOUSE	O75882|ATRN_HUMAN		Q5XTS1|PLPL8_RABIT	Q9NP80|PLPL8_HUMAN
			O04350|TBCA_ARATH	O75347|TBCA_HUMAN		G5EC44|MRT2_CAEEL	O60671|RAD1_HUMAN					Q8MKI5|CASP3_CANLF	P42574|CASP3_HUMAN								Q08CS6|MOXD2_DANRE, Q5TZ24|MOXD1_DANRE	P09172|DOPO_HUMAN		Q9W4C3|UBP64_DROME	Q7Z569|BRAP_HUMAN, Q9Y5T5|UBP16_HUMAN								P18254|IGF1_CHICK, P67970|INS_CHICK	P05019|IGF1_HUMAN								O89086|RBM3_MOUSE, P26369|U2AF2_MOUSE, Q99M28|RNPS1_MOUSE, Q9CQ49|NCBP2_MOUSE, Q9CWZ3|RBM8A_MOUSE	P98179|RBM3_HUMAN		Q866N2|MYOC_RABIT	Q9NRN5|OLFL3_HUMAN
			O22263|PDI21_ARATH	Q8NBS9|TXND5_HUMAN		G5ECE3|LAM3_CAEEL	P25391|LAMA1_HUMAN					Q9BEF8|GHRL_CANLF	Q9UBU3|GHRL_HUMAN								Q1MTI4|TPISA_DANRE, Q90XG0|TPISB_DANRE	P60174|TPIS_HUMAN		P05303|EF1A2_DROME, P08736|EF1A1_DROME	P68104|EF1A1_HUMAN								P27093|INHBB_CHICK	P09529|INHBB_HUMAN, P55103|INHBC_HUMAN								P00329|ADH1_MOUSE, P28474|ADHX_MOUSE, Q64437|ADH7_MOUSE, Q64442|DHSO_MOUSE, Q9QYY9|ADH4_MOUSE	P00325|ADH1B_HUMAN		Q8HZQ5|EZRI_RABIT	P26038|MOES_HUMAN
			O64817|CSK23_ARATH	P68400|CSK21_HUMAN		G5ECJ6|CSK1_CAEEL	P41240|CSK_HUMAN					Q9MYV3|VEGFA_CANLF	P15692|VEGFA_HUMAN								Q2EY13|PRTGB_DANRE, Q2EY14|PRTGA_DANRE	Q8TDY8|IGDC4_HUMAN		P42281|ACBP_DROME	P07108|ACBP_HUMAN, Q8N6N7|ACBD7_HUMAN								P47191|SYT1_CHICK, Q9PU36|PCLO_CHICK	Q9BT88|SYT11_HUMAN								P02469|LAMB1_MOUSE, Q2QI47|USH2A_MOUSE, Q61087|LAMB3_MOUSE, Q61292|LAMB2_MOUSE, Q8BH27|MEGF9_MOUSE	P07942|LAMB1_HUMAN		Q8MI17|AL1A1_RABIT	Q8IZ83|A16A1_HUMAN
			O80996|BRIZ2_ARATH	Q7Z569|BRAP_HUMAN		G5ECU7|JUN_CAEEL	P05412|JUN_HUMAN					Q9TU31|PTH1R_CANLF	Q03431|PTH1R_HUMAN								Q52PJ5|DPYL3_DANRE	Q14195|DPYL3_HUMAN, Q9BPU6|DPYL5_HUMAN		P56544|ACYP1_DROME, Q9VF36|ACYP2_DROME	P14621|ACYP2_HUMAN								P54939|TLN1_CHICK	Q86UX7|URP2_HUMAN, Q9Y490|TLN1_HUMAN								P08071|TRFL_MOUSE, Q921I1|TRFE_MOUSE, Q9DBD0|ICA_MOUSE, Q9R0R1|TRFM_MOUSE	P02787|TRFE_HUMAN, P02788|TRFL_HUMAN		Q8MK68|GBRAP_RABIT	O95166|GBRAP_HUMAN
			P24100|CDKA1_ARATH	Q00526|CDK3_HUMAN		G5EDK5|CELR_CAEEL	Q9HCU4|CELR2_HUMAN					A1YQ91|ODAM_CANLF	A1E959|ODAM_HUMAN								Q5BJA5|H2B1_DANRE, Q6PC60|H2B3_DANRE	Q16778|H2B2E_HUMAN		Q7K0L4|WDR26_DROME	P31146|COR1A_HUMAN, Q9ULV4|COR1C_HUMAN								P60878|SNP25_CHICK, Q5ZL19|STX6_CHICK	P60880|SNP25_HUMAN								P0C673|IGS11_MOUSE, Q9CX63|IL40_MOUSE, Q9D2J4|VSIG1_MOUSE, Q9JKA5|GPA33_MOUSE, Q9Z109|VSIG2_MOUSE	Q5DX21|IGS11_HUMAN		Q95209|SORL_RABIT	Q96PQ0|SORC2_HUMAN
			P29197|CH60A_ARATH	P10809|CH60_HUMAN		G5EDN6|CANB_CAEEL	P63098|CANB1_HUMAN					B5RHS5|FOXI3_CANLF	P58012|FOXL2_HUMAN								Q5M7X9|MUL1A_DANRE, Q7ZUL9|MGRN1_DANRE	O76050|NEUL1_HUMAN		Q9V895|AN32A_DROME	P39687|AN32A_HUMAN, Q92688|AN32B_HUMAN								P62801|H4_CHICK, P70081|H48_CHICK	P62805|H4_HUMAN								P10749|IL1B_MOUSE, P25085|IL1RA_MOUSE, Q8R459|IL1FA_MOUSE, Q9D6Z6|IL36B_MOUSE, Q9QYY1|I36RA_MOUSE	P18510|IL1RA_HUMAN		Q95211|PRIO_RABIT	P04156|PRIO_HUMAN
			P34795|G6PI_ARATH	P06744|G6PI_HUMAN		G5EDW5|ADM2_CAEEL	Q13443|ADAM9_HUMAN					E2RAK7|APOA2_CANLF	P02652|APOA2_HUMAN								Q5RH51|XYLK_DANRE	O75063|XYLK_HUMAN, Q96MK3|FA20A_HUMAN		Q9VDM6|EI3G2_DROME, Q9W4X7|EI3G1_DROME	O75821|EIF3G_HUMAN								P67964|VEGFA_CHICK	P15692|VEGFA_HUMAN, P49763|PLGF_HUMAN								P11247|PERM_MOUSE, P35419|PERT_MOUSE, P49290|PERE_MOUSE, Q5SW46|PERL_MOUSE	P05164|PERM_HUMAN, P22079|PERL_HUMAN		Q9BGN0|PON3_RABIT	Q15166|PON3_HUMAN
			P42644|14333_ARATH	P62258|1433E_HUMAN		G5EDY0|PIKI1_CAEEL	O00750|P3C2B_HUMAN					E2RDZ6|SIR5_CANLF	Q9NXA8|SIR5_HUMAN								Q5TZ66|SN25A_DANRE, Q6PC54|SN25B_DANRE	P60880|SNP25_HUMAN		P83740|SC5A6_DROME	Q8N695|SC5A8_HUMAN, Q92911|SC5A5_HUMAN								P79987|HIRA_CHICK, Q5R1S9|CAF1B_CHICK	P62873|GBB1_HUMAN								P11352|GPX1_MOUSE, P21765|GPX5_MOUSE, P46412|GPX3_MOUSE, Q91WR8|GPX6_MOUSE, Q9JHC0|GPX2_MOUSE	P22352|GPX3_HUMAN		Q9N0Z4|AT11B_RABIT	O75110|ATP9A_HUMAN
			P46645|AAT2_ARATH	P17174|AATC_HUMAN		G5EEL5|DBL1_CAEEL	P22004|BMP6_HUMAN					O46501|PRIO_CANLF	P04156|PRIO_HUMAN								Q5U374|KLH12_DANRE	Q53G59|KLH12_HUMAN, Q9BYV9|BACH2_HUMAN		Q9VJ26|EFHD2_DROME	Q9BQI0|AIF1L_HUMAN, Q9BUP0|EFHD1_HUMAN								P80566|SODC_CHICK	P00441|SODC_HUMAN, P08294|SODE_HUMAN								P11404|FABPH_MOUSE, P22935|RABP2_MOUSE, P51880|FABP7_MOUSE, P55050|FABPI_MOUSE, P62965|RABP1_MOUSE	P05413|FABPH_HUMAN		Q9N1E2|G6PI_RABIT	P06744|G6PI_HUMAN
			P48491|TPIS_ARATH	P60174|TPIS_HUMAN		G5EET6|EFA6_CAEEL	A5PKW4|PSD1_HUMAN					O62682|FGF8_CANLF	P55075|FGF8_HUMAN								Q5XJ54|GLRX3_DANRE, Q6PBM1|GLRX5_DANRE	P10599|THIO_HUMAN		Q9W376|NEUFC_DROME	O00264|PGRC1_HUMAN, Q8WUJ1|NEUFC_HUMAN								Q00709|BCL2_CHICK, Q07816|B2CL1_CHICK	Q92843|B2CL2_HUMAN								P14094|AT1B1_MOUSE, P14231|AT1B2_MOUSE, P50992|ATP4B_MOUSE, P97370|AT1B3_MOUSE, Q99ME6|AT1B4_MOUSE	P14415|AT1B2_HUMAN		Q9XSC5|CLUS_RABIT	P10909|CLUS_HUMAN
			P49177|GBB_ARATH	P62873|GBB1_HUMAN		G5EF96|UNC40_CAEEL	Q8TDY8|IGDC4_HUMAN					O97492|CATA_CANLF	P04040|CATA_HUMAN								Q642J5|RFOX1_DANRE	A6NFN3|RFOX3_HUMAN, O43251|RFOX2_HUMAN		A0A0B4KGY6|NOVA_DROME	Q15365|PCBP1_HUMAN								Q01406|SRC8_CHICK	Q14247|SRC8_HUMAN, Q8IZP0|ABI1_HUMAN								P21460|CYTC_MOUSE, Q9JM84|CST10_MOUSE	P01034|CYTC_HUMAN, P01037|CYTN_HUMAN, P09228|CYTT_HUMAN, P28325|CYTD_HUMAN		Q9XTA8|OLR1_RABIT	P78380|OLR1_HUMAN
			P57742|PFD5_ARATH	Q99471|PFD5_HUMAN		G5EFT4|AMP1_CAEEL	P09960|LKHA4_HUMAN					P09582|ESTA_CANLF	P07288|KLK3_HUMAN								Q4V9P6|ADAL_DANRE, Q6DG22|ADA_DANRE	P00813|ADA_HUMAN		A1Z8P9|TPR_DROME	P12270|TPR_HUMAN								Q01635|LAMB1_CHICK, Q01636|LAMBV_CHICK	P07942|LAMB1_HUMAN								P21661|NEC2_MOUSE, P23188|FURIN_MOUSE, P29121|PCSK4_MOUSE, P63239|NEC1_MOUSE, Q04592|PCSK5_MOUSE	P09958|FURIN_HUMAN		G1SS70|RS3A_RABIT	P61247|RS3A_HUMAN
			P59259|H4_ARATH	P62805|H4_HUMAN		G5EGD2|HIF1_CAEEL	Q16665|HIF1A_HUMAN					P10673|NEUT_CANLF	P30990|NEUT_HUMAN								Q6NWF6|K2C8_DANRE	P04264|K2C1_HUMAN, P35908|K22E_HUMAN		A1Z9X0|APKC_DROME	Q05513|KPCZ_HUMAN								Q01841|TGM2_CHICK	P00488|F13A_HUMAN, Q08188|TGM3_HUMAN								P21845|TRYB2_MOUSE, Q02844|TRYB1_MOUSE, Q924N9|PRS28_MOUSE, Q99MS4|PRS29_MOUSE	P20231|TRYB2_HUMAN, Q15661|TRYB1_HUMAN		G1SVB0|RS7_RABIT	P62081|RS7_HUMAN
			P94102|RAD51_ARATH	Q06609|RAD51_HUMAN		G5EGJ5|IDA1_CAEEL	Q92932|PTPR2_HUMAN					P12279|APOC3_CANLF	P02656|APOC3_HUMAN								Q7ZUY3|H2AX_DANRE	Q7L7L0|H2A3_HUMAN, Q96KK5|H2A1H_HUMAN		A4VCL2|FA20C_DROME	Q96MK3|FA20A_HUMAN								P02504|CRYAA_CHICK, Q05713|CRYAB_CHICK	O14558|HSPB6_HUMAN								P21981|TGM2_MOUSE, P49222|EPB42_MOUSE, Q08189|TGM3_MOUSE, Q8BZH1|TGM4_MOUSE, Q9D7I9|TGM5_MOUSE	Q08188|TGM3_HUMAN		O02765|TNFL4_RABIT	P23510|TNFL4_HUMAN
			P98205|ALA2_ARATH	O75110|ATP9A_HUMAN		G5EGJ9|DEP1_CAEEL	Q12913|PTPRJ_HUMAN					P16859|ANFB_CANLF	P16860|ANFB_HUMAN								Q9I8P2|PYYA_DANRE, Q9I8P3|NPY_DANRE	P01298|PAHO_HUMAN		B7Z0E2|UNR_DROME	O75534|CSDE1_HUMAN								Q11200|SIA4A_CHICK	Q11201|SIA4A_HUMAN, Q9BVH7|SIA7E_HUMAN								P28301|LYOX_MOUSE, P58022|LOXL2_MOUSE, P97873|LOXL1_MOUSE, Q924C6|LOXL4_MOUSE, Q9Z175|LOXL3_MOUSE	Q9Y4K0|LOXL2_HUMAN		O18750|ENPL_RABIT	P14625|ENPL_HUMAN
			Q0WLB5|CLAH2_ARATH	Q00610|CLH1_HUMAN		G5EGP8|CATZ1_CAEEL	Q9UBR2|CATZ_HUMAN					P16967|SSRA_CANLF	P43307|SSRA_HUMAN								A0A0R4INB9|CX111_DANRE, B0R191|CX116_DANRE	O14625|CXL11_HUMAN		E1JIT7|PSD_DROME	A5PKW4|PSD1_HUMAN								Q5F356|PI42A_CHICK, Q5ZJ58|PI51B_CHICK	P48426|PI42A_HUMAN								P28659|CELF1_MOUSE, Q7TN33|CELF6_MOUSE, Q7TSY6|CELF4_MOUSE, Q8CIN6|CELF3_MOUSE, Q9Z0H4|CELF2_MOUSE	O95319|CELF2_HUMAN		O77541|CD59_RABIT	P13987|CD59_HUMAN
			Q38858|CALR2_ARATH	P27797|CALR_HUMAN		H2KZU7|SVH2_CAEEL	P08581|MET_HUMAN					P17129|PSPB_CANLF	P07988|PSPB_HUMAN								A0A8M2B5N2|TSN18_DANRE, Q6GMK6|TSN9_DANRE	O60635|TSN1_HUMAN		M9PGC5|WNK_DROME	Q9BYP7|WNK3_HUMAN								Q5ZL18|P20D1_CHICK	Q03154|ACY1_HUMAN, Q96KN2|CNDP1_HUMAN								P28843|DPP4_MOUSE, P97321|SEPR_MOUSE, Q6NXK7|DPP10_MOUSE, Q9Z218|DPP6_MOUSE	P27487|DPP4_HUMAN, Q12884|SEPR_HUMAN		O77620|IL2_RABIT	P60568|IL2_HUMAN
			Q39009|DMC1_ARATH	Q14565|DMC1_HUMAN		O01479|TMOD_CAEEL	P29536|LMOD1_HUMAN					P19708|SAA_CANLF	P0DJI8|SAA1_HUMAN								A0JMQ7|MTS1A_DANRE, A7MC22|CCD69_DANRE	Q9ULD2|MTUS1_HUMAN		O18388|IMB_DROME	Q14974|IMB1_HUMAN								Q5ZKK1|MARE2_CHICK, Q5ZLC7|MARE1_CHICK	Q15555|MARE2_HUMAN								P07310|KCRM_MOUSE, P30275|KCRU_MOUSE, Q04447|KCRB_MOUSE, Q6P8J7|KCRS_MOUSE	P06732|KCRM_HUMAN, P12277|KCRB_HUMAN		O77791|S10AC_RABIT	P80511|S10AC_HUMAN
			Q39043|BIP2_ARATH	P11021|BIP_HUMAN		O16259|STIP1_CAEEL	P31948|STIP1_HUMAN					P35834|CSF3_CANLF	P09919|CSF3_HUMAN								A1A5Y0|NELL2_DANRE	Q92832|NELL1_HUMAN, Q99435|NELL2_HUMAN		O44342|WBL_DROME	P30040|ERP29_HUMAN								Q5ZLN1|PGAM1_CHICK	P07738|PMGE_HUMAN, P18669|PGAM1_HUMAN								P33609|DPOLA_MOUSE, P52431|DPOD1_MOUSE, Q5DTT1|NEXMI_MOUSE, Q61493|REV3L_MOUSE, Q6PAL7|AHDC1_MOUSE	P09884|DPOLA_HUMAN		O97972|INMT_RABIT	P40261|NNMT_HUMAN
			Q56YN8|SMC3_ARATH	Q9UQE7|SMC3_HUMAN		O17645|HST2_CAEEL	Q9Y2C2|UST_HUMAN					P41323|IL6_CANLF	P05231|IL6_HUMAN								A1L252|RANB9_DANRE, Q1LUS8|RBP10_DANRE	Q92736|RYR2_HUMAN		O61722|PRL1_DROME	A4D256|CC14C_HUMAN								Q6DV79|STAT3_CHICK	P40763|STAT3_HUMAN, P42224|STAT1_HUMAN								O70340|NPTX2_MOUSE, P48759|PTX3_MOUSE, Q62443|NPTX1_MOUSE, Q6RUU0|PTX4_MOUSE, Q99J85|NPTXR_MOUSE	P47972|NPTX2_HUMAN		P00567|KCRB_RABIT	P12277|KCRB_HUMAN
			Q6NLV4|FY_ARATH	Q9C0J8|WDR33_HUMAN		O17798|FKPC1_CAEEL	P09958|FURIN_HUMAN					P48411|IL10_CANLF	P22301|IL10_HUMAN								A3KNS2|CNPY3_DANRE, Q2L6K8|CNPY4_DANRE	Q9BT09|CNPY3_HUMAN		O62619|KPYK_DROME	P14618|KPYM_HUMAN								P41239|CSK_CHICK, Q6XUX0|DUSTY_CHICK	P41240|CSK_HUMAN								P51448|RORA_MOUSE, P51450|RORG_MOUSE, Q3UV55|NR1D1_MOUSE, Q60674|NR1D2_MOUSE, Q8R1B8|RORB_MOUSE	Q14995|NR1D2_HUMAN		P00820|ACYP2_RABIT	P14621|ACYP2_HUMAN
			Q7XZU3|SAC1_ARATH	Q92562|FIG4_HUMAN		O44743|LE607_CAEEL	Q8TEY5|CR3L4_HUMAN					P54714|TPIS_CANLF	P60174|TPIS_HUMAN								A5JV83|HSPBB_DANRE	O14558|HSPB6_HUMAN, P04792|HSPB1_HUMAN		O77277|TORS_DROME	Q9H497|TOR3A_HUMAN								Q75R65|JAK2_CHICK	O60674|JAK2_HUMAN, P29597|TYK2_HUMAN								P54116|STOM_MOUSE, Q6PE84|STML3_MOUSE, Q8CI66|STML1_MOUSE, Q91X05|PODO_MOUSE, Q99JB2|STML2_MOUSE	P27105|STOM_HUMAN		P02170|MYG_RABIT	P02144|MYG_HUMAN
			Q84K25|COG8_ARATH	Q96MW5|COG8_HUMAN		O44952|LONM_CAEEL	P36776|LONM_HUMAN					P56595|APOC1_CANLF	P02654|APOC1_HUMAN								A3KGZ2|OGFD2_DANRE, A5PMF6|GT251_DANRE	O00469|PLOD2_HUMAN		O97159|CHDM_DROME	Q8TDI0|CHD5_HUMAN								Q5F3T7|CELF1_CHICK, Q7T2T1|CELF2_CHICK	O95319|CELF2_HUMAN								P60766|CDC42_MOUSE, Q8R527|RHOQ_MOUSE, Q8VDU1|RHOV_MOUSE, Q9EQT3|RHOU_MOUSE, Q9ER71|RHOJ_MOUSE	P60953|CDC42_HUMAN		P02643|TNNI2_RABIT	P48788|TNNI2_HUMAN
			Q84TI6|CDKE1_ARATH	P49336|CDK8_HUMAN		O44997|DAPK_CAEEL	O94768|ST17B_HUMAN					P60529|HBA_CANLF	P69905|HBA_HUMAN								B0UZC8|VWC2L_DANRE	B2RUY7|VWC2L_HUMAN, Q2TAL6|VWC2_HUMAN		O97394|SDK_DROME	Q58EX2|SDK2_HUMAN								Q8QGX4|PRKDC_CHICK	O00750|P3C2B_HUMAN, P48736|PK3CG_HUMAN								P61022|CHP1_MOUSE, Q63810|CANB1_MOUSE, Q63811|CANB2_MOUSE, Q9D869|CHP2_MOUSE, Q9JKL5|CHP3_MOUSE	P63098|CANB1_HUMAN		P02646|TNNI3_RABIT	P19429|TNNI3_HUMAN
			Q84WW6|ASHH1_ARATH	Q9BYW2|SETD2_HUMAN		O45657|PLX2_CAEEL	Q9UIW2|PLXA1_HUMAN					P63113|MYG_CANLF	P02144|MYG_HUMAN								B3DHW5|SHA9B_DANRE, Q5BLC7|SHA9A_DANRE	A0PJX4|SHSA3_HUMAN		P00522|ABL_DROME	P42684|ABL2_HUMAN								Q98917|PMEL_CHICK	P40967|PMEL_HUMAN, Q14956|GPNMB_HUMAN								P70206|PLXA1_MOUSE, P70207|PLXA2_MOUSE, P70208|PLXA3_MOUSE, Q3UH93|PLXD1_MOUSE, Q80UG2|PLXA4_MOUSE	Q9UIW2|PLXA1_HUMAN		P02779|UTER_RABIT	P11684|UTER_HUMAN
			Q8GS71|KN4A_ARATH	Q86VH2|KIF27_HUMAN		O45824|CL38_CAEEL	Q6UX15|LAYN_HUMAN					P81999|DJB11_CANLF	P25686|DNJB2_HUMAN								F8WK50|FLII_DANRE	P06396|GELS_HUMAN, P40121|CAPG_HUMAN		P02255|H1_DROME	P10412|H14_HUMAN								Q98949|TYRO3_CHICK	Q06418|TYRO3_HUMAN, Q12866|MERTK_HUMAN								P70452|STX4_MOUSE, Q00262|STX2_MOUSE, Q64704|STX3_MOUSE, Q8R1Q0|STX19_MOUSE, Q9D3G5|STX11_MOUSE	P32856|STX2_HUMAN		P06297|COLI_RABIT	P01189|COLI_HUMAN
			Q8GUN2|HINT1_ARATH	P49773|HINT1_HUMAN		O45879|MNR1_CAEEL	Q8WW52|F151A_HUMAN					Q01634|IDUA_CANLF	P35475|IDUA_HUMAN								Q0VIL3|OTOMP_DANRE	P02787|TRFE_HUMAN, P02788|TRFL_HUMAN		P02283|H2B_DROME	Q16778|H2B2E_HUMAN								Q25C36|OLFL3_CHICK, Q9IAK4|NOE1_CHICK	Q9NRN5|OLFL3_HUMAN								P86049|RBM46_MOUSE, Q5YD48|A1CF_MOUSE, Q6VY05|DND1_MOUSE, Q7TMK9|HNRPQ_MOUSE, Q91WT8|RBM47_MOUSE	O60506|HNRPQ_HUMAN		P07474|GLHA_RABIT	P01215|GLHA_HUMAN
			Q8GUQ8|XDH1_ARATH	P47989|XDH_HUMAN		P03949|ABL1_CAEEL	P42684|ABL2_HUMAN					Q28256|GP1BA_CANLF	P07359|GP1BA_HUMAN								Q0P3W2|OLF3B_DANRE, Q29RB4|OLF3A_DANRE	Q9NRN5|OLFL3_HUMAN		P02828|HSP83_DROME	P08238|HS90B_HUMAN								Q9W6I1|RBPS2_CHICK	P09012|SNRPA_HUMAN, Q96LT9|RNPC3_HUMAN								P97797|SHPS1_MOUSE	O00241|SIRB1_HUMAN, P78324|SHPS1_HUMAN, Q5JXA9|SIRB2_HUMAN, Q5TFQ8|SIRBL_HUMAN, Q9P1W8|SIRPG_HUMAN		P10154|TNFB_RABIT	P01374|TNFB_HUMAN
			Q8GWH3|OS9_ARATH	Q96DZ1|ERLEC_HUMAN		P09446|HSP1_CAEEL	P11142|HSP7C_HUMAN					Q28281|ARRS_CANLF	P32121|ARRB2_HUMAN								Q4V8X4|ACBD6_DANRE	P07108|ACBP_HUMAN, Q8N6N7|ACBD7_HUMAN		P05130|KPC1_DROME	P17252|KPCA_HUMAN								Q9W6V5|PTPRJ_CHICK	Q12913|PTPRJ_HUMAN, Q9HD43|PTPRH_HUMAN								Q05895|TSP3_MOUSE, Q9R0G6|COMP_MOUSE, Q9Z1T2|TSP4_MOUSE	P35443|TSP4_HUMAN, P49746|TSP3_HUMAN, P49747|COMP_HUMAN		P14787|PRLR_RABIT	P16471|PRLR_HUMAN
			Q8L539|5FCL_ARATH	P49914|MTHFS_HUMAN		P10984|ACT2_CAEEL	P60709|ACTB_HUMAN					Q28895|NPC2_CANLF	P61916|NPC2_HUMAN								Q56A35|ARP2B_DANRE, Q7SXW6|ARP2A_DANRE	P61160|ARP2_HUMAN		P05661|MYSA_DROME	Q9UKX3|MYH13_HUMAN								A0A1D5P556|DAAM2_CHICK, Q05858|FMN_CHICK	Q27J81|INF2_HUMAN								G3X9R7|RN148_MOUSE, Q14B02|RN133_MOUSE, Q7TPV2|DZIP3_MOUSE, Q9D304|RN128_MOUSE, Q9D9N8|PADC1_MOUSE	Q8TEB7|RN128_HUMAN		P15196|SHBG_RABIT	P04278|SHBG_HUMAN
			Q8L7S6|HEXO3_ARATH	P07686|HEXB_HUMAN		P12844|MYO3_CAEEL	Q9UKX3|MYH13_HUMAN					Q29393|PGS2_CANLF	P07585|PGS2_HUMAN								Q5RH71|TSN33_DANRE	P08962|CD63_HUMAN, P21926|CD9_HUMAN		P07207|NOTCH_DROME	Q9UM47|NOTC3_HUMAN								K9JA28|INLR1_CHICK	Q08334|I10R2_HUMAN, Q969J5|I22R2_HUMAN								A2A7V7|CLM6_MOUSE, G3X8R9|TMIG3_MOUSE, Q1ERP8|CLM9_MOUSE, Q6SJQ0|CLM8_MOUSE, Q7TSN2|CLM4_MOUSE	Q08708|CLM6_HUMAN		P15285|PSPB_RABIT	P07988|PSPB_HUMAN
			Q8LPL7|ADAL_ARATH	P00813|ADA_HUMAN		P18334|CSK2A_CAEEL	P68400|CSK21_HUMAN					Q29536|KPYR_CANLF	P14618|KPYM_HUMAN								Q5RZ65|AGR2_DANRE	O95881|TXD12_HUMAN, O95994|AGR2_HUMAN		P07663|PER_DROME	O15055|PER2_HUMAN								O13157|GFRA2_CHICK, O93512|GFRA4_CHICK	O00451|GFRA2_HUMAN								O35326|SRSF5_MOUSE, Q3TWW8|SRSF6_MOUSE, Q6PDM2|SRSF1_MOUSE, Q8VE97|SRSF4_MOUSE, Q9D0B0|SRSF9_MOUSE	Q13247|SRSF6_HUMAN		P16292|FA9_RABIT	P00740|FA9_HUMAN
			Q8RW90|FAH_ARATH	P16930|FAAA_HUMAN		P19826|VINC_CAEEL	P18206|VINC_HUMAN					Q5TJG6|BRD2_CANLF	Q92793|CBP_HUMAN								Q5XIZ6|GPD1L_DANRE	P21695|GPDA_HUMAN, Q8N335|GPD1L_HUMAN		P07668|CLAT_DROME	Q9UKG9|OCTC_HUMAN								O57535|NDK_CHICK	P22392|NDKB_HUMAN, Q13232|NDK3_HUMAN								Q3V009|TMED1_MOUSE, Q78IS1|TMED3_MOUSE, Q9CQG0|TMED6_MOUSE, Q9CXE7|TMED5_MOUSE, Q9R0Q3|TMED2_MOUSE	Q15363|TMED2_HUMAN		P16973|LYSC_RABIT	P61626|LYSC_HUMAN
			Q8RWV8|U1165_ARATH	Q96LT9|RNPC3_HUMAN		P21137|KAPC1_CAEEL	P17612|KAPCA_HUMAN					Q5W416|PSB8_CANLF	P28074|PSB5_HUMAN								Q6DRC4|EIF3G_DANRE, Q6PBM8|RBM18_DANRE	O75821|EIF3G_HUMAN		P08181|CSK2A_DROME	P68400|CSK21_HUMAN								O93295|ENTP8_CHICK, P79784|ENTP2_CHICK	P49961|ENTP1_HUMAN								Q5SVQ0|KAT7_MOUSE, Q8BRB7|KAT6B_MOUSE, Q8BZ21|KAT6A_MOUSE, Q8CHK4|KAT5_MOUSE, Q9D1P2|KAT8_MOUSE	Q92794|KAT6A_HUMAN		P20614|TIMP1_RABIT	P01033|TIMP1_HUMAN
			Q8RY79|PAAS_ARATH	P20711|DDC_HUMAN		P27798|CALR_CAEEL	P27797|CALR_HUMAN					Q5WR10|DX39B_CANLF	Q13838|DX39B_HUMAN								Q6NYK3|SPRE2_DANRE	P50552|VASP_HUMAN, Q8N8S7|ENAH_HUMAN		P10351|XDH_DROME	P47989|XDH_HUMAN								P02272|H2AV_CHICK, Q5ZMD6|H2AZ_CHICK	P0C0S5|H2AZ_HUMAN								Q5UKY4|MO2R3_MOUSE, Q6XJV4|MO2R4_MOUSE, Q6XJV6|MO2R2_MOUSE, Q8BTP3|MO2R5_MOUSE, Q9ES57|MO2R1_MOUSE	Q6Q8B3|MO2R2_HUMAN		P22398|PSPC_RABIT	P11686|PSPC_HUMAN
			Q8VY08|LCMT1_ARATH	Q9UIC8|LCMT1_HUMAN		P30645|PDE2_CAEEL	O00408|PDE2A_HUMAN					Q5XNR9|LIFR_CANLF	P42702|LIFR_HUMAN								Q6NZ13|NBL1_DANRE	P41271|NBL1_HUMAN, Q9H772|GREM2_HUMAN		P11046|LAMB1_DROME	P07942|LAMB1_HUMAN								P08267|FRIH_CHICK	P02792|FRIL_HUMAN, P02794|FRIH_HUMAN								Q61817|CREB3_MOUSE, Q8BH52|CR3L2_MOUSE, Q91XE9|CR3L3_MOUSE, Q9D2A5|CR3L4_MOUSE, Q9Z125|CR3L1_MOUSE	Q8TEY5|CR3L4_HUMAN		P23612|SYWC_RABIT	P23381|SYWC_HUMAN
			Q8VYP0|SCO11_ARATH	O75880|SCO1_HUMAN		P32756|CLAT_CAEEL	Q9UKG9|OCTC_HUMAN					Q863Z4|MTPN_CANLF	P58546|MTPN_HUMAN								Q1LWB0|TXB1A_DANRE, Q6P132|TXB1B_DANRE	Q86VP1|TAXB1_HUMAN		P11147|HSP7D_DROME	P11142|HSP7C_HUMAN								P0C597|DUS29_CHICK	P51452|DUS3_HUMAN, Q6B8I1|DS13A_HUMAN								Q62059|CSPG2_MOUSE, Q80WM4|HPLN4_MOUSE, Q80WM5|HPLN3_MOUSE, Q9ESM3|HPLN2_MOUSE, Q9QUP5|HPLN1_MOUSE	P10915|HPLN1_HUMAN		P29562|IF4A1_RABIT	Q13838|DX39B_HUMAN
			Q8VZH2|APM1_ARATH	P15144|AMPN_HUMAN		P34374|UNC36_CAEEL	Q8IZS8|CA2D3_HUMAN					Q8HYS5|MCL1_CANLF	Q07820|MCL1_HUMAN								Q6P2T0|TM38A_DANRE, Q7ZVP8|TM38B_DANRE	Q9H6F2|TM38A_HUMAN		P12881|PSA1_DROME	P25786|PSA1_HUMAN								P02642|TNNT2_CHICK, P12620|TNNT3_CHICK	P45379|TNNT2_HUMAN								Q63994|CD33_MOUSE, Q91Y57|SIG12_MOUSE	P20138|CD33_HUMAN, Q08ET2|SIG14_HUMAN, Q96PQ1|SIG12_HUMAN, Q9Y286|SIGL7_HUMAN		P31097|OSTP_RABIT	P10451|OSTP_HUMAN
			Q8W595|SUVR4_ARATH	Q96KQ7|EHMT2_HUMAN		P34544|MET2_CAEEL	Q96KQ7|EHMT2_HUMAN					Q95MM9|SLAF1_CANLF	Q13291|SLAF1_HUMAN								Q701R2|SIAT2_DANRE	Q11201|SIA4A_HUMAN, Q9BVH7|SIA7E_HUMAN		P13395|SPTCA_DROME	Q13813|SPTN1_HUMAN								P14781|CNTN1_CHICK, P28685|CNTN2_CHICK	Q02246|CNTN2_HUMAN								A1YIY0|FCRL6_MOUSE, Q68SN8|FCRL5_MOUSE, Q8R4Y0|FCRL1_MOUSE	Q96LA5|FCRL2_HUMAN, Q96LA6|FCRL1_HUMAN, Q96PJ5|FCRL4_HUMAN		P34032|TYB4_RABIT	P62328|TYB4_HUMAN
			Q93ZE8|SDF2_ARATH	Q9HCN8|SDF2L_HUMAN		P34548|SQV3_CAEEL	Q9UBV7|B4GT7_HUMAN					Q95MP7|FRIH_CANLF	P02794|FRIH_HUMAN								Q7SXU0|EI3JA_DANRE, Q803P1|EI3JB_DANRE	O75822|EIF3J_HUMAN		P14599|A4_DROME	Q06481|APLP2_HUMAN								P18908|ANF_CHICK, P21805|ANFC_CHICK	P01160|ANF_HUMAN								P70261|PALD_MOUSE, Q6GQT0|CC14A_MOUSE, Q6NT99|DUS23_MOUSE, Q6NZK8|PTPC1_MOUSE, Q6PFY9|CC14B_MOUSE	A4D256|CC14C_HUMAN		P42071|CD86_RABIT	P42081|CD86_HUMAN
			Q944A6|SNF4_ARATH	P54619|AAKG1_HUMAN		P34552|ALXA_CAEEL	Q8WUM4|PDC6I_HUMAN					Q9TRM8|RELX_CANLF	P04090|REL2_HUMAN								Q7T3Q2|CRIM1_DANRE	Q6WN34|CRDL2_HUMAN, Q9BU40|CRDL1_HUMAN		P15215|LAMC1_DROME	P11047|LAMC1_HUMAN								P19966|TAGL_CHICK	P37802|TAGL2_HUMAN, Q01995|TAGL_HUMAN								O88852|TSYL1_MOUSE, Q69ZB3|TSYL5_MOUSE, Q7TQI8|TSYL2_MOUSE, Q8VD63|TSYL4_MOUSE, Q9EQU5|SET_MOUSE	Q01105|SET_HUMAN		P45701|MA1A1_RABIT	P33908|MA1A1_HUMAN
			Q949M9|GET3A_ARATH	O43681|GET3_HUMAN		P34556|CDK1_CAEEL	Q00526|CDK3_HUMAN					Q9XSR0|IL18_CANLF	Q14116|IL18_HUMAN								Q7ZV22|MTAP_DANRE	P00491|PNPH_HUMAN, Q13126|MTAP_HUMAN		P16621|LAR_DROME	P23468|PTPRD_HUMAN								P18359|DEST_CHICK, P21566|COF2_CHICK	P23528|COF1_HUMAN								Q61865|MIA_MOUSE, Q8BI84|TGO1_MOUSE, Q91ZV0|MIA2_MOUSE, Q99MY0|SPZ1_MOUSE, Q9JIE3|OTOR_MOUSE	Q16674|MIA_HUMAN		P46407|SOMA_RABIT	P01241|SOMA_HUMAN
			Q94A82|NUD19_ARATH	Q9BQG2|NUD12_HUMAN		P34560|RMD1_CAEEL	Q96DB5|RMD1_HUMAN					A0A8J8|ANGP2_CANLF	O15123|ANGP2_HUMAN								Q9PTE6|TPST1_DANRE	O60507|TPST1_HUMAN, O60704|TPST2_HUMAN		P17336|CATA_DROME	P04040|CATA_HUMAN								P21868|CSK21_CHICK, P21869|CSK22_CHICK	P68400|CSK21_HUMAN								Q8BZJ7|DCNL2_MOUSE, Q8CCA0|DCNL4_MOUSE, Q8K0V2|DCNL3_MOUSE, Q9CXV9|DCNL5_MOUSE, Q9QZ73|DCNL1_MOUSE	Q96GG9|DCNL1_HUMAN		P46630|CD4_RABIT	P01730|CD4_HUMAN
			Q94AQ6|SIR4_ARATH	Q9NXA8|SIR5_HUMAN		P34568|SPOP_CAEEL	O43791|SPOP_HUMAN					O62802|IL2RA_CANLF	P01589|IL2RA_HUMAN								A2CES0|NEUFC_DANRE	O00264|PGRC1_HUMAN, Q8WUJ1|NEUFC_HUMAN		P18091|ACTN_DROME	P12814|ACTN1_HUMAN								P23228|HMCS1_CHICK	P54868|HMCS2_HUMAN, Q01581|HMCS1_HUMAN								Q80TF3|PCD19_MOUSE, Q8VHR0|PCD18_MOUSE, Q91XY4|PCDG4_MOUSE	O60330|PCDGC_HUMAN, Q9P2E7|PCD10_HUMAN, Q9Y5I4|PCDC2_HUMAN		P47776|HEP2_RABIT	P05546|HEP2_HUMAN
			Q94CD5|ATG7_ARATH	O95352|ATG7_HUMAN		P34574|CLH_CAEEL	Q00610|CLH1_HUMAN					O77559|ADML_CANLF	P35318|ADML_HUMAN								A4QNX6|CTL2B_DANRE, Q08BB5|CTL2A_DANRE	Q05D32|CTSL2_HUMAN		P18168|SERR_DROME	P78504|JAG1_HUMAN								P26261|SDC3_CHICK, P49416|SDC4_CHICK	P31431|SDC4_HUMAN								Q6PB90|PCDBE_MOUSE, Q8BIZ0|PCD20_MOUSE, Q91XZ2|PCDB8_MOUSE, Q91XZ4|PCDB6_MOUSE, Q91Y02|PCDBI_MOUSE	Q9Y5E7|PCDB2_HUMAN		P48283|CAH4_RABIT	P22748|CAH4_HUMAN
			Q94JQ4|RIDA_ARATH	P52758|RIDA_HUMAN		P34710|UNC6_CAEEL	O95631|NET1_HUMAN					P12278|APOC2_CANLF	P02655|APOC2_HUMAN								A7YDW0|RUN3A_DANRE, Q5U3W3|RUN3B_DANRE	Q96T51|RUFY1_HUMAN		P18289|JRA_DROME	P05412|JUN_HUMAN								P34822|DSL1_CHICK	O95393|BMP10_HUMAN, Q9UK05|GDF2_HUMAN								A2AE20|LYZL5_MOUSE, Q9CPX3|LYZL1_MOUSE, Q9D925|LYZL4_MOUSE, Q9D9X8|SACA3_MOUSE, Q9DA11|LYZL6_MOUSE	Q7Z4W2|LYZL2_HUMAN		P48747|CO9_RABIT	P02748|CO9_HUMAN
			Q94JY4|BRK1_ARATH	Q8WUW1|BRK1_HUMAN		P38433|ACE1_CAEEL	P06276|CHLE_HUMAN					P18470|HB2D_CANLF	P04440|DPB1_HUMAN								Q24JV9|L3BPA_DANRE, Q6NY73|L3BPB_DANRE	Q08380|LG3BP_HUMAN		P18491|EMC_DROME	P41134|ID1_HUMAN								P35431|CAV1_CHICK	P51636|CAV2_HUMAN, Q03135|CAV1_HUMAN								Q3U4B4|LIPN_MOUSE, Q8BM14|LIPK_MOUSE, Q8K2A6|LIPM_MOUSE, Q9CPP7|LIPF_MOUSE, Q9Z0M5|LICH_MOUSE	Q5VXI9|LIPN_HUMAN		P51976|DHI2_RABIT	O75452|RDH16_HUMAN
			Q96528|CATA1_ARATH	P04040|CATA_HUMAN		P45897|SMA4_CAEEL	Q13485|SMAD4_HUMAN					P27597|CD3E_CANLF	P07766|CD3E_HUMAN								Q503C8|NUDC1_DANRE	Q8IVD9|NUDC3_HUMAN, Q9Y266|NUDC_HUMAN		P19351|TNNT_DROME	P45379|TNNT2_HUMAN								P50478|AMPH_CHICK, Q5ZKL7|BIN2_CHICK	Q9UBW5|BIN2_HUMAN								P02525|CRBA1_MOUSE, Q80W49|CRBG3_MOUSE, Q9JJV0|CRBA4_MOUSE, Q9JJV1|CRBA2_MOUSE, Q9WVJ5|CRBB1_MOUSE	P53674|CRBB1_HUMAN		P58772|TPM1_RABIT	P09493|TPM1_HUMAN
			Q96529|PURA_ARATH	P30520|PURA2_HUMAN		P46561|ATPB_CAEEL	P06576|ATPB_HUMAN					P33706|CD8A_CANLF	P01732|CD8A_HUMAN								Q5XTN8|CRGNA_DANRE, Q6DGY7|CRGNB_DANRE	P07320|CRGD_HUMAN		P21521|SY65_DROME	Q9BT88|SYT11_HUMAN								Q00546|TENR_CHICK	Q92752|TENR_HUMAN, Q9UQP3|TENN_HUMAN								Q6IEE6|T132E_MOUSE, Q76HP3|T132D_MOUSE, Q8CEF9|T132C_MOUSE	Q14C87|T132D_HUMAN, Q14DG7|T132B_HUMAN, Q8N3T6|T132C_HUMAN		P62160|CALM_RABIT	P0DP25|CALM3_HUMAN
			Q96533|ADHX_ARATH	P00325|ADH1B_HUMAN		P50605|SDC_CAEEL	P31431|SDC4_HUMAN					P33707|EPO_CANLF	P01588|EPO_HUMAN								Q6DGZ0|GPT11_DANRE	A4D1E1|Z804B_HUMAN, Q9UKJ3|GPTC8_HUMAN		P22700|ATC1_DROME	P16615|AT2A2_HUMAN								Q02960|MIF_CHICK, Q5ZMG0|DOPD_CHICK	P14174|MIF_HUMAN								A2AI05|NDOR1_MOUSE, P37040|NCPR_MOUSE, Q8BJM7|TYW1_MOUSE, Q8C1A3|MTRR_MOUSE	P16435|NCPR_HUMAN		P63148|UBE2B_RABIT	P60604|UB2G2_HUMAN
			Q9AR19|GCN5_ARATH	Q12830|BPTF_HUMAN		P51485|ARRB_CAEEL	P32121|ARRB2_HUMAN					P41324|IL8_CANLF	P10145|IL8_HUMAN								Q6PG29|SKAP2_DANRE	Q86WV1|SKAP1_HUMAN, Q8IZP0|ABI1_HUMAN		P24785|MLE_DROME	Q08211|DHX9_HUMAN								Q04205|TENS1_CHICK	P60484|PTEN_HUMAN, Q6XPS3|TPTE2_HUMAN								A2AIV8|CARD9_MOUSE, P58660|CAR10_MOUSE, Q8CIS0|CAR11_MOUSE, Q99KF0|CAR14_MOUSE	Q9BXL7|CAR11_HUMAN		P79226|ALDOB_RABIT	P05062|ALDOB_HUMAN
			Q9ASP6|HNRPQ_ARATH	O60506|HNRPQ_HUMAN		P52012|PPIL2_CAEEL	Q13356|PPIL2_HUMAN					P42161|IFNG_CANLF	P01579|IFNG_HUMAN								Q7ZV14|GPX8_DANRE	P22352|GPX3_HUMAN, Q96SL4|GPX7_HUMAN		P25159|STAU_DROME	O95793|STAU1_HUMAN								Q04584|ZYX_CHICK, Q5F464|LPP_CHICK	Q15942|ZYX_HUMAN								A2AMM0|CAVN4_MOUSE, O54724|CAVN1_MOUSE, Q63918|CAVN2_MOUSE, Q91VJ2|CAVN3_MOUSE	O95810|CAVN2_HUMAN		P80405|MTHFS_RABIT	P49914|MTHFS_HUMAN
			Q9ASS2|FREE1_ARATH	Q96T51|RUFY1_HUMAN		P54812|TERA2_CAEEL	P55072|TERA_HUMAN					P48749|CSF2_CANLF	P04141|CSF2_HUMAN								Q7ZYY4|FAM3C_DANRE	P58499|FAM3B_HUMAN, Q96BQ1|FAM3D_HUMAN		P26019|DPOLA_DROME	P09884|DPOLA_HUMAN								Q07460|IF5A2_CHICK, Q09121|IF5A1_CHICK	P63241|IF5A1_HUMAN								A2ASQ1|AGRIN_MOUSE, Q05793|PGBM_MOUSE, Q4VBE4|EGFLA_MOUSE, Q9Z0J1|RECK_MOUSE	P98160|PGBM_HUMAN		P80584|TBCA_RABIT	O75347|TBCA_HUMAN
			Q9C512|MNS1_ARATH	P33908|MA1A1_HUMAN		P54936|LIN2_CAEEL	Q9NZW5|PALS2_HUMAN					P49670|SMS_CANLF	P61278|SMS_HUMAN								A0A2R8Q1W5|KEP1B_DANRE	Q14145|KEAP1_HUMAN		P26686|SRR55_DROME	Q13247|SRSF6_HUMAN								Q25BN1|DICER_CHICK	O95786|RIGI_HUMAN, Q96C10|DHX58_HUMAN								A2AX52|CO6A4_MOUSE, A6H584|CO6A5_MOUSE, Q70UZ7|VWA2_MOUSE, Q8C6K9|CO6A6_MOUSE	P12111|CO6A3_HUMAN		P98137|CO8B_RABIT	P07358|CO8B_HUMAN
			Q9C8L4|ETHE1_ARATH	O95571|ETHE1_HUMAN		P55853|SUMO_CAEEL	P55854|SUMO3_HUMAN					P49926|CRF_CANLF	P06850|CRF_HUMAN								A0A8M9PFP2|CSTN3_DANRE	Q9BQT9|CSTN3_HUMAN		P29413|CALR_DROME	P27797|CALR_HUMAN								Q2LK54|COL12_CHICK	Q07444|NKG2E_HUMAN, Q5KU26|COL12_HUMAN								A6X8Z5|RHG31_MOUSE, Q640N3|RHG30_MOUSE, Q80YF9|RHG33_MOUSE, Q811P8|RHG32_MOUSE	Q7Z6I6|RHG30_HUMAN		P98139|FA7_RABIT	P08709|FA7_HUMAN
			Q9FF55|PDI14_ARATH	P07237|PDIA1_HUMAN		P62784|H4_CAEEL	P62805|H4_HUMAN					P52211|PTHR_CANLF	P12272|PTHR_HUMAN								A2BIL7|BAZ1B_DANRE	Q9UIF8|BAZ2B_HUMAN		P29503|NEUR_DROME	O76050|NEUL1_HUMAN								Q2LK94|COL11_CHICK, Q2LK95|COL10_CHICK	Q9BWP8|COL11_HUMAN								B1AUH1|PTPRU_MOUSE, P28828|PTPRM_MOUSE, P35822|PTPRK_MOUSE, Q99M80|PTPRT_MOUSE	P28827|PTPRM_HUMAN		Q00756|PPR3A_RABIT	Q86XI6|PPR3B_HUMAN
			Q9FFN7|DGK2_ARATH	Q9Y6T7|DGKB_HUMAN		P81299|CDC14_CAEEL	A4D256|CC14C_HUMAN					P52212|PTHY_CANLF	P01270|PTHY_HUMAN								A3KPQ7|CEIP2_DANRE	Q9UHN6|CEIP2_HUMAN		P29613|TPIS_DROME	P60174|TPIS_HUMAN								Q2YHT5|MOR1B_CHICK, Q2YHT7|MOR1A_CHICK	Q6Q8B3|MO2R2_HUMAN								D3Z6P0|PDIA2_MOUSE, P09103|PDIA1_MOUSE, Q9D8U3|ERP27_MOUSE, Q9DAN1|PDILT_MOUSE	P07237|PDIA1_HUMAN		Q03515|NAR1_RABIT	Q13508|NAR3_HUMAN
			Q9FG38|SNX1_ARATH	O60493|SNX3_HUMAN		P83351|SNA29_CAEEL	P60880|SNP25_HUMAN					P54828|TSHB_CANLF	P01225|FSHB_HUMAN								A5D8S5|SH3R1_DANRE	O60504|VINEX_HUMAN		P29742|CLH_DROME	Q00610|CLH1_HUMAN								Q5F3E8|BACD2_CHICK, Q5ZJP7|KCTD7_CHICK	Q9NXV2|KCTD5_HUMAN								O08538|ANGP1_MOUSE, O35608|ANGP2_MOUSE, Q9WVH6|ANGP4_MOUSE	O15123|ANGP2_HUMAN, Q15389|ANGP1_HUMAN		Q05585|MSRE_RABIT	P21757|MSRE_HUMAN
			Q9FIW4|BGL42_ARATH	Q9UEF7|KLOT_HUMAN		P83388|AMDL_CAEEL	P19021|AMD_HUMAN					P68280|CRYAA_CANLF	O14558|HSPB6_HUMAN								A7MBS7|THS7A_DANRE	Q9UPZ6|THS7A_HUMAN		P29844|BIP_DROME	P11021|BIP_HUMAN								Q5ZI23|GLO2_CHICK, Q5ZLY2|HAGHL_CHICK	O95571|ETHE1_HUMAN								D3Z6Q9|BIN2_MOUSE, O08539|BIN1_MOUSE, Q7TQF7|AMPH_MOUSE, Q9JI08|BIN3_MOUSE	Q9UBW5|BIN2_HUMAN		Q28614|UT2_RABIT	Q15849|UT2_HUMAN
			Q9FLI7|NEET_ARATH	Q8N5K1|CISD2_HUMAN		P90884|MADD4_CAEEL	Q8N6G6|ATL1_HUMAN					P99505|THIO_CANLF	P10599|THIO_HUMAN								A8DZE6|WTIP_DANRE	Q15942|ZYX_HUMAN		P32392|ARP3_DROME	P61158|ARP3_HUMAN								Q5ZI49|PRPS2_CHICK, Q5ZL26|KPRB_CHICK	Q14558|KPRA_HUMAN								O08579|EMD_MOUSE, Q14C37|LEMD1_MOUSE, Q61029|LAP2B_MOUSE, Q61033|LAP2A_MOUSE	P42167|LAP2B_HUMAN		Q28616|AMHR2_RABIT	P36894|BMR1A_HUMAN
			Q9FN05|PSL5_ARATH	Q14697|GANAB_HUMAN		P90980|KPC2_CAEEL	P17252|KPCA_HUMAN					Q0V8T0|CNTP5_CANLF	Q9UHC6|CNTP2_HUMAN								A8HAL1|UBP16_DANRE	Q9Y5T5|UBP16_HUMAN		P32865|GPRK1_DROME	P25098|ARBK1_HUMAN								Q5ZI74|DHX30_CHICK	Q08211|DHX9_HUMAN, Q7Z478|DHX29_HUMAN								O08605|MKNK1_MOUSE, P49138|MAPK2_MOUSE, Q3UMW7|MAPK3_MOUSE, Q8CDB0|MKNK2_MOUSE	Q16644|MAPK3_HUMAN		Q28660|ADAM2_RABIT	Q13443|ADAM9_HUMAN
			Q9FQ02|XRN2_ARATH	Q8IZH2|XRN1_HUMAN		P91119|PDE5_CAEEL	Q9HCR9|PDE11_HUMAN					Q28260|VCAM1_CANLF	P19320|VCAM1_HUMAN								A8WFU8|KIF22_DANRE	Q14807|KIF22_HUMAN		P35992|PTP10_DROME	Q9HD43|PTPRH_HUMAN								Q5ZK84|AK1A1_CHICK	P14550|AK1A1_HUMAN, Q04828|AK1C1_HUMAN								O08747|UNC5C_MOUSE, Q6R653|UN5CL_MOUSE, Q8K1S3|UNC5B_MOUSE, Q8K1S4|UNC5A_MOUSE	O95185|UNC5C_HUMAN		Q28740|BASI_RABIT	P35613|BASI_HUMAN
			Q9FT73|RECQ2_ARATH	P46063|RECQ1_HUMAN		P91193|MACO1_CAEEL	Q8N5G2|MACOI_HUMAN					Q28268|IL12B_CANLF	P29460|IL12B_HUMAN								B3DK56|PTPRU_DANRE	P28827|PTPRM_HUMAN		P36975|SNP25_DROME	P60880|SNP25_HUMAN								Q5ZKN2|PGRC1_CHICK	O00264|PGRC1_HUMAN, Q8WUJ1|NEUFC_HUMAN								O08807|PRDX4_MOUSE, P20108|PRDX3_MOUSE, P35700|PRDX1_MOUSE, Q61171|PRDX2_MOUSE	P32119|PRDX2_HUMAN		Q29504|UBA1_RABIT	P22314|UBA1_HUMAN
			Q9FWA3|6PGD2_ARATH	P52209|6PGD_HUMAN		P91277|HRPK1_CAEEL	Q15365|PCBP1_HUMAN					Q28894|WFDC2_CANLF	Q14508|WFDC2_HUMAN								E7EZ53|GALA_DANRE	Q9UBC7|GALP_HUMAN		P37276|DYHC_DROME	Q6ZR08|DYH12_HUMAN								Q76KB2|H6ST1_CHICK	O60243|H6ST1_HUMAN, Q8IZP7|H6ST3_HUMAN								O09110|MP2K3_MOUSE, P47809|MP2K4_MOUSE, P70236|MP2K6_MOUSE, Q8CE90|MP2K7_MOUSE	P45985|MP2K4_HUMAN		Q29513|GNMT_RABIT	Q14749|GNMT_HUMAN
			Q9FXT6|PEX14_ARATH	O75381|PEX14_HUMAN		P91910|TBA3_CAEEL	Q71U36|TBA1A_HUMAN					Q29416|IL2_CANLF	P60568|IL2_HUMAN								E7F7X0|LMOD3_DANRE	P29536|LMOD1_HUMAN		P42003|MAD_DROME	Q15796|SMAD2_HUMAN								Q7T2Z5|UNC5C_CHICK	O95185|UNC5C_HUMAN, Q6UXZ4|UNC5D_HUMAN								O35317|PBX3_MOUSE, O35984|PBX2_MOUSE, P41778|PBX1_MOUSE, Q99NE9|PBX4_MOUSE	P40424|PBX1_HUMAN		Q59I72|CTNA1_RABIT	P18206|VINC_HUMAN
			Q9LDC0|FKB42_ARATH	O00170|AIP_HUMAN		Q02328|SLAP2_CAEEL	Q9Y490|TLN1_HUMAN					Q2TLZ1|MACOI_CANLF	Q8N5G2|MACOI_HUMAN								F1QGZ6|MELK_DANRE	Q8IWQ3|BRSK2_HUMAN		P45594|CADF_DROME	P23528|COF1_HUMAN								Q8QGP3|CBPZ_CHICK	P15169|CBPN_HUMAN, Q96SM3|CPXM1_HUMAN								O35565|FGF10_MOUSE, P05524|FGF3_MOUSE, P36363|FGF7_MOUSE, Q9ESS2|FGF22_MOUSE	P21781|FGF7_HUMAN		Q6IY73|FSHB_RABIT	P01225|FSHB_HUMAN
			Q9LFU9|GNA1_ARATH	Q96EK6|GNA1_HUMAN		Q02330|SMA2_CAEEL	Q15796|SMAD2_HUMAN					Q3YIX4|PEBP1_CANLF	P30086|PEBP1_HUMAN								F1QLP1|DHI2_DANRE	O75452|RDH16_HUMAN		P46150|MOEH_DROME	P26038|MOES_HUMAN								Q90600|RB_CHICK	P06400|RB_HUMAN, Q08999|RBL2_HUMAN								O35988|SDC4_MOUSE, P18828|SDC1_MOUSE, P43407|SDC2_MOUSE, Q64519|SDC3_MOUSE	P31431|SDC4_HUMAN		Q6VFT5|FOXL2_RABIT	P58012|FOXL2_HUMAN
			Q9LJ98|PFD2_ARATH	Q9UHV9|PFD2_HUMAN		Q03603|DGK3_CAEEL	Q9Y6T7|DGKB_HUMAN					Q53VB8|FRIL_CANLF	P02792|FRIL_HUMAN								F1R520|CSTN1_DANRE	O94985|CSTN1_HUMAN		P46415|ADHX_DROME	P00325|ADH1B_HUMAN								Q90773|CEPU1_CHICK, Q98892|OBCAM_CHICK	Q14982|OPCM_HUMAN								O54707|KLRD1_MOUSE, O54709|NKG2D_MOUSE, Q8BRU4|CLC9A_MOUSE, Q8CJC7|KLRE1_MOUSE	P26718|NKG2D_HUMAN		Q863I4|GRM6_RABIT	Q7RTX0|TS1R3_HUMAN
			Q9LJX8|VPED_ARATH	Q99538|LGMN_HUMAN		Q04833|LRP_CAEEL	Q07954|LRP1_HUMAN					Q5XWD5|IF_CANLF	P27352|IF_HUMAN								O42364|APOEB_DANRE	P02647|APOA1_HUMAN		P48591|RIR1_DROME	P23921|RIR1_HUMAN								Q90952|PON2_CHICK	P27169|PON1_HUMAN, Q15166|PON3_HUMAN								O54775|CCN4_MOUSE, P18406|CCN1_MOUSE, P29268|CCN2_MOUSE, Q64299|CCN3_MOUSE	O95388|CCN4_HUMAN		Q8MJC3|CASP3_RABIT	P42574|CASP3_HUMAN
			Q9LSD6|ARP2_ARATH	P61160|ARP2_HUMAN		Q06561|UNC52_CAEEL	P98160|PGBM_HUMAN					Q64H35|CCL26_CANLF	Q9Y258|CCL26_HUMAN								O57472|CHRD_DANRE	Q9H2X0|CHRD_HUMAN		P48603|CAPZB_DROME	P47756|CAPZB_HUMAN								Q98936|PTPRG_CHICK	P23470|PTPRG_HUMAN, P23471|PTPRZ_HUMAN								O55026|ENTP2_MOUSE, P55772|ENTP1_MOUSE, Q8BFW6|ENTP3_MOUSE, Q8K0L2|ENTP8_MOUSE	P49961|ENTP1_HUMAN		Q95222|IGF1_RABIT	P05019|IGF1_HUMAN
			Q9LSP7|UBC32_ARATH	Q9Y385|UB2J1_HUMAN		Q09248|DCTN2_CAEEL	Q13561|DCTN2_HUMAN					Q68A91|CCL28_CANLF	Q9NRJ3|CCL28_HUMAN								O73682|VGFAA_DANRE	P15692|VEGFA_HUMAN		P48608|DIA_DROME	Q27J81|INF2_HUMAN								Q5F3Z7|CTSL2_CHICK, Q9PTJ6|CTDSL_CHICK	Q05D32|CTSL2_HUMAN								O55143|AT2A2_MOUSE, Q64518|AT2A3_MOUSE, Q8R429|AT2A1_MOUSE	P16615|AT2A2_HUMAN, Q93084|AT2A3_HUMAN		Q95223|ARRB1_RABIT	P32121|ARRB2_HUMAN
			Q9LT31|VPS9A_ARATH	Q96NW4|ANR27_HUMAN		Q09374|SAMH1_CAEEL	Q9Y3Z3|SAMH1_HUMAN					Q68A93|CCL25_CANLF	O15444|CCL25_HUMAN								P57095|AXIN2_DANRE	Q9Y2T1|AXIN2_HUMAN		P49415|SDC_DROME	P31431|SDC4_HUMAN								Q9PW71|DUS4_CHICK	A4D256|CC14C_HUMAN, Q13115|DUS4_HUMAN								O70165|FCN1_MOUSE, O70497|FCN2_MOUSE	O00602|FCN1_HUMAN, O75636|FCN3_HUMAN, Q15485|FCN2_HUMAN		Q9MZ30|CAH12_RABIT	Q9ULX7|CAH14_HUMAN
			Q9M0Y8|NSF_ARATH	P46459|NSF_HUMAN		Q09460|PDFR1_CAEEL	Q03431|PTH1R_HUMAN					Q68Y86|CCL24_CANLF	O00175|CCL24_HUMAN								P83238|OSTCN_DANRE	P02818|OSTCN_HUMAN		P53624|MA1A1_DROME	P33908|MA1A1_HUMAN								O42163|COCH_CHICK	O43405|COCH_HUMAN, Q6UXI7|VITRN_HUMAN								O70166|STMN3_MOUSE, P54227|STMN1_MOUSE, P55821|STMN2_MOUSE, P63042|STMN4_MOUSE	Q9NZ72|STMN3_HUMAN		Q9MZD2|FLNB_RABIT	P21333|FLNA_HUMAN
			Q9M1S3|ARP1_ARATH	Q9BX46|RBM24_HUMAN		Q09463|RNF5_CAEEL	P22681|CBL_HUMAN					Q6DYE7|RENI_CANLF	P00797|RENI_HUMAN								Q1LW01|HE12_DANRE	Q16820|MEP1B_HUMAN		P54352|EAS_DROME	Q9Y259|CHKB_HUMAN								O73775|FBLN1_CHICK	P23142|FBLN1_HUMAN, P98095|FBLN2_HUMAN								O70433|FHL2_MOUSE, P97447|FHL1_MOUSE, Q9R059|FHL3_MOUSE, Q9WTX7|FHL5_MOUSE	Q13642|FHL1_HUMAN		Q9MZR1|IL6_RABIT	P05231|IL6_HUMAN
			Q9M5K3|DLDH1_ARATH	P09622|DLDH_HUMAN		Q09476|PXL1_CAEEL	O43294|TGFI1_HUMAN					Q6K1J1|UDB31_CANLF	P19224|UD16_HUMAN								Q2XNF5|EPO_DANRE	P01588|EPO_HUMAN		P54356|TSG_DROME	Q9GZX9|TWSG1_HUMAN								O73930|PHS_CHICK, Q9DG45|PHS2_CHICK	Q9H0N5|PHS2_HUMAN								O88569|ROA2_MOUSE, P49312|ROA1_MOUSE, Q8BG05|ROA3_MOUSE, Q9CX86|ROA0_MOUSE	P22626|ROA2_HUMAN		Q9N0V7|CBS_RABIT	P35520|CBS_HUMAN
			Q9S775|PKL_ARATH	Q8TDI0|CHD5_HUMAN		Q09488|SMA6_CAEEL	P36894|BMR1A_HUMAN					Q6L7I9|IL21_CANLF	Q9HBE4|IL21_HUMAN								Q502K2|SAMH1_DANRE	Q9Y3Z3|SAMH1_HUMAN		P54360|FOJO_DROME	Q86VR8|FJX1_HUMAN								P07031|ACYP2_CHICK, P07032|ACYP1_CHICK	P14621|ACYP2_HUMAN								O88819|FUT9_MOUSE, Q11127|FUT4_MOUSE, Q11131|FUT7_MOUSE	Q11128|FUT5_HUMAN, Q9Y231|FUT9_HUMAN		Q9TRZ7|TIMP2_RABIT	P16035|TIMP2_HUMAN
			Q9SAJ4|PGKY3_ARATH	P00558|PGK1_HUMAN		Q09639|GRK2_CAEEL	P25098|ARBK1_HUMAN					Q6X7V3|INSL3_CANLF	P51460|INSL3_HUMAN								Q58G59|KIF7_DANRE	Q86VH2|KIF27_HUMAN		P54399|PDI_DROME	P07237|PDIA1_HUMAN								P07660|CALC_CHICK, P10286|CALCA_CHICK	P01258|CALC_HUMAN								P05555|ITAM_MOUSE, Q3V0T4|ITAD_MOUSE, Q60677|ITAE_MOUSE, Q9QXH4|ITAX_MOUSE	P11215|ITAM_HUMAN		Q9TU29|GNA15_RABIT	P61204|ARF3_HUMAN
			Q9SB48|NCPR1_ARATH	P16435|NCPR_HUMAN		Q09969|BNIP3_CAEEL	Q12983|BNIP3_HUMAN					Q712G9|ID3_CANLF	P41134|ID1_HUMAN								Q5GIT4|VGFR2_DANRE	P35968|VGFR2_HUMAN		P55830|RS3A_DROME	P61247|RS3A_HUMAN								P33005|KALM_CHICK	P19957|ELAF_HUMAN, P23352|KALM_HUMAN								P06537|GCR_MOUSE, P19091|ANDR_MOUSE, Q00175|PRGR_MOUSE, Q8VII8|MCR_MOUSE	P04150|GCR_HUMAN		A2IBH5|CRBB2_RABIT	P43320|CRBB2_HUMAN
			Q9SJ20|RIR1_ARATH	P23921|RIR1_HUMAN		Q10651|A4_CAEEL	Q06481|APLP2_HUMAN					Q7YR70|AAMP_CANLF	O75083|WDR1_HUMAN								Q5W7F1|ASAH2_DANRE	Q9NR71|ASAH2_HUMAN		P84040|H4_DROME	P62805|H4_HUMAN								P36377|SPRC_CHICK	P09486|SPRC_HUMAN, Q14515|SPRL1_HUMAN								P07901|HS90A_MOUSE, P11499|HS90B_MOUSE, Q9CQN1|TRAP1_MOUSE	P07900|HS90A_HUMAN, P08238|HS90B_HUMAN		A4L9I8|CRYGS_RABIT	P07320|CRGD_HUMAN
			Q9SL02|RAD50_ARATH	Q92878|RAD50_HUMAN		Q10656|EGL15_CAEEL	P11362|FGFR1_HUMAN					Q7YR73|ICOS_CANLF	Q9Y6W8|ICOS_HUMAN								Q5XJ36|PARK7_DANRE	Q99497|PARK7_HUMAN		P92208|JNK_DROME	P45983|MK08_HUMAN								Q589G5|PRTG_CHICK, Q90610|NEO1_CHICK	Q8TDY8|IGDC4_HUMAN								P08003|PDIA4_MOUSE, P27773|PDIA3_MOUSE, Q7TN22|TXD16_MOUSE, Q8K2W3|TXD11_MOUSE	P30101|PDIA3_HUMAN		G1STW0|RL7A_RABIT	P62424|RL7A_HUMAN
			Q9SL42|PIN1_ARATH	Q9Y237|PIN4_HUMAN		Q10657|TPIS_CAEEL	P60174|TPIS_HUMAN					Q864L3|SCN2B_CANLF	P25189|MYP0_HUMAN								Q66I42|MOESA_DANRE	P26038|MOES_HUMAN		P98163|YL_DROME	Q07954|LRP1_HUMAN								Q5F3W2|INSI2_CHICK, Q5ZMT9|INSI1_CHICK	O15503|INSI1_HUMAN								P09055|ITB1_MOUSE, P11835|ITB2_MOUSE, P26011|ITB7_MOUSE, Q3UV74|ITB2L_MOUSE	P05556|ITB1_HUMAN		O62695|H2AV_RABIT	P0C0S5|H2AZ_HUMAN
			Q9STX5|ENPL_ARATH	P14625|ENPL_HUMAN		Q10664|MEK2_CAEEL	P36507|MP2K2_HUMAN					Q867B7|HGF_CANLF	P14210|HGF_HUMAN								Q6GMI9|UXS1_DANRE	Q8NBZ7|UXS1_HUMAN		Q00174|LAMA_DROME	Q16787|LAMA3_HUMAN								Q5ZHX7|NB5R2_CHICK	P00387|NB5R3_HUMAN, Q6BCY4|NB5R2_HUMAN								P10404|ENV1_MOUSE, P11370|ENV2_MOUSE, Q5G5D5|SYNA_MOUSE, Q8BI41|SYNB_MOUSE	B6SEH8|ERVV1_HUMAN		O77770|CNMD_RABIT	O75829|CNMD_HUMAN
			Q9SWG0|IVD_ARATH	P11310|ACADM_HUMAN		Q11176|WDR1_CAEEL	O75083|WDR1_HUMAN					Q8HXG3|RHPN2_CANLF	Q8WUM4|PDC6I_HUMAN								Q6NXC0|FMNL3_DANRE	Q27J81|INF2_HUMAN		Q00637|SODM_DROME	P04179|SODM_HUMAN								Q5ZIF8|ENSA_CHICK, Q5ZLY8|ARP19_CHICK	P56211|ARP19_HUMAN								P10639|THIO_MOUSE, Q6P902|TXND2_MOUSE, Q8BWR2|PITH1_MOUSE, Q8CDN6|TXNL1_MOUSE	P10599|THIO_HUMAN		O97860|PPA5_RABIT	P13686|PPA5_HUMAN
			Q9XGM8|MGAT1_ARATH	P26572|MGAT1_HUMAN		Q17335|ADHX_CAEEL	P00325|ADH1B_HUMAN					Q8MJ04|RP1_CANLF	Q9UHG0|DCDC2_HUMAN								Q6NYV5|SP30L_DANRE	O75446|SAP30_HUMAN		Q01583|DGK1_DROME	Q9Y6T7|DGKB_HUMAN								Q5ZIN1|NUDC_CHICK	Q8IVD9|NUDC3_HUMAN, Q9Y266|NUDC_HUMAN								P10820|PERF_MOUSE, Q8K182|CO8A_MOUSE	P07357|CO8A_HUMAN, P10643|CO7_HUMAN, P13671|CO6_HUMAN		P01885|B2MG_RABIT	P61769|B2MG_HUMAN
			Q9ZP06|MDHM1_ARATH	P40926|MDHM_HUMAN		Q17745|TRXR1_CAEEL	Q16881|TRXR1_HUMAN					Q8SQ72|SGCG_CANLF	Q16585|SGCB_HUMAN								Q6PC72|CIB2_DANRE	P63098|CANB1_HUMAN		Q01604|PGK_DROME	P00558|PGK1_HUMAN								Q5ZJI0|TPST2_CHICK	O60507|TPST1_HUMAN, O60704|TPST2_HUMAN								P13597|ICAM1_MOUSE, Q60625|ICAM5_MOUSE	P05362|ICAM1_HUMAN, P32942|ICAM3_HUMAN, Q9UMF0|ICAM5_HUMAN		P02691|MYP2_RABIT	P15090|FABP4_HUMAN
			Q9ZR07|FRDA_ARATH	Q16595|FRDA_HUMAN		Q17770|PDI2_CAEEL	P07237|PDIA1_HUMAN					Q95N01|CCL17_CANLF	Q92583|CCL17_HUMAN								Q6VN46|MYG_DANRE	P02144|MYG_HUMAN		Q03445|GLR1_DROME	O43424|GRID2_HUMAN								Q5ZJK8|TCPH_CHICK	P50991|TCPD_HUMAN, Q99832|TCPH_HUMAN								P15208|INSR_MOUSE, Q60751|IGF1R_MOUSE, Q9WTL4|INSRR_MOUSE	P06213|INSR_HUMAN, P08069|IGF1R_HUMAN		P06912|RET4_RABIT	P02753|RET4_HUMAN
			Q9ZVH8|RDO2_ARATH	Q92576|PHF3_HUMAN		Q17850|PK1_CAEEL	O75914|PAK3_HUMAN					Q9XSR3|RBM47_CANLF	O60506|HNRPQ_HUMAN								Q70X92|ASB11_DANRE	Q96DX5|ASB9_HUMAN		Q0E9H9|DSCA1_DROME	O60469|DSCAM_HUMAN								Q5ZM35|TWF2_CHICK	Q12792|TWF1_HUMAN, Q6IBS0|TWF2_HUMAN								P20443|ARRS_MOUSE, Q8BWG8|ARRB1_MOUSE, Q91YI4|ARRB2_MOUSE, Q9EQP6|ARRC_MOUSE	P32121|ARRB2_HUMAN		P07452|CAH1_RABIT	P00915|CAH1_HUMAN
			F4JML5|ECH2M_ARATH	Q9Y6F8|CDY1_HUMAN		Q18212|DX39B_CAEEL	Q13838|DX39B_HUMAN					Q9XSW8|GLHA_CANLF	P01215|GLHA_HUMAN								Q7SYK7|AATM_DANRE	P17174|AATC_HUMAN		Q0KHY3|MESH_DROME	Q9UGT4|SUSD2_HUMAN								Q5ZML3|SRSF1_CHICK	Q13247|SRSF6_HUMAN, Q16629|SRSF7_HUMAN								P20917|MAG_MOUSE, P35329|CD22_MOUSE, Q62230|SN_MOUSE, Q80ZE3|SIG10_MOUSE	Q96RL6|SIG11_HUMAN		P07489|TTHY_RABIT	P02766|TTHY_HUMAN
			O04005|REHY_ARATH	P30041|PRDX6_HUMAN		Q18685|UN112_CAEEL	Q86UX7|URP2_HUMAN					O18873|ALL1_CANLF	Q9NY56|OBP2A_HUMAN								Q7ZWC3|8ODP_DANRE	Q9BQG2|NUD12_HUMAN		Q23977|HEP_DROME	P45985|MP2K4_HUMAN								Q90577|SRCA_CHICK	Q9H4M9|EHD1_HUMAN, Q9NZN3|EHD3_HUMAN								P21570|ANGI_MOUSE, P97802|ANG3_MOUSE, Q3TMQ6|ANG4_MOUSE, Q64438|ANG2_MOUSE	P03950|ANGI_HUMAN		P07855|FAS_RABIT	P49327|FAS_HUMAN
			O22769|NDUV2_ARATH	P19404|NDUV2_HUMAN		Q18688|HSP90_CAEEL	P08238|HS90B_HUMAN					P19341|B2MG_CANLF	P61769|B2MG_HUMAN								Q802Y8|ZB16A_DANRE	O15060|ZBT39_HUMAN		Q23979|MY61F_DROME	O00159|MYO1C_HUMAN								Q90635|DPYL2_CHICK	Q14195|DPYL3_HUMAN, Q9BPU6|DPYL5_HUMAN								P23589|CAH5A_MOUSE, Q9D6N1|CAH13_MOUSE, Q9ERQ8|CAH7_MOUSE, Q9QZA0|CAH5B_MOUSE	Q8N1Q1|CAH13_HUMAN		P08628|THIO_RABIT	P10599|THIO_HUMAN
			O65902|ACAP1_ARATH	Q01518|CAP1_HUMAN		Q18788|MAN12_CAEEL	P33908|MA1A1_HUMAN					P19863|MOTI_CANLF	P12872|MOTI_HUMAN								Q8JHV6|LAMB4_DANRE	P07942|LAMB1_HUMAN		Q24025|SOG_DROME	Q9H2X0|CHRD_HUMAN								Q90839|DKK3_CHICK	Q9UBP4|DKK3_HUMAN, Q9UK85|DKKL1_HUMAN								A2AR02|PPIG_MOUSE, P24369|PPIB_MOUSE, P30412|PPIC_MOUSE, Q9CXG3|PPIL4_MOUSE	P23284|PPIB_HUMAN		P08855|ICAL_RABIT	P20810|ICAL_HUMAN
			O80765|PANK1_ARATH	Q9H999|PANK3_HUMAN		Q19020|DYHC_CAEEL	Q6ZR08|DYH12_HUMAN					Q6Q308|PLEK_CANLF	P08567|PLEK_HUMAN								Q8QFX6|NRP1A_DANRE	O14786|NRP1_HUMAN		Q24167|SIMA_DROME	Q16665|HIF1A_HUMAN								Q90WI4|MXRA8_CHICK	P18627|LAG3_HUMAN, Q9BRK3|MXRA8_HUMAN								P26262|KLKB1_MOUSE, Q7M756|PRS54_MOUSE, Q91Y47|FA11_MOUSE	P03951|FA11_HUMAN, P03952|KLKB1_HUMAN		P09451|FRIL_RABIT	P02792|FRIL_HUMAN
			P42770|GSHRP_ARATH	Q16881|TRXR1_HUMAN		Q19266|KPC3_CAEEL	Q05513|KPCZ_HUMAN					Q863B4|TFF3_CANLF	Q07654|TFF3_HUMAN								Q90XF2|KPCI_DANRE	Q05513|KPCZ_HUMAN		Q24210|CSKP_DROME	Q9NZW5|PALS2_HUMAN								Q98ST5|CRLD1_CHICK, Q98ST6|PI15_CHICK	Q9H0B8|CRLD2_HUMAN								P27870|VAV_MOUSE, Q60992|VAV2_MOUSE, Q66JY6|ARG39_MOUSE, Q9R0C8|VAV3_MOUSE	Q9UKW4|VAV3_HUMAN		P0CL18|EIF2D_RABIT	Q9ULC4|MCTS1_HUMAN
			P45434|SSRA_ARATH	P43307|SSRA_HUMAN		Q19267|CREL1_CAEEL	Q96HD1|CREL1_HUMAN					Q863J2|TFF2_CANLF	Q03403|TFF2_HUMAN								Q98SJ5|SIM1A_DANRE	Q16665|HIF1A_HUMAN		Q24324|DSOR1_DROME	P36507|MP2K2_HUMAN								Q9DE13|BAZ2B_CHICK	Q12830|BPTF_HUMAN, Q9UIF8|BAZ2B_HUMAN								P31938|MP2K1_MOUSE, Q63932|MP2K2_MOUSE, Q9JJ78|TOPK_MOUSE, Q9WVS7|MP2K5_MOUSE	P36507|MP2K2_HUMAN		P17165|APOB_RABIT	P04114|APOB_HUMAN
			P57681|PCYOX_ARATH	Q9UHG3|PCYOX_HUMAN		Q19427|NPY1_CAEEL	Q9BQG2|NUD12_HUMAN					Q863T4|TFF1_CANLF	P04155|TFF1_HUMAN								Q9DGD9|MK08_DANRE	P45983|MK08_HUMAN		Q24342|FNG_DROME	O00587|MFNG_HUMAN								Q9DEQ4|SFRP1_CHICK, Q9IA96|SFRP2_CHICK	Q8N474|SFRP1_HUMAN								P35279|RAB6A_MOUSE, P61294|RAB6B_MOUSE, Q64008|RAB34_MOUSE, Q8CAM5|RAB36_MOUSE	P20340|RAB6A_HUMAN		P19943|RLA2_RABIT	P05387|RLA2_HUMAN
			P92549|ATPAM_ARATH	P25705|ATPA_HUMAN		Q19469|SAD1_CAEEL	Q8IWQ3|BRSK2_HUMAN					Q9N0W9|IL13_CANLF	P35225|IL13_HUMAN								Q9DGJ3|NPC2_DANRE	P61916|NPC2_HUMAN		Q24432|OMB_DROME	Q99593|TBX5_HUMAN								Q9W770|SPON1_CHICK	Q9BUD6|SPON2_HUMAN, Q9HCB6|SPON1_HUMAN								A2ATD1|ISM1_MOUSE, P35441|TSP1_MOUSE, Q03350|TSP2_MOUSE	P07996|TSP1_HUMAN, P35442|TSP2_HUMAN		P20756|HB2P_RABIT	P04440|DPB1_HUMAN
			P92974|UBE12_ARATH	P22314|UBA1_HUMAN		Q19617|NLR1_CAEEL	Q9UHC6|CNTP2_HUMAN					Q9TT99|ATOX1_CANLF	O00244|ATOX1_HUMAN								Q9PVE4|THB_DANRE	P10828|THB_HUMAN		Q24472|RBF_DROME	Q08999|RBL2_HUMAN								P55168|CCNC_CHICK, Q5ZJP9|CCNL1_CHICK	P24863|CCNC_HUMAN								P35761|TTK_MOUSE, Q8C078|KKCC2_MOUSE, Q8VBY2|KKCC1_MOUSE, Q9WTK7|STK11_MOUSE	Q8N5S9|KKCC1_HUMAN		P23042|CD1B_RABIT	P29017|CD1C_HUMAN
			P93655|LONM1_ARATH	P36776|LONM_HUMAN		Q1ENI8|PXDN1_CAEEL	Q92626|PXDN_HUMAN					P01874|IGHM_CANLF	P01871|IGHM_HUMAN								Q9W6F9|WIF1_DANRE	Q9Y5W5|WIF1_HUMAN		Q24498|RYR_DROME	Q92736|RYR2_HUMAN								Q5F3A4|RELL1_CHICK	Q8IUW5|RELL1_HUMAN, Q969Z4|TR19L_HUMAN								P47753|CAZA1_MOUSE, P47754|CAZA2_MOUSE, P70190|CAZA3_MOUSE	P47755|CAZA2_HUMAN, P52907|CAZA1_HUMAN		P25915|FRIH_RABIT	P02794|FRIH_HUMAN
			Q1PF50|EDA2_ARATH	P42785|PCP_HUMAN		Q20347|MKK4_CAEEL	P45985|MP2K4_HUMAN														A0A096X8J7|B3A3_DANRE	Q2Y0W8|S4A8_HUMAN		Q24524|SING_DROME	Q16658|FSCN1_HUMAN								Q5ZJY3|GARL3_CHICK, Q5ZMV8|RPGP2_CHICK	O60292|SI1L3_HUMAN								P47791|GSHR_MOUSE, Q99MD6|TRXR3_MOUSE, Q9JLT4|TRXR2_MOUSE, Q9JMH6|TRXR1_MOUSE	Q16881|TRXR1_HUMAN		P26890|IL1RA_RABIT	P18510|IL1RA_HUMAN
			Q56Y85|MAP22_ARATH	P50579|MAP2_HUMAN		Q20390|PPT1_CAEEL	P50897|PPT1_HUMAN														A0A1L2F565|PTH4_DANRE	P12272|PTHR_HUMAN		Q24537|HMG2_DROME	P26583|HMGB2_HUMAN								Q5ZKP7|S2536_CHICK	P16260|GDC_HUMAN, Q9H1K4|GHC2_HUMAN								P49710|HCLS1_MOUSE, Q60598|SRC8_MOUSE, Q62418|DBNL_MOUSE, Q9QXS6|DREB_MOUSE	Q14247|SRC8_HUMAN		P27114|MOTI_RABIT	P12872|MOTI_HUMAN
			Q56YN3|NADK1_ARATH	O95544|NADK_HUMAN		Q20435|ATF6H_CAEEL	P18850|ATF6A_HUMAN														A0A8M1N5Y4|TMX3A_DANRE	Q96JJ7|TMX3_HUMAN		Q27268|DX39B_DROME	Q13838|DX39B_HUMAN								A3R064|DOK3_CHICK	O60496|DOK2_HUMAN								P52430|PON1_MOUSE, Q62086|PON2_MOUSE, Q62087|PON3_MOUSE	P27169|PON1_HUMAN, Q15166|PON3_HUMAN		P30123|IFNG_RABIT	P01579|IFNG_HUMAN
			Q5XQC7|BON3_ARATH	Q99829|CPNE1_HUMAN		Q20679|PLOD_CAEEL	O00469|PLOD2_HUMAN														A1A5H6|CNOT1_DANRE	A5YKK6|CNOT1_HUMAN		Q27294|CAZ_DROME	Q01844|EWS_HUMAN								E1BTG2|LMOD2_CHICK	P29536|LMOD1_HUMAN								P55292|DSC2_MOUSE, P55849|DSC1_MOUSE, P55850|DSC3_MOUSE	Q02487|DSC2_HUMAN, Q14574|DSC3_HUMAN		P30801|S10A6_RABIT	P26447|S10A4_HUMAN
			Q8GRL7|TBCE_ARATH	Q15813|TBCE_HUMAN		Q20937|CNOT1_CAEEL	A5YKK6|CNOT1_HUMAN														A1L260|CVN4A_DANRE	O95810|CAVN2_HUMAN		Q27597|NCPR_DROME	P16435|NCPR_HUMAN								E1C1L6|ENTP5_CHICK	O75354|ENTP6_HUMAN								P56671|MAZ_MOUSE, Q5NBY9|PATZ1_MOUSE, Q9DB38|ZN580_MOUSE, Q9QYE0|PLAG1_MOUSE	P56270|MAZ_HUMAN		P35324|SPRR1_RABIT	Q9UBC9|SPRR3_HUMAN
			Q8H0V3|LGUL_ARATH	Q04760|LGUL_HUMAN		Q21313|EPI1_CAEEL	Q16787|LAMA3_HUMAN														A5PF48|MYO1C_DANRE	O00159|MYO1C_HUMAN		Q7K237|C1GLT_DROME	Q6Y288|B3GLT_HUMAN								F1N9Y5|KSYK_CHICK	P43403|ZAP70_HUMAN								P57110|ATS8_MOUSE, P59384|ATS15_MOUSE, P59511|ATS20_MOUSE, P97857|ATS1_MOUSE	Q8TE58|ATS15_HUMAN		P41975|SODE_RABIT	P08294|SODE_HUMAN
			Q8L968|ITPA_ARATH	Q9BY32|ITPA_HUMAN		Q21415|GLR3_CAEEL	O43424|GRID2_HUMAN														A5WVX0|ITPA_DANRE	Q9BY32|ITPA_HUMAN		Q7K2D2|DCTN2_DROME	Q13561|DCTN2_HUMAN								F1NPQ2|MINP1_CHICK	Q9UNW1|MINP1_HUMAN								P60764|RAC3_MOUSE, P63001|RAC1_MOUSE, Q05144|RAC2_MOUSE	P60763|RAC3_HUMAN, P63000|RAC1_HUMAN		P41982|SODM_RABIT	P04179|SODM_HUMAN
			Q8W207|CSN2_ARATH	P61201|CSN2_HUMAN		Q21480|ATG2_CAEEL	Q96RL7|VP13A_HUMAN														B8JK76|SDCG8_DANRE	Q86SQ7|SDCG8_HUMAN		Q7KN62|TERA_DROME	P55072|TERA_HUMAN								F1NWE3|PTPRS_CHICK	P23468|PTPRD_HUMAN								A2AHG0|LZTS3_MOUSE, P60853|LZTS1_MOUSE, Q8C7U1|N4BP3_MOUSE, Q91YU6|LZTS2_MOUSE	O15049|N4BP3_HUMAN		P42675|NEUL_RABIT	P52888|THOP1_HUMAN
			Q9C7S7|ERO1_ARATH	Q86YB8|ERO1B_HUMAN		Q21921|SIR2_CAEEL	Q9NXA8|SIR5_HUMAN														E7F211|TTC17_DANRE	Q96AE7|TTC17_HUMAN		Q7KRY7|SCRIB_DROME	O14907|TX1B3_HUMAN								F1NY98|DSCAM_CHICK	O60469|DSCAM_HUMAN								P62484|ABI2_MOUSE, P97369|NCF4_MOUSE, Q8BYZ1|ABI3_MOUSE, Q8CBW3|ABI1_MOUSE	Q8IZP0|ABI1_HUMAN		P43348|TCTP_RABIT	P13693|TCTP_HUMAN
			Q9FFI2|ATG5_ARATH	Q9H1Y0|ATG5_HUMAN		Q21929|DCXR_CAEEL	Q7Z4W1|DCXR_HUMAN														E9QJQ6|MEG10_DANRE	Q5VY43|PEAR1_HUMAN		Q7KTX8|MED13_DROME	Q9UHV7|MED13_HUMAN								O12940|TOM1_CHICK	O75674|TM1L1_HUMAN								P62746|RHOB_MOUSE, Q62159|RHOC_MOUSE, Q9D3G9|RHOH_MOUSE, Q9QUI0|RHOA_MOUSE	P61586|RHOA_HUMAN		P46409|GSTMU_RABIT	P09211|GSTP1_HUMAN
			Q9FHA3|DPOLA_ARATH	P09884|DPOLA_HUMAN		Q22000|PDE4_CAEEL	Q08499|PDE4D_HUMAN														F1QW76|BATF_DANRE	Q9NR55|BATF3_HUMAN		Q7KUT2|LONM_DROME	P36776|LONM_HUMAN								O13016|PTN1_CHICK	P18031|PTN1_HUMAN								P70193|LRIG1_MOUSE, Q2TBA3|MALT1_MOUSE, Q52KR2|LRIG2_MOUSE, Q6P1C6|LRIG3_MOUSE	Q6UXM1|LRIG3_HUMAN		P46632|CCL4_RABIT	P13236|CCL4_HUMAN
			Q9FIE8|UXS3_ARATH	Q8NBZ7|UXS1_HUMAN		Q22067|AATC_CAEEL	P17174|AATC_HUMAN														P58239|CNMD_DANRE	O75829|CNMD_HUMAN		Q86B61|TBH1_DROME	P09172|DOPO_HUMAN								O42164|LEP_CHICK	P41159|LEP_HUMAN								P70699|LYAG_MOUSE, Q69ZQ1|MYORG_MOUSE, Q8BHN3|GANAB_MOUSE, Q8BVW0|GANC_MOUSE	Q14697|GANAB_HUMAN		P50119|FABP6_RABIT	P07148|FABPL_HUMAN
			Q9FJD4|IMB1_ARATH	Q14974|IMB1_HUMAN		Q22307|DHX9_CAEEL	Q08211|DHX9_HUMAN														P58781|ADA2_DANRE	Q9NZK5|ADA2_HUMAN		Q8IRI6|GTR1_DROME	P11169|GTR3_HUMAN								O42414|NFASC_CHICK	O94856|NFASC_HUMAN								P83741|WNK1_MOUSE, Q3UH66|WNK2_MOUSE, Q80UE6|WNK4_MOUSE, Q80XP9|WNK3_MOUSE	Q9BYP7|WNK3_HUMAN		P53789|VTDB_RABIT	P02774|VTDB_HUMAN
			Q9FJX0|PPIL2_ARATH	Q13356|PPIL2_HUMAN		Q22492|HEXA_CAEEL	P07686|HEXB_HUMAN														P79732|RIR1_DANRE	P23921|RIR1_HUMAN		Q8MSX1|ENC_DROME	Q9UBL0|ARP21_HUMAN								O57604|PODXL_CHICK	Q9NZ53|PDXL2_HUMAN								P97481|EPAS1_MOUSE, Q0VBL6|HIF3A_MOUSE, Q61045|SIM1_MOUSE, Q61221|HIF1A_MOUSE	Q16665|HIF1A_HUMAN		P53815|SSRA_RABIT	P43307|SSRA_HUMAN
			Q9FM96|PSL4_ARATH	P14314|GLU2B_HUMAN		Q22516|CHD3_CAEEL	Q8TDI0|CHD5_HUMAN														Q06S87|HIUH_DANRE	P02766|TTHY_HUMAN		Q8MV48|GALT7_DROME	Q86SF2|GALT7_HUMAN								O73755|GREM1_CHICK	Q9H772|GREM2_HUMAN								P97927|LAMA4_MOUSE, Q61001|LAMA5_MOUSE, Q61789|LAMA3_MOUSE	O15230|LAMA5_HUMAN, Q16787|LAMA3_HUMAN		P55057|APOC4_RABIT	P55056|APOC4_HUMAN
			Q9LIK9|APS1_ARATH	O43252|PAPS1_HUMAN		Q22942|CKA2_CAEEL	Q9Y259|CHKB_HUMAN														Q1LUA6|TRIO_DANRE	O75962|TRIO_HUMAN		Q8SY33|GAWKY_DROME	Q9HCJ0|TNR6C_HUMAN								P00940|TPIS_CHICK	P60174|TPIS_HUMAN								P98083|SHC1_MOUSE, Q61120|SHC3_MOUSE, Q6S5L9|SHC4_MOUSE, Q8BMC3|SHC2_MOUSE	P29353|SHC1_HUMAN		P55820|SNP25_RABIT	P60880|SNP25_HUMAN
			Q9MA98|ERCC1_ARATH	P07992|ERCC1_HUMAN		Q23536|LGG2_CAEEL	Q9H492|MLP3A_HUMAN														Q1LVK9|N4BP1_DANRE	O15037|KHNYN_HUMAN		Q8WSF3|FDL_DROME	P07686|HEXB_HUMAN								P02822|OSTCN_CHICK	P02818|OSTCN_HUMAN								Q08091|CNN1_MOUSE, Q08093|CNN2_MOUSE, Q3UH68|LIMC1_MOUSE, Q9DAW9|CNN3_MOUSE	P51911|CNN1_HUMAN		P60990|PIP_RABIT	P12273|PIP_HUMAN
			Q9SAF1|ARP3_ARATH	P61158|ARP3_HUMAN		Q23551|UNC22_CAEEL	Q8WZ42|TITIN_HUMAN														Q568T5|CHODL_DANRE	Q6UX15|LAYN_HUMAN		Q94522|SUCA_DROME	P53396|ACLY_HUMAN								P05300|LAMP1_CHICK	P11279|LAMP1_HUMAN								Q08509|EPS8_MOUSE, Q8R5F8|ES8L1_MOUSE, Q91WL0|ES8L3_MOUSE, Q99K30|ES8L2_MOUSE	Q8TE68|ES8L1_HUMAN		Q28631|WFDC2_RABIT	Q14508|WFDC2_HUMAN
			Q9SD76|PHS2_ARATH	P06737|PYGL_HUMAN		Q23590|BAZ2_CAEEL	Q9UIF8|BAZ2B_HUMAN														Q5U3G1|COL11_DANRE	Q9BWP8|COL11_HUMAN		Q94887|NRX4_DROME	Q9UHC6|CNTP2_HUMAN								P07751|SPTN1_CHICK	Q13813|SPTN1_HUMAN								Q2PFD7|PSD3_MOUSE, Q5DTT2|PSD1_MOUSE, Q6P1I6|PSD2_MOUSE, Q8BLR5|PSD4_MOUSE	A5PKW4|PSD1_HUMAN		Q28632|PRL_RABIT	P01236|PRL_HUMAN
			Q9SGC1|PGMC2_ARATH	P36871|PGM1_HUMAN		Q23658|CAPS_CAEEL	Q86UW7|CAPS2_HUMAN														Q5U9X3|GPC6A_DANRE	Q7RTX0|TS1R3_HUMAN		Q99323|MYSN_DROME	P35579|MYH9_HUMAN								P07898|PGCA_CHICK	P16112|PGCA_HUMAN								B1AS42|NB5R5_MOUSE, Q3KNK3|NB5R2_MOUSE, Q3TDX8|NB5R4_MOUSE, Q5NCY3|CB5D1_MOUSE	Q6BCY4|NB5R2_HUMAN		Q28635|SGCB_RABIT	Q16585|SGCB_HUMAN
			Q9ZPW2|APC10_ARATH	Q9UM13|APC10_HUMAN		Q27874|PAT3_CAEEL	P05556|ITB1_HUMAN														Q68EK2|CALRL_DANRE	Q03431|PTH1R_HUMAN		Q9I7U4|TITIN_DROME	Q8WZ42|TITIN_HUMAN								P08110|ENPL_CHICK	P14625|ENPL_HUMAN								Q3U492|KCP_MOUSE, Q3U515|VWCE_MOUSE, Q8CJ69|BMPER_MOUSE, Q9JLL0|CRIM1_MOUSE	Q8N8U9|BMPER_HUMAN		Q28670|PGCA_RABIT	P16112|PGCA_HUMAN
			Q9ZUG4|MTNA_ARATH	Q14232|EI2BA_HUMAN		Q3V5I7|ATG5_CAEEL	Q9H1Y0|ATG5_HUMAN														Q6AXL3|LRC33_DANRE	Q14392|LRC32_HUMAN		Q9NHE5|CAPS_DROME	Q86UW7|CAPS2_HUMAN								P08250|APOA1_CHICK	P02647|APOA1_HUMAN								Q4V9Z5|SE6L2_MOUSE, Q6P1D5|SE6L1_MOUSE, Q7TSK2|SEZ6_MOUSE, Q9D176|SUSD3_MOUSE	Q9BYH1|SE6L1_HUMAN		Q28679|CO8G_RABIT	P07360|CO8G_HUMAN
			Q9ZW82|PRNL2_ARATH	O00625|PIR_HUMAN		Q3Y416|KKCC_CAEEL	Q8N5S9|KKCC1_HUMAN														Q6B3P0|CDHR1_DANRE	Q9BYE9|CDHR2_HUMAN		Q9V4A7|PLXB_DROME	Q9UIW2|PLXA1_HUMAN								P08998|SOMA_CHICK	P01241|SOMA_HUMAN								A2RSJ4|BLT3B_MOUSE, Q5H8C4|VP13A_MOUSE, Q80TY5|VP13B_MOUSE, Q8BX70|VP13C_MOUSE	Q96RL7|VP13A_HUMAN		Q28690|EI2BB_RABIT	Q14232|EI2BA_HUMAN
			F4HTQ1|MPRO1_ARATH	P52888|THOP1_HUMAN		Q4TT88|PSA_CAEEL	P15144|AMPN_HUMAN														Q6DBQ8|CPTP_DANRE	A6NH11|GLTD2_HUMAN		Q9V5N8|STAN_DROME	Q9HCU4|CELR2_HUMAN								P0DJH6|CENPW_CHICK	Q5EE01|CENPW_HUMAN								Q5HZJ0|RNC_MOUSE, Q8R418|DICER_MOUSE, Q8R5F7|IFIH1_MOUSE, Q99J87|DHX58_MOUSE	Q96C10|DHX58_HUMAN		Q6V9H4|PDGFD_RABIT	Q9GZP0|PDGFD_HUMAN
			F4ILR7|DEXH1_ARATH	Q7Z478|DHX29_HUMAN		Q564Q1|GALE_CAEEL	Q8NBZ7|UXS1_HUMAN														Q6IQE5|GET3_DANRE	O43681|GET3_HUMAN		Q9V6K3|ROR2_DROME	O15146|MUSK_HUMAN								P11029|ACAC_CHICK	P05165|PCCA_HUMAN								O35887|CALU_MOUSE, Q05186|RCN1_MOUSE, Q61112|CAB45_MOUSE, Q8BH97|RCN3_MOUSE	Q15293|RCN1_HUMAN		Q862Z2|ASB5_RABIT	Q96DX5|ASB9_HUMAN
			F4JMJ1|HSP7R_ARATH	Q9Y4L1|HYOU1_HUMAN		Q65ZG8|PER_CAEEL	O15055|PER2_HUMAN														Q6NUT7|SORT1_DANRE	Q96PQ0|SORC2_HUMAN		Q9V6U8|UBA3_DROME	P22314|UBA1_HUMAN								P11722|FINC_CHICK	P02751|FINC_HUMAN								Q61749|EI2BD_MOUSE, Q99LC8|EI2BA_MOUSE, Q99LD9|EI2BB_MOUSE, Q9CQT1|MTNA_MOUSE	Q14232|EI2BA_HUMAN		Q8MK67|PEBP1_RABIT	P30086|PEBP1_HUMAN
			O65595|KPYC_ARATH	P14618|KPYM_HUMAN		Q6BER5|NU301_CAEEL	Q12830|BPTF_HUMAN														Q6P0B1|CELF2_DANRE	O95319|CELF2_HUMAN		Q9V727|ASX_DROME	Q9C0F0|ASXL3_HUMAN								P12003|VINC_CHICK	P18206|VINC_HUMAN								Q60767|LY75_MOUSE, Q62028|PLA2R_MOUSE, Q64449|MRC2_MOUSE, Q9DCG2|CD302_MOUSE	Q9UBG0|MRC2_HUMAN		Q8WN94|ACBP_RABIT	P07108|ACBP_HUMAN
			O81024|EKI_ARATH	Q9Y259|CHKB_HUMAN		Q8MLZ5|GAP2_CAEEL	P20936|RASA1_HUMAN														Q6P698|PLSL_DANRE	P13796|PLSL_HUMAN		Q9V8R9|EPB41_DROME	P29074|PTN4_HUMAN								P12957|CALD1_CHICK	Q05682|CALD1_HUMAN								Q62448|IF4G2_MOUSE, Q6NZJ6|IF4G1_MOUSE, Q80XI3|IF4G3_MOUSE, Q8VE62|PAIP1_MOUSE	Q04637|IF4G1_HUMAN		Q9GKA2|EPO_RABIT	P01588|EPO_HUMAN
			Q3E6S8|DGP14_ARATH	Q92743|HTRA1_HUMAN		Q8WQG9|JNK1_CAEEL	P45983|MK08_HUMAN														Q6P963|GLO2_DANRE	O95571|ETHE1_HUMAN		Q9VA70|NCASE_DROME	Q9NR71|ASAH2_HUMAN								P14315|CAPZB_CHICK	P47756|CAPZB_HUMAN								B7ZCC9|AGRG4_MOUSE, Q6F3F9|AGRG6_MOUSE, Q8BM96|AGRG7_MOUSE, Q8CJ12|AGRG2_MOUSE	Q8IZP9|AGRG2_HUMAN		Q9GLC7|PTHR_RABIT	P12272|PTHR_HUMAN
			Q5XEP2|HSOP2_ARATH	P31948|STIP1_HUMAN		Q8WR51|OFUT2_CAEEL	Q9Y2G5|OFUT2_HUMAN														Q6PFP6|NDOR1_DANRE	P16435|NCPR_HUMAN		Q9VA73|CMC_DROME	Q9H1K4|GHC2_HUMAN								P17153|ANXA5_CHICK	P08758|ANXA5_HUMAN								Q6RHR9|MAGI1_MOUSE, Q9D9M4|PDZD9_MOUSE, Q9EQJ9|MAGI3_MOUSE, Q9WVQ1|MAGI2_MOUSE	Q86UL8|MAGI2_HUMAN		Q9TSJ4|IL10_RABIT	P22301|IL10_HUMAN
			Q67ZU1|LIP2_ARATH	Q5VXI9|LIPN_HUMAN		Q94125|AGE1_CAEEL	P48736|PK3CG_HUMAN														Q71PD7|H2AV_DANRE	P0C0S5|H2AZ_HUMAN		Q9VB46|APMAP_DROME	Q9HDC9|APMAP_HUMAN								P17790|BASI_CHICK	P35613|BASI_HUMAN								Q6RKD8|FLRT1_MOUSE, Q8BGT1|FLRT3_MOUSE, Q8BZT5|LRC19_MOUSE, Q9CQ76|NEPN_MOUSE	Q9NZU0|FLRT3_HUMAN		Q9TUF9|CD3E_RABIT	P07766|CD3E_HUMAN
			Q682V0|XRCC4_ARATH	Q13426|XRCC4_HUMAN		Q95NU5|TORS_CAEEL	Q9H497|TOR3A_HUMAN														Q7T3H1|DCTN2_DANRE	Q13561|DCTN2_HUMAN		Q9VFJ3|HTRA2_DROME	Q92743|HTRA1_HUMAN								P18519|TNR16_CHICK	P08138|TNR16_HUMAN								Q7M6Z0|R4RL2_MOUSE, Q8BHA1|LRC24_MOUSE, Q8K0S5|R4RL1_MOUSE, Q99PI8|RTN4R_MOUSE	Q9BZR6|RTN4R_HUMAN		O46378|FMOD_RABIT	Q06828|FMOD_HUMAN
			Q8H159|UBQ10_ARATH	P0CG48|UBC_HUMAN		Q95ZJ1|GALT5_CAEEL	Q7Z7M9|GALT5_HUMAN														Q7ZU90|CHD1L_DANRE	Q8TDI0|CHD5_HUMAN		Q9VFP2|RDX_DROME	O43791|SPOP_HUMAN								P20136|GSTM2_CHICK	P09211|GSTP1_HUMAN								Q7M753|PANK2_MOUSE, Q80YV4|PANK4_MOUSE, Q8K4K6|PANK1_MOUSE, Q8R2W9|PANK3_MOUSE	Q9H999|PANK3_HUMAN		P23108|IGJ_RABIT	P01591|IGJ_HUMAN
			Q8RXE5|WNK10_ARATH	Q9BYP7|WNK3_HUMAN		Q95ZS2|TDC1_CAEEL	P20711|DDC_HUMAN														Q8JH47|CDK8_DANRE	P49336|CDK8_HUMAN		Q9VGI8|BLM_DROME	P46063|RECQ1_HUMAN								P21611|B2MG_CHICK	P61769|B2MG_HUMAN								Q7TSP5|VTCN1_MOUSE, Q8VE98|CD276_MOUSE, Q9EP73|PD1L1_MOUSE	Q9NZQ7|PD1L1_HUMAN, Q9UM44|HHLA2_HUMAN		P30782|GRO1_RABIT	P09341|GROA_HUMAN
			Q8VYS0|RD19D_ARATH	Q9UBX1|CATF_HUMAN		Q95ZV7|DDRB_CAEEL	Q16832|DDR2_HUMAN														Q9PT92|CATA_DANRE	P04040|CATA_HUMAN		Q9VGS2|TCTP_DROME	P13693|TCTP_HUMAN								P23991|ADH1_CHICK	P00325|ADH1B_HUMAN								P70121|ZHX1_MOUSE, Q80W88|HOMEZ_MOUSE, Q8C0C0|ZHX2_MOUSE, Q8C0Q2|ZHX3_MOUSE	Q9H4I2|ZHX3_HUMAN		P51456|RELH_RABIT	P04090|REL2_HUMAN
			Q9C522|ACLB1_ARATH	P53396|ACLY_HUMAN		Q965G5|MAK2_CAEEL	Q16644|MAPK3_HUMAN														A2BGU8|SEPT3_DANRE	Q9UH03|SEPT3_HUMAN		Q9VI13|PAK_DROME	O75914|PAK3_HUMAN								P24802|PLOD1_CHICK	O00469|PLOD2_HUMAN								Q810B8|SLIK4_MOUSE, Q810B9|SLIK3_MOUSE, Q810C0|SLIK2_MOUSE, Q8C110|SLIK6_MOUSE	Q9H156|SLIK2_HUMAN		P68274|GLUC_RABIT	P01275|GLUC_HUMAN
			Q9C701|BUB32_ARATH	O43684|BUB3_HUMAN		Q965M2|SMA10_CAEEL	Q6UXM1|LRIG3_HUMAN														A2CE83|ENTR1_DANRE	Q96C92|ENTR1_HUMAN		Q9VJ79|PDE11_DROME	Q9HCR9|PDE11_HUMAN								P27092|INHBA_CHICK	P08476|INHBA_HUMAN								Q8BGN3|ENPP6_MOUSE, Q8BTJ4|ENPP4_MOUSE, Q9EQG7|ENPP5_MOUSE, Q9R1S3|PIGN_MOUSE	Q9UJA9|ENPP5_HUMAN
			Q9C9V9|COG5_ARATH	Q9UP83|COG5_HUMAN		Q965Q8|XYLT_CAEEL	Q658N2|WSCD1_HUMAN														A2VCZ5|MD13L_DANRE	Q9UHV7|MED13_HUMAN		Q9VJD3|COG5_DROME	Q9UP83|COG5_HUMAN								P27177|PRIO_CHICK	P04156|PRIO_HUMAN								Q8BGU2|CBLN2_MOUSE, Q8BME9|CBLN4_MOUSE, Q9JHG0|CBLN3_MOUSE, Q9R171|CBLN1_MOUSE	Q9NTU7|CBLN4_HUMAN
			Q9FIK2|PP1R8_ARATH	Q5SW79|CE170_HUMAN		Q9BMN8|LAR_CAEEL	P23468|PTPRD_HUMAN														A5D6R3|PLD3A_DANRE	P19174|PLCG1_HUMAN		Q9VJL6|GMF_DROME	O60234|GMFG_HUMAN								P27731|TTHY_CHICK	P02766|TTHY_HUMAN								P59281|RHG39_MOUSE, Q8BL80|RHG22_MOUSE, Q8BYW1|RHG25_MOUSE, Q8C4V1|RHG24_MOUSE	P42331|RHG25_HUMAN
			Q9FJ70|FIMB3_ARATH	P13796|PLSL_HUMAN		Q9GUI1|NAAA_CAEEL	Q02083|NAAA_HUMAN														A9JRE2|MTNA_DANRE	Q14232|EI2BA_HUMAN		Q9VM71|XRN2_DROME	Q8IZH2|XRN1_HUMAN								P32760|PTN_CHICK	P21246|PTN_HUMAN								A2A5I3|CRSPL_MOUSE, Q8BS03|PI15_MOUSE, Q8BZQ2|CRLD2_MOUSE, Q8CGD2|CRLD1_MOUSE	Q9H0B8|CRLD2_HUMAN
			Q9FY49|LKHA4_ARATH	P09960|LKHA4_HUMAN		Q9GUM2|BRE4_CAEEL	Q9UBX8|B4GT6_HUMAN														B2ZGJ1|CLAT_DANRE	Q9UKG9|OCTC_HUMAN		Q9VQ62|NPC2_DROME	P61916|NPC2_HUMAN								P33150|CAD13_CHICK	P55290|CAD13_HUMAN								Q8CI85|CAH12_MOUSE, Q8VHB5|CAH9_MOUSE, Q99N23|CAH15_MOUSE, Q9WVT6|CAH14_MOUSE	Q9ULX7|CAH14_HUMAN
			Q9LND7|SKI16_ARATH	Q9UK99|FBX3_HUMAN		Q9GYH7|RME6_CAEEL	Q96NW4|ANR27_HUMAN														B6RSP1|PKHA7_DANRE	Q6IQ23|PKHA7_HUMAN		Q9VRC9|NPC1B_DROME	Q3KNS1|PTHD3_HUMAN								P37042|GON1_CHICK	O43555|GON2_HUMAN								P59900|EMIL3_MOUSE, Q8K482|EMIL2_MOUSE, Q91VF6|COQA1_MOUSE, Q99K41|EMIL1_MOUSE	Q9NT22|EMIL3_HUMAN
			Q9LQQ2|RA51D_ARATH	O75771|RA51D_HUMAN		Q9N3B0|MANF_CAEEL	Q49AH0|CDNF_HUMAN														E7F0W1|SMC5_DANRE	Q9UQE7|SMC3_HUMAN		Q9VSA3|ACADM_DROME	P11310|ACADM_HUMAN								P47990|XDH_CHICK	P47989|XDH_HUMAN								A8E0Y8|IGSF2_MOUSE, Q6ZQA6|IGSF3_MOUSE, Q8R366|IGSF8_MOUSE, Q9WV91|FPRP_MOUSE	Q9P2B2|FPRP_HUMAN
			Q9M888|TCPZA_ARATH	P40227|TCPZ_HUMAN		Q9TYT3|SHCH1_CAEEL	P29353|SHC1_HUMAN														F1Q4S1|ATP9B_DANRE	O75110|ATP9A_HUMAN		Q9VSL3|SEPIA_DROME	P78417|GSTO1_HUMAN								P51901|ANXA6_CHICK	P08133|ANXA6_HUMAN								Q99JH7|CSTN3_MOUSE, Q9EPL2|CSTN1_MOUSE, Q9ER65|CSTN2_MOUSE	O94985|CSTN1_HUMAN, Q9BQT9|CSTN3_HUMAN
			Q9M9G7|CAPZB_ARATH	P47756|CAPZB_HUMAN		Q9TYU5|TIP60_CAEEL	Q92794|KAT6A_HUMAN														F1QZ15|TPRKB_DANRE	Q9Y3C4|TPRKB_HUMAN		Q9VT57|CDK8_DROME	P49336|CDK8_HUMAN								P67881|CYC_CHICK	P99999|CYC_HUMAN								Q8R574|KPRB_MOUSE, Q9CS42|PRPS2_MOUSE, Q9D0M1|KPRA_MOUSE, Q9D7G0|PRPS1_MOUSE	Q14558|KPRA_HUMAN
			Q9MBG8|AAR3_ARATH	Q96GG9|DCNL1_HUMAN		Q9TYU9|EXC6_CAEEL	Q27J81|INF2_HUMAN														P62084|RS7_DANRE	P62081|RS7_HUMAN		Q9VTH0|PLOD_DROME	O00469|PLOD2_HUMAN								P68259|GLUC_CHICK	P01275|GLUC_HUMAN								P59481|LMA2L_MOUSE, Q8VCD3|LMA1L_MOUSE, Q9D0F3|LMAN1_MOUSE, Q9DBH5|LMAN2_MOUSE	Q12907|LMAN2_HUMAN
			Q9SE95|FIP2_ARATH	Q9NXV2|KCTD5_HUMAN		Q9TZC4|ILKH_CAEEL	Q13418|ILK_HUMAN														Q04475|B2MG_DANRE	P61769|B2MG_HUMAN		Q9VU84|DBNL_DROME	Q14247|SRC8_HUMAN								P98157|LRP1_CHICK	Q07954|LRP1_HUMAN								A2RT60|HTRA4_MOUSE, Q9D236|HTRA3_MOUSE, Q9JIY5|HTRA2_MOUSE, Q9R118|HTRA1_MOUSE	Q92743|HTRA1_HUMAN
			Q9SF16|TCPH_ARATH	Q99832|TCPH_HUMAN		Q9TZM3|LRK1_CAEEL	Q5S007|LRRK2_HUMAN														Q08CB3|EVA1A_DANRE	P58658|EVA1C_HUMAN		Q9VUY9|PGM_DROME	P36871|PGM1_HUMAN								Q00649|HSPB1_CHICK	P04792|HSPB1_HUMAN								Q9EPC1|PARVA_MOUSE, Q9ERD8|PARVG_MOUSE, Q9ES46|PARVB_MOUSE	Q9HBI1|PARVB_HUMAN, Q9NVD7|PARVA_HUMAN
			Q9SFC6|GDIR_ARATH	P52566|GDIR2_HUMAN		Q9U299|XRN2_CAEEL	Q8IZH2|XRN1_HUMAN														Q1L8X2|ENSA_DANRE	P56211|ARP19_HUMAN		Q9VV43|TPPP_DROME	P59282|TPPP2_HUMAN								Q02020|FIBB_CHICK	P02675|FIBB_HUMAN								Q8VEH5|EPMIP_MOUSE, Q99NI3|GT2D2_MOUSE, Q9ESZ8|GTF2I_MOUSE, Q9JI57|GT2D1_MOUSE	P78347|GTF2I_HUMAN
			Q9SFX3|OST1A_ARATH	P04843|RPN1_HUMAN		Q9U2H1|CDKL1_CAEEL	Q00532|CDKL1_HUMAN														Q1LV46|ABHEA_DANRE	Q9BUJ0|ABHEA_HUMAN		Q9VV72|MINP1_DROME	Q9UNW1|MINP1_HUMAN								Q02092|GHR_CHICK	P10912|GHR_HUMAN								P15089|CBPA3_MOUSE, Q5U901|CBPA6_MOUSE, Q9JHH6|CBPB2_MOUSE	P15086|CBPB1_HUMAN, Q96IY4|CBPB2_HUMAN
			Q9SLK0|ICDHX_ARATH	P48735|IDHP_HUMAN		Q9U3C8|DCN1_CAEEL	Q96GG9|DCNL1_HUMAN														Q1LVN1|F174B_DANRE	Q8TBP5|F174A_HUMAN		Q9VVD9|S35B3_DROME	Q9H1N7|S35B3_HUMAN								Q08156|KIT_CHICK	P10721|KIT_HUMAN								Q9CQ04|OGFD2_MOUSE, Q9R0B9|PLOD2_MOUSE, Q9R0E1|PLOD3_MOUSE, Q9R0E2|PLOD1_MOUSE	O00469|PLOD2_HUMAN
			Q9SPK5|FTHS_ARATH	Q6UB35|C1TM_HUMAN		Q9U3F4|ZYX_CAEEL	Q15942|ZYX_HUMAN														Q1LYG0|SPD2A_DANRE	Q9BYB0|SHAN3_HUMAN		Q9VVH9|SO74D_DROME	Q9H2Y9|SO5A1_HUMAN								Q2VRL0|PLCZ1_CHICK	P19174|PLCG1_HUMAN								Q8BRH3|RHG19_MOUSE, Q8K031|STAR8_MOUSE, Q923Q2|STA13_MOUSE, Q9R0Z9|RHG07_MOUSE	Q96QB1|RHG07_HUMAN
			Q9ZVJ4|CYP22_ARATH	O43447|PPIH_HUMAN		Q9XTQ6|TBH1_CAEEL	P09172|DOPO_HUMAN														Q2TLY2|MACO1_DANRE	Q8N5G2|MACOI_HUMAN		Q9VY77|AJUBA_DROME	Q15942|ZYX_HUMAN								Q3V6R6|CETP_CHICK	P11597|CETP_HUMAN								P16563|CRIS2_MOUSE, Q03401|CRIS1_MOUSE, Q03402|CRIS3_MOUSE	P16562|CRIS2_HUMAN, P54108|CRIS3_HUMAN
			F4IAE9|Y1591_ARATH	Q6PL18|ATAD2_HUMAN		Q9XTW2|FA20C_CAEEL	Q96MK3|FA20A_HUMAN														Q503K9|S100Z_DANRE	P26447|S10A4_HUMAN		Q9VYD1|SET2_DROME	Q9BYW2|SETD2_HUMAN								Q5ZJF4|PRDX6_CHICK	P30041|PRDX6_HUMAN								P01843|LAC1_MOUSE, P20764|IGLL1_MOUSE	A0M8Q6|IGLC7_HUMAN, B9A064|IGLL5_HUMAN, P15814|IGLL1_HUMAN
			Q0WQQ1|AGD15_ARATH	Q8IYB5|SMAP1_HUMAN		Q9XU84|UDA1_CAEEL	O75354|ENTP6_HUMAN														Q503Y7|PIN4_DANRE	Q9Y237|PIN4_HUMAN		Q9W0A0|DRPR_DROME	Q5VY43|PEAR1_HUMAN								Q5ZJL9|SAMH1_CHICK	Q9Y3Z3|SAMH1_HUMAN								P23591|FCL_MOUSE, Q8R059|GALE_MOUSE, Q8VDR7|TGDS_MOUSE, Q91XL3|UXS1_MOUSE	Q8NBZ7|UXS1_HUMAN
			Q2HIW2|MAPR4_ARATH	Q8WUJ1|NEUFC_HUMAN		Q9XUB9|NRA1_CAEEL	Q99829|CPNE1_HUMAN														Q504C1|LRIT2_DANRE	A6NDA9|LRIT2_HUMAN		Q9W0G1|PTP61_DROME	P18031|PTN1_HUMAN								Q5ZK43|TM38A_CHICK	Q9H6F2|TM38A_HUMAN								P97858|S35B1_MOUSE, Q8CIA5|S35B4_MOUSE, Q91ZN5|S35B2_MOUSE, Q922Q5|S35B3_MOUSE	Q9H1N7|S35B3_HUMAN
			Q56ZZ7|PLST4_ARATH	P11169|GTR3_HUMAN		Q9XWD6|CED1_CAEEL	Q5VY43|PEAR1_HUMAN														Q5PNN8|HINT3_DANRE	P49773|HINT1_HUMAN		Q9W0I6|SAC1_DROME	Q92562|FIG4_HUMAN								Q5ZL72|CH60_CHICK	P10809|CH60_HUMAN								Q3UVV9|VWA3A_MOUSE, Q61702|ITIH1_MOUSE, Q61704|ITIH3_MOUSE	P19827|ITIH1_HUMAN, Q06033|ITIH3_HUMAN
			Q5E913|KN10B_ARATH	Q14807|KIF22_HUMAN		Q9XWF0|HSD3B_CAEEL	Q15738|NSDHL_HUMAN														Q5PQY6|LONP2_DANRE	P36776|LONM_HUMAN		Q9W0V1|PDPK1_DROME	O15530|PDPK1_HUMAN								Q5ZL74|VAMP7_CHICK	Q9BV40|VAMP8_HUMAN								Q504N0|CBPA2_MOUSE, Q6P8K8|CBPA4_MOUSE, Q7TPZ8|CBPA1_MOUSE, Q8R4H4|CBPA5_MOUSE	P48052|CBPA2_HUMAN
			Q9CA23|UFM1_ARATH	P61960|UFM1_HUMAN		Q9XWH0|BUB3_CAEEL	O43684|BUB3_HUMAN														Q5RFW0|SCAR5_DANRE	P21757|MSRE_HUMAN		Q9W1R5|VIR_DROME	Q69YN4|VIR_HUMAN								Q5ZMT0|1433E_CHICK	P62258|1433E_HUMAN								Q5U680|SAMC_MOUSE, Q8BGF9|S2544_MOUSE, Q9DB41|GHC2_MOUSE, Q9WVD5|ORNT1_MOUSE	Q9H1K4|GHC2_HUMAN
			Q9LV21|TCPD_ARATH	P50991|TCPD_HUMAN		Q9XX14|CNT2_CAEEL	Q96P64|AGAP4_HUMAN														Q5RH02|SCO2_DANRE	O75880|SCO1_HUMAN		Q9W252|RAD50_DROME	Q92878|RAD50_HUMAN								Q6A2H4|IL10_CHICK	P22301|IL10_HUMAN								Q6PAQ9|TMG3_MOUSE, Q8BGN6|TMG4_MOUSE, Q8R182|TMG2_MOUSE, Q9CQW3|PROZ_MOUSE	P22891|PROZ_HUMAN
			Q9LV35|AIP12_ARATH	O75083|WDR1_HUMAN		Q9XXK1|ATPA_CAEEL	P25705|ATPA_HUMAN														Q5RHU7|MDM1_DANRE	Q8TC05|MDM1_HUMAN		Q9W2E7|RAE1_DROME	O43684|BUB3_HUMAN								Q76KB1|HS2ST_CHICK	Q9Y2C2|UST_HUMAN								Q80X91|F110D_MOUSE, Q8C739|F110B_MOUSE, Q8R184|F110A_MOUSE, Q8VE94|F110C_MOUSE	Q9BQ89|F110A_HUMAN
			Q9M1H3|AB4F_ARATH	Q8NE71|ABCF1_HUMAN		Q9Y0A1|ITPR_CAEEL	Q92736|RYR2_HUMAN														Q5RHX6|DCNL4_DANRE	Q96GG9|DCNL1_HUMAN		Q9W2R3|PI5K1_DROME	P48426|PI42A_HUMAN								Q8AV57|SDK2_CHICK	Q58EX2|SDK2_HUMAN								Q8VBX0|ASB13_MOUSE, Q91ZT8|ASB9_MOUSE, Q9CQ31|ASB11_MOUSE, Q9D1A4|ASB5_MOUSE	Q96DX5|ASB9_HUMAN
			Q9SR15|SYWC_ARATH	P23381|SYWC_HUMAN		Q9Y1J3|PDPK1_CAEEL	O15530|PDPK1_HUMAN														Q5RI43|KERA_DANRE	P51888|PRELP_HUMAN		Q9W385|FRDA_DROME	Q16595|FRDA_HUMAN								Q8AXY6|MUSK_CHICK	O15146|MUSK_HUMAN								A2A6A1|GPTC8_MOUSE, A2AKY4|Z804A_MOUSE, Q61858|GPAN1_MOUSE	A4D1E1|Z804B_HUMAN, Q9UKJ3|GPTC8_HUMAN
			Q9SXC8|UFC1_ARATH	Q9Y3C8|UFC1_HUMAN		X5M5N0|WNK_CAEEL	Q9BYP7|WNK3_HUMAN														Q5SP46|GXLT1_DANRE	Q4G148|GXLT1_HUMAN		Q9W3C7|PPT1_DROME	P50897|PPT1_HUMAN								Q8AYD0|CADH5_CHICK	P33151|CADH5_HUMAN								P83555|KI3L1_MOUSE	P43629|KI3L1_HUMAN, P43631|KI2S2_HUMAN, Q14943|KI3S1_HUMAN, Q99706|KI2L4_HUMAN
			Q9ZVE0|ORN_ARATH	Q9Y3B8|ORN_HUMAN		A0A061AE05|PAPSH_CAEEL	O43252|PAPS1_HUMAN														Q5U378|TBCE_DANRE	Q15813|TBCE_HUMAN		Q9W3R7|ATG5_DROME	Q9H1Y0|ATG5_HUMAN								Q8QHL3|VGFR1_CHICK	P35968|VGFR2_HUMAN								A0A0B4J1G0|FCG3A_MOUSE, P20489|FCERA_MOUSE	O75015|FCG3B_HUMAN, P08637|FCG3A_HUMAN
			Q9ZW74|PUX11_ARATH	Q92575|UBXN4_HUMAN		H2L2B8|APC10_CAEEL	Q9UM13|APC10_HUMAN														Q5XJX1|SEGN_DANRE	P05937|CALB1_HUMAN		Q9W4Y2|PDFR_DROME	Q03431|PTH1R_HUMAN								Q8UW59|PARK7_CHICK	Q99497|PARK7_HUMAN								A1KXC4|FCMR_MOUSE, O70570|PIGR_MOUSE, Q2TB54|FCAMR_MOUSE	P01833|PIGR_HUMAN
			Q8LBN7|COSA_ARATH	Q9P1F3|ABRAL_HUMAN		O01422|CSN2_CAEEL	P61201|CSN2_HUMAN														Q5XXA7|HDGR2_DANRE	Q7Z4V5|HDGR2_HUMAN		Q9W589|OFUT2_DROME	Q9Y2G5|OFUT2_HUMAN								Q90593|BIP_CHICK	P11021|BIP_HUMAN								A2AGL3|RYR3_MOUSE, E9PZQ0|RYR1_MOUSE, E9Q401|RYR2_MOUSE	Q92736|RYR2_HUMAN
						O02058|PTPS_CAEEL	Q03393|PTPS_HUMAN														Q68EL3|BET1L_DANRE	Q9NYM9|BET1L_HUMAN		Q9W5Y0|NEP3_DROME	P42892|ECE1_HUMAN								Q90617|LAMP2_CHICK	P13473|LAMP2_HUMAN								A2AQ07|TBB1_MOUSE	P07437|TBB5_HUMAN, P68371|TBB4B_HUMAN, Q9H4B7|TBB1_HUMAN
						O02640|MDHM_CAEEL	P40926|MDHM_HUMAN														Q68Y21|GRID2_DANRE	O43424|GRID2_HUMAN		Q9XTL9|PYG_DROME	P06737|PYGL_HUMAN								Q90703|NOS2_CHICK	P16435|NCPR_HUMAN								A2ARV4|LRP2_MOUSE, Q91ZX7|LRP1_MOUSE, Q9JI18|LRP1B_MOUSE	Q07954|LRP1_HUMAN
						O16796|NPL11_CAEEL	P42892|ECE1_HUMAN														Q6IQE1|PI42C_DANRE	P48426|PI42A_HUMAN		Q9XZ63|ARMET_DROME	Q49AH0|CDNF_HUMAN								Q90722|FGF8_CHICK	P55075|FGF8_HUMAN								B2RU80|PTPRB_MOUSE, P70289|PTPRV_MOUSE, Q64455|PTPRJ_MOUSE	Q12913|PTPRJ_HUMAN
						O16881|DHS16_CAEEL	O75452|RDH16_HUMAN														Q6IQM2|CYC_DANRE	P99999|CYC_HUMAN		A8DYH2|UFM1_DROME	P61960|UFM1_HUMAN								Q90997|TFR1_CHICK	P02786|TFR1_HUMAN								B2RXS4|PLXB2_MOUSE, Q8CJH3|PLXB1_MOUSE, Q9QY40|PLXB3_MOUSE	O15031|PLXB2_HUMAN
						O16991|TF2B_CAEEL	Q92994|TF3B_HUMAN														Q6NX89|IF5A1_DANRE	P63241|IF5A1_HUMAN		D5SHR0|TIWAZ_DROME	Q9NXV2|KCTD5_HUMAN								Q91049|OCLN_CHICK	Q16625|OCLN_HUMAN								D3YZU1|SHAN1_MOUSE, Q4ACU6|SHAN3_MOUSE, Q80Z38|SHAN2_MOUSE	Q9BYB0|SHAN3_HUMAN
						O44199|RAD50_CAEEL	Q92878|RAD50_HUMAN														Q6NXA9|UBXN1_DANRE	Q92575|UBXN4_HUMAN		O46037|VINC_DROME	P18206|VINC_HUMAN								Q91987|NTRK2_CHICK	Q16620|NTRK2_HUMAN								F8VQN3|GPR31_MOUSE, Q8C131|HCAR1_MOUSE, Q9EP66|HCAR2_MOUSE	Q8TDS4|HCAR2_HUMAN
						O61397|GALT7_CAEEL	Q86SF2|GALT7_HUMAN														Q6NY88|CHMP3_DANRE	Q9Y3E7|CHMP3_HUMAN		P05389|RLA2_DROME	P05387|RLA2_HUMAN								Q92177|CAN3_CHICK	P20807|CAN3_HUMAN								O08609|MLX_MOUSE, Q2VPU4|MLXIP_MOUSE, Q99MZ3|MLXPL_MOUSE	Q9NP71|MLXPL_HUMAN
						P0CG71|UBIQ1_CAEEL	P0CG48|UBC_HUMAN														Q6NYR8|NPL_DANRE	Q9BXD5|NPL_HUMAN		P12613|TCPA_DROME	Q99832|TCPH_HUMAN								Q98930|SORL_CHICK	Q96PQ0|SORC2_HUMAN								O08739|AMPD3_MOUSE, Q3V1D3|AMPD1_MOUSE, Q9DBT5|AMPD2_MOUSE	Q9NZK5|ADA2_HUMAN
						P17343|GBB1_CAEEL	P62873|GBB1_HUMAN														Q6PBS3|SYWC_DANRE	P23381|SYWC_HUMAN		P12646|G6PD_DROME	O95479|G6PE_HUMAN								Q9DF58|ILK_CHICK	Q13418|ILK_HUMAN								O08842|GFRA2_MOUSE, O35118|GFRA3_MOUSE, Q9JJT2|GFRA4_MOUSE	O00451|GFRA2_HUMAN
						P27420|HSP7C_CAEEL	P11021|BIP_HUMAN														Q6PBY1|RS3A_DANRE	P61247|RS3A_HUMAN		P25722|HS2ST_DROME	Q9Y2C2|UST_HUMAN								Q9DF69|CSPG5_CHICK	O95196|CSPG5_HUMAN								O09008|MFNG_MOUSE, O09009|RFNG_MOUSE, O09010|LFNG_MOUSE	O00587|MFNG_HUMAN
						P30632|ASNA_CAEEL	O43681|GET3_HUMAN														Q6PHG2|HEMO_DANRE	P02790|HEMO_HUMAN		P35381|ATPA_DROME	P25705|ATPA_HUMAN								Q9I920|BLM_CHICK	P46063|RECQ1_HUMAN								O09049|REG3G_MOUSE, P35230|REG3B_MOUSE	Q06141|REG3A_HUMAN, Q6UW15|REG3G_HUMAN
						P30639|LNKN1_CAEEL	Q8TB96|TIP_HUMAN														Q7SXF6|CREL2_DANRE	Q96HD1|CREL1_HUMAN		P45888|ARP2_DROME	P61160|ARP2_HUMAN								Q9IA95|SFRP3_CHICK	Q92765|SFRP3_HUMAN								O09118|NET1_MOUSE, Q3UQ22|NET5_MOUSE, Q9R1A3|NET3_MOUSE	O95631|NET1_HUMAN
						P34605|TPPC3_CAEEL	O43617|TPPC3_HUMAN														Q7SYB5|DEFI6_DANRE	P08567|PLEK_HUMAN		P48611|PTPS_DROME	Q03393|PTPS_HUMAN								Q9W719|HPRT_CHICK	P00492|HPRT_HUMAN								O09130|NF2IP_MOUSE, P61957|SUMO2_MOUSE, Q9Z172|SUMO3_MOUSE	P55854|SUMO3_HUMAN
						P34686|CAPZB_CAEEL	P47756|CAPZB_HUMAN														Q7T326|CISD2_DANRE	Q8N5K1|CISD2_HUMAN		P52029|G6PI_DROME	P06744|G6PI_HUMAN								Q9YH58|FTCD_CHICK	O95954|FTCD_HUMAN								O35082|KLOT_MOUSE, Q8K1F9|LCTL_MOUSE, Q99N32|KLOTB_MOUSE	Q9UEF7|KLOT_HUMAN
						P41937|TBB4_CAEEL	P68371|TBB4B_HUMAN														Q7T3D1|ERO1A_DANRE	Q86YB8|ERO1B_HUMAN		Q05825|ATPB_DROME	P06576|ATPB_HUMAN								Q9YH85|TECTA_CHICK	Q9Y6R7|FCGBP_HUMAN								O35114|SCRB2_MOUSE, Q08857|CD36_MOUSE, Q61009|SCRB1_MOUSE	P16671|CD36_HUMAN
						P50140|CH60_CAEEL	P10809|CH60_HUMAN														Q7ZTY7|USE1_DANRE	Q9NZ43|USE1_HUMAN		Q0KHT7|DAPKR_DROME	O94768|ST17B_HUMAN								B4ER10|IFNL3_CHICK	Q8IZJ0|IFNL2_HUMAN								O35216|CENPA_MOUSE, P68433|H31_MOUSE, P84228|H32_MOUSE	P68431|H31_HUMAN
						P53489|ARP2_CAEEL	P61160|ARP2_HUMAN														Q7ZUW2|HYOU1_DANRE	Q9Y4L1|HYOU1_HUMAN		Q24297|RUXF_DROME	P62306|RUXF_HUMAN								D0PRN4|NRX3B_CHICK	Q9HDB5|NRX3B_HUMAN								O35235|TNF11_MOUSE, P27548|CD40L_MOUSE, P50592|TNF10_MOUSE	P50591|TNF10_HUMAN
						P54816|TBP7_CAEEL	Q6PL18|ATAD2_HUMAN														Q7ZW47|STAU2_DANRE	O95793|STAU1_HUMAN		Q8T498|GAP2_DROME	P20936|RASA1_HUMAN								E1BRE2|SIR5_CHICK	Q9NXA8|SIR5_HUMAN								O35284|BATF_MOUSE, Q8R1H8|BATF2_MOUSE, Q9D275|BATF3_MOUSE	Q9NR55|BATF3_HUMAN
						P90866|CDK8_CAEEL	P49336|CDK8_HUMAN														Q7ZWF0|RAE1L_DANRE	O43684|BUB3_HUMAN		Q95RX5|KCMF1_DROME	Q9Y508|RN114_HUMAN								E1C656|HACE1_CHICK	Q9Y4D8|HECD4_HUMAN								O35464|SEM6A_MOUSE, Q76KF0|SEM6D_MOUSE, Q9WTM3|SEM6C_MOUSE	Q9H2E6|SEM6A_HUMAN
						P91443|HUM6_CAEEL	O00159|MYO1C_HUMAN														Q802G7|SELM_DANRE	Q8WWX9|SELM_HUMAN		Q95T10|XYLK_DROME	O75063|XYLK_HUMAN								F1NLH9|ITPA_CHICK	Q9BY32|ITPA_HUMAN								O35526|STX1A_MOUSE, P61264|STX1B_MOUSE	P61266|STX1B_HUMAN, Q16623|STX1A_HUMAN
						Q03604|RIR1_CAEEL	P23921|RIR1_HUMAN														Q803Y4|UFM1_DANRE	P61960|UFM1_HUMAN		Q9GU68|IF5A_DROME	P63241|IF5A1_HUMAN								O13035|SAP_CHICK	P07988|PSPB_HUMAN								O35973|PER1_MOUSE, O54943|PER2_MOUSE, O70361|PER3_MOUSE	O15055|PER2_HUMAN
						Q09390|HMGBH_CAEEL	P26583|HMGB2_HUMAN														Q8AV61|INSI1_DANRE	O15503|INSI1_HUMAN		Q9I7S6|PDE9A_DROME	O76083|PDE9A_HUMAN								O13156|GFRA1_CHICK	P56159|GFRA1_HUMAN								O54950|AAKG1_MOUSE, Q8BGM7|AAKG3_MOUSE, Q91WG5|AAKG2_MOUSE	P54619|AAKG1_HUMAN
						Q09996|SYLC_CAEEL	P49589|SYCC_HUMAN														Q90X49|CCD80_DANRE	Q76M96|CCD80_HUMAN		Q9NGC3|CEG1A_DROME	Q96P64|AGAP4_HUMAN								O42237|SEM3E_CHICK	O15041|SEM3E_HUMAN								O55233|CER1_MOUSE, Q61477|NBL1_MOUSE, Q76LW6|DAND5_MOUSE	P41271|NBL1_HUMAN
						Q11068|MGAT1_CAEEL	P26572|MGAT1_HUMAN														Q92005|EF1A_DANRE	P68104|EF1A1_HUMAN		Q9U915|KAD2_DROME	P30085|KCY_HUMAN								O42400|AXIN1_CHICK	Q9Y2T1|AXIN2_HUMAN								O55234|PSB5_MOUSE, P28063|PSB8_MOUSE, Q8BG41|PSB11_MOUSE	P28074|PSB5_HUMAN
						Q18240|SPR2_CAEEL	Q01105|SET_HUMAN														Q98SV1|SELPA_DANRE	P49908|SEPP1_HUMAN		Q9V3A6|ERO1L_DROME	Q86YB8|ERO1B_HUMAN								O93525|NOGG_CHICK	Q13253|NOGG_HUMAN								O55239|NNMT_MOUSE, P40935|PNMT_MOUSE, P40936|INMT_MOUSE	P40261|NNMT_HUMAN
						Q19842|PCCA_CAEEL	P05165|PCCA_HUMAN														Q9W7M8|TYB_DANRE	P62328|TYB4_HUMAN		Q9VK89|TRM1_DROME	Q7Z2T5|TRM1L_HUMAN								P00548|KPYM_CHICK	P14618|KPYM_HUMAN								O70325|GPX4_MOUSE, Q99LJ6|GPX7_MOUSE, Q9D7B7|GPX8_MOUSE	Q96SL4|GPX7_HUMAN
						Q20500|PLA2_CAEEL	Q9NP80|PLPL8_HUMAN														A0JML8|DALD3_DANRE	Q5D0E6|DALD3_HUMAN		Q9VKJ8|IDUA_DROME	P35475|IDUA_HUMAN								P01295|GRP_CHICK	P07492|GRP_HUMAN								O70423|AOC3_MOUSE, Q812C9|AOC2_MOUSE, Q8JZQ5|AOC1_MOUSE	O75106|AOC2_HUMAN
						Q20787|S35B3_CAEEL	Q9H1N7|S35B3_HUMAN														A2BGL3|WSCD2_DANRE	Q658N2|WSCD1_HUMAN		Q9VMW7|ITPA_DROME	Q9BY32|ITPA_HUMAN								P02197|MYG_CHICK	P02144|MYG_HUMAN								O70469|DOK2_MOUSE, P97465|DOK1_MOUSE, Q9QZK7|DOK3_MOUSE	O60496|DOK2_HUMAN
						Q21376|SULF1_CAEEL	P15586|GNS_HUMAN														A3KQQ9|SCG3_DANRE	Q8WXD2|SCG3_HUMAN		Q9VP05|MED1_DROME	Q15648|MED1_HUMAN								P07916|ELN_CHICK	P15502|ELN_HUMAN								O88207|CO5A1_MOUSE, Q61245|COBA1_MOUSE, Q64739|COBA2_MOUSE	P13942|COBA2_HUMAN
						Q22070|PLCG_CAEEL	P19174|PLCG1_HUMAN														A5PF44|GARL3_DANRE	O60292|SI1L3_HUMAN		Q9VSU7|USE1_DROME	Q9NZ43|USE1_HUMAN								P08940|MIM1_CHICK	O14960|LECT2_HUMAN								O09030|I13R1_MOUSE, O88786|I13R2_MOUSE, P34902|IL2RG_MOUSE	P78552|I13R1_HUMAN
						Q22235|ENPL1_CAEEL	P14625|ENPL_HUMAN														A5PN38|F151A_DANRE	Q8WW52|F151A_HUMAN		Q9VXB3|SAP30_DROME	O75446|SAP30_HUMAN								P09531|TGFB1_CHICK	P01137|TGFB1_HUMAN								O88992|C1QRF_MOUSE, Q4ZJM9|C1QL4_MOUSE, Q9ESN4|C1QL3_MOUSE	O75973|C1QRF_HUMAN
						Q22328|LEV9_CAEEL	Q4LDE5|SVEP1_HUMAN														A8DZE7|D42E1_DANRE	Q15738|NSDHL_HUMAN		Q9VZS7|HOBIT_DROME	Q14667|BLTP2_HUMAN								P0CB50|PRDX1_CHICK	P32119|PRDX2_HUMAN								P04247|MYG_MOUSE, P06467|HBAZ_MOUSE, Q9CX80|CYGB_MOUSE	P02144|MYG_HUMAN
						Q22347|ACADM_CAEEL	P11310|ACADM_HUMAN														Q0P4A4|NAT14_DANRE	Q8WUY8|NAT14_HUMAN		Q9W332|CUBN_DROME	O60494|CUBN_HUMAN								P12106|CO9A1_CHICK	P20849|CO9A1_HUMAN								P05063|ALDOC_MOUSE, P05064|ALDOA_MOUSE	P04075|ALDOA_HUMAN, P09972|ALDOC_HUMAN
						Q23270|TRM1_CAEEL	Q7Z2T5|TRM1L_HUMAN														Q1ECW6|LEGL_DANRE	Q3ZCW2|LEGL_HUMAN		Q9W445|MCTS1_DROME	Q9ULC4|MCTS1_HUMAN								P15575|B3AT_CHICK	Q2Y0W8|S4A8_HUMAN								P05201|AATC_MOUSE, P05202|AATM_MOUSE, Q7TSV6|AATC2_MOUSE	P17174|AATC_HUMAN
						Q7YTU4|ERO1_CAEEL	Q86YB8|ERO1B_HUMAN														Q1L990|CS012_DANRE	Q9NSK7|CS012_HUMAN		Q9Y0Y2|PURA_DROME	P30520|PURA2_HUMAN								P15743|PTHY_CHICK	P01270|PTHY_HUMAN								P05627|JUN_MOUSE, P09450|JUNB_MOUSE, P15066|JUND_MOUSE	P05412|JUN_HUMAN
						Q7YZW5|VEM1_CAEEL	O00264|PGRC1_HUMAN														Q498W5|T198B_DANRE	Q66K66|TM198_HUMAN		A1Z713|VPS13_DROME	Q96RL7|VP13A_HUMAN								P15989|CO6A3_CHICK	P12111|CO6A3_HUMAN								P06802|ENPP1_MOUSE, Q6DYE8|ENPP3_MOUSE, Q9R1E6|ENPP2_MOUSE	Q13822|ENPP2_HUMAN
						Q93442|MED13_CAEEL	Q9UHV7|MED13_HUMAN														Q4QRD7|F110B_DANRE	Q9BQ89|F110A_HUMAN		P41044|CAB32_DROME	P05937|CALB1_HUMAN								P17251|PTHR_CHICK	P12272|PTHR_HUMAN								P08101|FCGR2_MOUSE, P08508|FCGR3_MOUSE	P12318|FCG2A_HUMAN, P31994|FCG2B_HUMAN
						Q94272|FAAA_CAEEL	P16930|FAAA_HUMAN														Q561T9|OBRG_DANRE	O15243|OBRG_HUMAN		P41572|6PGD_DROME	P52209|6PGD_HUMAN								P19179|PLSI_CHICK	P13796|PLSL_HUMAN								P08905|LYZ2_MOUSE, P17897|LYZ1_MOUSE, P29752|LALBA_MOUSE	P61626|LYSC_HUMAN
						Q95Q62|IP3KH_CAEEL	P23677|IP3KA_HUMAN														Q567X9|IPRI_DANRE	Q6GPH6|IPIL1_HUMAN		P53997|SET_DROME	Q01105|SET_HUMAN								P19352|TPM2_CHICK	P07951|TPM2_HUMAN								P09036|ISK1_MOUSE	P00995|ISK1_HUMAN, Q6IE38|ISK14_HUMAN, Q9NQ38|ISK5_HUMAN
						Q95QN6|BRAP2_CAEEL	Q7Z569|BRAP_HUMAN														Q568B8|TOR4A_DANRE	Q9H497|TOR3A_HUMAN		Q7JWD3|ASNA_DROME	O43681|GET3_HUMAN								P24052|MK_CHICK	P21741|MK_HUMAN								P09405|NUCL_MOUSE, P29341|PABP1_MOUSE	Q13310|PABP4_HUMAN, Q9H361|PABP3_HUMAN
						Q95YE2|REGE1_CAEEL	O15037|KHNYN_HUMAN														Q568W0|SELW_DANRE	P63302|SELW_HUMAN		Q7K1Z5|UFC1_DROME	Q9Y3C8|UFC1_HUMAN								P25324|THTR_CHICK	Q16762|THTR_HUMAN								P09528|FRIH_MOUSE, Q99MX2|FH17E_MOUSE, Q9D5H4|FTMT_MOUSE	P02794|FRIH_HUMAN
						Q960A1|GAD3_CAEEL	P47989|XDH_HUMAN														Q5RIV7|PTHD1_DANRE	Q3KNS1|PTHD3_HUMAN		Q7K4Q5|Y0417_DROME	Q5SGD2|PPM1L_HUMAN								P25429|BDNF_CHICK	P23560|BDNF_HUMAN								P09803|CADH1_MOUSE, P10287|CADH3_MOUSE	P12830|CADH1_HUMAN, P22223|CADH3_HUMAN
						Q9GYG4|ITPA_CAEEL	Q9BY32|ITPA_HUMAN														Q66HX0|S35B1_DANRE	Q9H1N7|S35B3_HUMAN		Q7K550|EIF3J_DROME	O75822|EIF3J_HUMAN								P26932|CNN1_CHICK	P51911|CNN1_HUMAN								P0C191|GPVI_MOUSE, Q8BG84|LAIR1_MOUSE, Q8C567|NCTR1_MOUSE	O76036|NCTR1_HUMAN
						Q9N4I0|ARP3_CAEEL	P61158|ARP3_HUMAN														Q6DEN0|UFC1_DANRE	Q9Y3C8|UFC1_HUMAN		Q7KN90|SYCC_DROME	P49589|SYCC_HUMAN								P33717|IGF2_CHICK	P01344|IGF2_HUMAN								P10855|CCL3_MOUSE	P10147|CCL3_HUMAN, P16619|CL3L1_HUMAN, P55774|CCL18_HUMAN
						Q9NL29|EAT20_CAEEL	Q9UM47|NOTC3_HUMAN														Q6GMK7|SH3L2_DANRE	Q9H299|SH3L3_HUMAN		Q8T4E1|GPI8_DROME	Q99538|LGMN_HUMAN								P43233|CATB_CHICK	P07858|CATB_HUMAN								P10889|CXCL2_MOUSE, P12850|GROA_MOUSE, Q6W5C0|CXCL3_MOUSE	P09341|GROA_HUMAN
						Q9TXJ8|RECQ1_CAEEL	P46063|RECQ1_HUMAN														Q6IQ86|BRK1_DANRE	Q8WUW1|BRK1_HUMAN		Q9V831|APC10_DROME	Q9UM13|APC10_HUMAN								P48804|FGF4_CHICK	P10767|FGF6_HUMAN								P11157|RIR2_MOUSE, Q6PEE3|RIR2B_MOUSE	P31350|RIR2_HUMAN, Q7LG56|RIR2B_HUMAN
						Q9TY03|FRDA_CAEEL	Q16595|FRDA_HUMAN														Q6IQT4|CSN2_DANRE	P61201|CSN2_HUMAN		Q9V9X4|MTNA_DROME	Q14232|EI2BA_HUMAN								P49708|IFNG_CHICK	P01579|IFNG_HUMAN								P12023|A4_MOUSE, Q03157|APLP1_MOUSE, Q06335|APLP2_MOUSE	Q06481|APLP2_HUMAN
						Q9XU98|EVA1_CAEEL	P58658|EVA1C_HUMAN														Q6PFL8|THYN1_DANRE	Q9P016|THYN1_HUMAN		Q9VA91|RS7_DROME	P62081|RS7_HUMAN								P52802|EFNA2_CHICK	O43921|EFNA2_HUMAN								P12658|CALB1_MOUSE, Q08331|CALB2_MOUSE, Q91WD9|SEGN_MOUSE	P05937|CALB1_HUMAN
						Q9XUV0|PBS5_CAEEL	P28074|PSB5_HUMAN														Q6TNR1|RHPN2_DANRE	Q8WUM4|PDC6I_HUMAN		Q9VAM6|CISD2_DROME	Q8N5K1|CISD2_HUMAN								P53760|LCAT_CHICK	P04180|LCAT_HUMAN								P13379|CD5_MOUSE, Q61003|CD6_MOUSE, Q9QWK4|CD5L_MOUSE	O43866|CD5L_HUMAN
						G5ECR8|GLCM3_CAEEL	P04062|GBA1_HUMAN														Q7SY07|EIF1A_DANRE	Q8N9N8|EIF1A_HUMAN		Q9VCZ8|PFD5_DROME	Q99471|PFD5_HUMAN								P80226|FABPL_CHICK	P07148|FABPL_HUMAN								P13707|GPDA_MOUSE, Q3ULJ0|GPD1L_MOUSE	P21695|GPDA_HUMAN, Q8N335|GPD1L_HUMAN
						O17730|THT2_CAEEL	Q16762|THTR_HUMAN														Q7T141|PI15A_DANRE	Q9H0B8|CRLD2_HUMAN		Q9VHH7|ADAL_DROME	P00813|ADA_HUMAN								P80585|TBCA_CHICK	O75347|TBCA_HUMAN								P15209|NTRK2_MOUSE, Q3TYD6|LMTK2_MOUSE, Q80YE4|LMTK1_MOUSE	Q16620|NTRK2_HUMAN
						O44156|PSA1_CAEEL	P25786|PSA1_HUMAN														Q7T2B9|MTPN_DANRE	P58546|MTPN_HUMAN		Q9VIM5|ARPC2_DROME	O15144|ARPC2_HUMAN								Q04594|PRLR_CHICK	P16471|PRLR_HUMAN								P16297|IL2RB_MOUSE, P26954|IL3B2_MOUSE, P26955|IL3RB_MOUSE	P32927|IL3RB_HUMAN
						O44502|COG8_CAEEL	Q96MW5|COG8_HUMAN														Q7T3H9|HYI_DANRE	Q5T013|HYI_HUMAN		Q9VRK8|PLBL_DROME	Q6P4A8|PLBL1_HUMAN								Q09108|SCF_CHICK	P21583|SCF_HUMAN								P16675|PPGB_MOUSE, Q920A5|RISC_MOUSE, Q9D3S9|CPVL_MOUSE	P10619|PPGB_HUMAN
						P30636|TPK1_CAEEL	Q9H3S4|TPK1_HUMAN														Q7ZV34|MCTS1_DANRE	Q9ULC4|MCTS1_HUMAN		Q9VTE5|PFD2_DROME	Q9UHV9|PFD2_HUMAN								Q5ZHT1|ACD11_CHICK	P11310|ACADM_HUMAN								P16858|G3P_MOUSE, Q64467|G3PT_MOUSE	O14556|G3PT_HUMAN, P04406|G3P_HUMAN
						P34254|NNMT1_CAEEL	P40261|NNMT_HUMAN														Q7ZWI4|GSKIP_DANRE	Q9P0R6|GSKIP_HUMAN		Q9VVY3|GBS76_DROME	Q86XI6|PPR3B_HUMAN								Q5ZID5|UBP28_CHICK	Q9UHP3|UBP25_HUMAN								P18572|BASI_MOUSE, P21995|EMB_MOUSE, P97300|NPTN_MOUSE	P35613|BASI_HUMAN
						P34604|EI2BA_CAEEL	Q14232|EI2BA_HUMAN														Q803F5|APMAP_DANRE	Q9HDC9|APMAP_HUMAN		Q9VXK6|IF5_DROME	P55010|IF5_HUMAN								Q5ZJL5|PURA2_CHICK	P30520|PURA2_HUMAN								P18760|COF1_MOUSE, P45591|COF2_MOUSE, Q9R0P5|DEST_MOUSE	P23528|COF1_HUMAN
						P34659|RUXF_CAEEL	P62306|RUXF_HUMAN														Q803M0|PPR3B_DANRE	Q86XI6|PPR3B_HUMAN		Q9VZA4|BND7A_DROME	P27105|STOM_HUMAN								Q5ZJW4|SC22B_CHICK	Q96IW7|SC22A_HUMAN								O35474|EDIL3_MOUSE, P21956|MFGM_MOUSE	O43854|EDIL3_HUMAN, Q08431|MFGM_HUMAN
						P34661|UFM1_CAEEL	P61960|UFM1_HUMAN														Q9DGK4|TCTP_DANRE	P13693|TCTP_HUMAN		Q9VZI3|UN112_DROME	Q86UX7|URP2_HUMAN								Q5ZKP6|ADA_CHICK	P00813|ADA_HUMAN								P22366|MYD88_MOUSE, Q61730|IL1AP_MOUSE, Q9Z2B1|I18RA_MOUSE	Q9NPH3|IL1AP_HUMAN
						P47207|TCPB_CAEEL	Q99832|TCPH_HUMAN														Q592E4|CTXN2_DANRE	Q4LDR2|CTXN3_HUMAN		Q9W1G0|TALDO_DROME	P37837|TALDO_HUMAN								Q5ZMH1|SEPT2_CHICK	Q9UH03|SEPT3_HUMAN								P22682|CBL_MOUSE, Q3TTA7|CBLB_MOUSE, Q80XL1|CBLC_MOUSE	P22681|CBL_HUMAN
						P47208|TCPD_CAEEL	P50991|TCPD_HUMAN														Q6NWH0|CK068_DANRE	Q9H3H3|CK068_HUMAN		O76454|PHS_DROME	Q9H0N5|PHS2_HUMAN								Q5ZMS2|PA1B2_CHICK	P68402|PA1B2_HUMAN								P23204|PPARA_MOUSE, P35396|PPARD_MOUSE, P37238|PPARG_MOUSE	Q07869|PPARA_HUMAN
						P49048|GPI8_CAEEL	Q99538|LGMN_HUMAN														Q6TGV7|ABRAL_DANRE	Q9P1F3|ABRAL_HUMAN		P36951|HYI_DROME	Q5T013|HYI_HUMAN								Q6VYA3|SOSD1_CHICK	Q9BQB4|SOST_HUMAN								G5E872|RNPL1_MOUSE, P24527|LKHA4_MOUSE, Q8VCT3|AMPB_MOUSE	P09960|LKHA4_HUMAN
						P52652|TFS2_CAEEL	Q92576|PHF3_HUMAN																	P54185|OBA5_DROME	P30086|PEBP1_HUMAN								Q6YI48|PTPRU_CHICK	P28827|PTPRM_HUMAN								P24547|IMDH2_MOUSE, P50096|IMDH1_MOUSE	P12268|IMDH2_HUMAN, P20839|IMDH1_HUMAN
						P53585|ACLY_CAEEL	P53396|ACLY_HUMAN																	Q8IQ13|EIF1A_DROME	Q8N9N8|EIF1A_HUMAN								Q76LW2|H6ST2_CHICK	Q96MM7|H6ST2_HUMAN								P24721|ASGR2_MOUSE, P34927|ASGR1_MOUSE	P07306|ASGR1_HUMAN, P07307|ASGR2_HUMAN
						P90829|DPOD1_CAEEL	P09884|DPOLA_HUMAN																	Q95SS8|TMM70_DROME	Q9BUB7|TMM70_HUMAN								Q804X6|FA9_CHICK	P00740|FA9_HUMAN								P26039|TLN1_MOUSE, Q71LX4|TLN2_MOUSE, Q9ERE8|TLRN1_MOUSE	Q9Y490|TLN1_HUMAN
						P91134|PURA_CAEEL	P30520|PURA2_HUMAN																	Q9NFP5|SH3BG_DROME	Q9H299|SH3L3_HUMAN								Q8JGM4|QSOX1_CHICK	O00391|QSOX1_HUMAN								P26151|FCGR1_MOUSE, Q5DRQ8|FCRLB_MOUSE, Q920A9|FCRLA_MOUSE	P12314|FCGR1_HUMAN
						P91427|PGK_CAEEL	P00558|PGK1_HUMAN																	Q9NLA6|OAF_DROME	Q86UD1|OAF_HUMAN								Q90693|PTC1_CHICK	Q3KNS1|PTHD3_HUMAN								P28825|MEP1A_MOUSE, Q61847|MEP1B_MOUSE, Q6HA09|ASTL_MOUSE	Q16820|MEP1B_HUMAN
						Q03598|UFC1_CAEEL	Q9Y3C8|UFC1_HUMAN																	Q9V3W0|UK114_DROME	P52758|RIDA_HUMAN								Q90812|CRFR1_CHICK	Q03431|PTH1R_HUMAN								P30204|MSRE_MOUSE, Q60754|MARCO_MOUSE, Q8K299|SCAR5_MOUSE	P21757|MSRE_HUMAN
						Q09254|HAR1_CAEEL	Q8WYQ3|CHC10_HUMAN																	Q9V8F3|GSKIP_DROME	Q9P0R6|GSKIP_HUMAN								Q90988|SMC2_CHICK	Q9UQE7|SMC3_HUMAN								P31428|DPEP1_MOUSE, Q8C255|DPEP2_MOUSE, Q9DA79|DPEP3_MOUSE	Q9H4A9|DPEP2_HUMAN
						Q09630|GRM1_CAEEL	Q7RTX0|TS1R3_HUMAN																	Q9VAI0|GNA1_DROME	Q96EK6|GNA1_HUMAN								Q90YI0|IL6_CHICK	P05231|IL6_HUMAN								P32507|NECT2_MOUSE, P86176|TIGIT_MOUSE	P15151|PVR_HUMAN, Q92692|NECT2_HUMAN
						Q09931|UBPY_CAEEL	Q9UHP3|UBP25_HUMAN																	Q9VCI0|ORN_DROME	Q9Y3B8|ORN_HUMAN								Q98953|S10A6_CHICK	P26447|S10A4_HUMAN								P35762|CD81_MOUSE, P40240|CD9_MOUSE, Q922J6|TSN2_MOUSE	P21926|CD9_HUMAN
						Q17574|MTRR_CAEEL	P16435|NCPR_HUMAN																	Q9VKH0|COG8_DROME	Q96MW5|COG8_HUMAN								Q98ST7|MOXD1_CHICK	P09172|DOPO_HUMAN								P35917|VGFR3_MOUSE, P35918|VGFR2_MOUSE, P35969|VGFR1_MOUSE	P35968|VGFR2_HUMAN
						Q17688|ER442_CAEEL	Q9BS26|ERP44_HUMAN																	Q9VXP4|PA1B2_DROME	P68402|PA1B2_HUMAN								Q9I8Q3|CFC1_CHICK	P0CG37|CFC1_HUMAN								P35242|SFTPA_MOUSE, P39039|MBL1_MOUSE, P41317|MBL2_MOUSE	P11226|MBL2_HUMAN
						Q17761|6PGD_CAEEL	P52209|6PGD_HUMAN																	Q9VXV9|WCSD_DROME	Q658N2|WSCD1_HUMAN								Q9I946|PDGFC_CHICK	Q9GZP0|PDGFD_HUMAN								P42225|STAT1_MOUSE, P42228|STAT4_MOUSE, Q9WVL2|STAT2_MOUSE	P42224|STAT1_HUMAN
						Q19981|TAG53_CAEEL	O75882|ATRN_HUMAN																	Q9W4L1|RM33_DROME	O75394|RM33_HUMAN								Q9PSX7|RHOC_CHICK	P61586|RHOA_HUMAN								P43137|LIT1_MOUSE, Q08731|LIT2_MOUSE	P05451|REG1A_HUMAN, P48304|REG1B_HUMAN
						Q20498|RRC1_CAEEL	Q7Z6I6|RHG30_HUMAN																	Q9Y140|DHRS7_DROME	O75452|RDH16_HUMAN								Q9PUU8|CNMD_CHICK	O75829|CNMD_HUMAN								O88346|TNNT1_MOUSE, P50752|TNNT2_MOUSE, Q9QZ47|TNNT3_MOUSE	P45379|TNNT2_HUMAN
						Q20719|NDUV2_CAEEL	P19404|NDUV2_HUMAN																										Q9W6V2|NEGR1_CHICK	Q7Z3B1|NEGR1_HUMAN								P51655|GPC4_MOUSE, Q8BKV1|GPC2_MOUSE, Q9R087|GPC6_MOUSE	Q9Y625|GPC6_HUMAN
						Q21153|CMC1_CAEEL	Q9H1K4|GHC2_HUMAN																										Q9YIB9|HIF1A_CHICK	Q16665|HIF1A_HUMAN								P27784|CCL6_MOUSE, P51670|CCL9_MOUSE	P55773|CCL23_HUMAN, Q16663|CCL15_HUMAN
						Q21389|LGE1_CAEEL	Q4G148|GXLT1_HUMAN																										A0A8V0ZLT4|TSN18_CHICK	O60635|TSN1_HUMAN								P52196|THTR_MOUSE, Q99J99|THTM_MOUSE, Q9D0B5|TSTD3_MOUSE	Q16762|THTR_HUMAN
						Q22943|PAFA_CAEEL	Q13093|PAFA_HUMAN																										O42235|KERA_CHICK	P51888|PRELP_HUMAN								P54869|HMCS2_MOUSE, Q8JZK9|HMCS1_MOUSE	P54868|HMCS2_HUMAN, Q01581|HMCS1_HUMAN
						Q27464|G6PD_CAEEL	O95479|G6PE_HUMAN																										O42265|PSA1_CHICK	P25786|PSA1_HUMAN								P56959|FUS_MOUSE, Q61545|EWS_MOUSE, Q9R020|ZRAB2_MOUSE	Q01844|EWS_HUMAN
						Q8IG39|ADAL_CAEEL	P00813|ADA_HUMAN																										O42401|MATN3_CHICK	O15232|MATN3_HUMAN								P58242|ASM3B_MOUSE, P70158|ASM3A_MOUSE, Q04519|ASM_MOUSE	Q92484|ASM3A_HUMAN
						Q8WTM6|ARPC2_CAEEL	O15144|ARPC2_HUMAN																										P08629|THIO_CHICK	P10599|THIO_HUMAN								P59113|FERM1_MOUSE, Q8CIB5|FERM2_MOUSE, Q8K1B8|URP2_MOUSE	Q86UX7|URP2_HUMAN
						Q93249|CAB1_CAEEL	Q9NQX5|NPDC1_HUMAN																										P11682|APOB_CHICK	P04114|APOB_HUMAN								P59114|CAPAM_MOUSE, Q9CWW6|PIN4_MOUSE, Q9QUR7|PIN1_MOUSE	Q9Y237|PIN4_HUMAN
						Q94392|NSF_CAEEL	P46459|NSF_HUMAN																										P12274|HMGN1_CHICK	P05114|HMGN1_HUMAN								P59598|ASXL1_MOUSE, Q8BZ32|ASXL2_MOUSE, Q8C4A5|ASXL3_MOUSE	Q9C0F0|ASXL3_HUMAN
						Q9GUM7|CPLX1_CAEEL	Q6PUV4|CPLX2_HUMAN																										P13854|MGF_CHICK	P09919|CSF3_HUMAN								P61290|PSME3_MOUSE, P97371|PSME1_MOUSE, P97372|PSME2_MOUSE	Q06323|PSME1_HUMAN
						Q9GZH4|RPN1_CAEEL	P04843|RPN1_HUMAN																										P14676|PRL_CHICK	P01236|PRL_HUMAN								P61588|RND3_MOUSE, Q8BLR7|RND1_MOUSE, Q9QYM5|RND2_MOUSE	Q92730|RND1_HUMAN
						Q9N3X8|SDK_CAEEL	Q58EX2|SDK2_HUMAN																										P19439|GLRK_CHICK	O43424|GRID2_HUMAN								P61982|1433G_MOUSE, P68510|1433F_MOUSE	P61981|1433G_HUMAN, Q04917|1433F_HUMAN
						Q9N5M2|PFD2_CAEEL	Q9UHV9|PFD2_HUMAN																										P23068|HB2L_CHICK	P04440|DPB1_HUMAN								P62962|PROF1_MOUSE, Q9DAD6|PROF3_MOUSE, Q9JJV2|PROF2_MOUSE	P07737|PROF1_HUMAN
						Q9XWE6|MTHFS_CAEEL	P49914|MTHFS_HUMAN																										P33094|SMS_CHICK	P61278|SMS_HUMAN								P70296|PEBP1_MOUSE, Q8VIN1|PEBP2_MOUSE, Q9D9G2|PEBP4_MOUSE	P30086|PEBP1_HUMAN
						O01504|RLA2_CAEEL	P05387|RLA2_HUMAN																										P34065|PSB5_CHICK	P28074|PSB5_HUMAN								P70335|ROCK1_MOUSE, P70336|ROCK2_MOUSE	O75116|ROCK2_HUMAN, Q13464|ROCK1_HUMAN
						O16264|PEBPH_CAEEL	P30086|PEBP1_HUMAN																										P37301|MYP0_CHICK	P25189|MYP0_HUMAN								P70349|HINT1_MOUSE, Q9CPS6|HINT3_MOUSE, Q9D0S9|HINT2_MOUSE	P49773|HINT1_HUMAN
						O62252|U195_CAEEL	Q9H5X1|CIA2A_HUMAN																										P43347|TCTP_CHICK	P13693|TCTP_HUMAN								P70424|ERBB2_MOUSE, Q01279|EGFR_MOUSE	P00533|EGFR_HUMAN, P04626|ERBB2_HUMAN
						P34416|LASP1_CAEEL	Q86VF7|NRAP_HUMAN																										P51887|FMOD_CHICK	Q06828|FMOD_HUMAN								P80317|TCPZ_MOUSE, Q61390|TCPW_MOUSE, Q9DBI2|BBS10_MOUSE	P40227|TCPZ_HUMAN
						P34445|YL87_CAEEL	P53365|ARFP2_HUMAN																										P51903|PGK_CHICK	P00558|PGK1_HUMAN								P47939|RES18_MOUSE, P80560|PTPR2_MOUSE, Q60673|PTPRN_MOUSE	Q92932|PTPR2_HUMAN
						P46550|TCPZ_CAEEL	P40227|TCPZ_HUMAN																										P53488|ARP2_CHICK	P61160|ARP2_HUMAN								P84444|CC21A_MOUSE, P86792|CC21B_MOUSE, P86793|CC21C_MOUSE	O00585|CCL21_HUMAN
						P46554|LCMT1_CAEEL	Q9UIC8|LCMT1_HUMAN																										P79769|TSN_CHICK	Q15631|TSN_HUMAN								P54615|OSTR_MOUSE, P86546|OSTCN_MOUSE, P86547|OSTC2_MOUSE	P02818|OSTCN_HUMAN
						P48154|RS3A_CAEEL	P61247|RS3A_HUMAN																										P79780|SIAL_CHICK	P21815|SIAL_HUMAN								P97299|SFRP2_MOUSE, Q8C4U3|SFRP1_MOUSE, Q9WU66|SFRP5_MOUSE	Q8N474|SFRP1_HUMAN
						P91127|TPPP_CAEEL	P59282|TPPP2_HUMAN																										P83145|UK114_CHICK	P52758|RIDA_HUMAN								Q02788|CO6A2_MOUSE, Q04857|CO6A1_MOUSE, Q62507|COCH_MOUSE	O43405|COCH_HUMAN
						Q03602|PTR9_CAEEL	Q3KNS1|PTHD3_HUMAN																										Q0V8S9|CNTP5_CHICK	Q9UHC6|CNTP2_HUMAN								Q03146|DDR1_MOUSE, Q5XJV6|LMTK3_MOUSE, Q62371|DDR2_MOUSE	Q16832|DDR2_HUMAN
						Q09297|NDX6_CAEEL	Q9BW91|NUDT9_HUMAN																										Q58NQ5|PLAG1_CHICK	P56270|MAZ_HUMAN								Q05722|CO9A1_MOUSE, Q0VF58|COJA1_MOUSE, Q8BLX7|COGA1_MOUSE	P20849|CO9A1_HUMAN
						Q09531|YQP4_CAEEL	Q8N6H7|ARFG2_HUMAN																										Q5F381|EPCAM_CHICK	P16422|EPCAM_HUMAN								Q05920|PYC_MOUSE, Q91ZA3|PCCA_MOUSE, Q99MR8|MCCA_MOUSE	P05165|PCCA_HUMAN
						Q10121|YSD2_CAEEL	P52758|RIDA_HUMAN																										Q5F3B2|RN166_CHICK	Q9Y508|RN114_HUMAN								Q2EY15|PRTG_MOUSE, Q8BQC3|IGDC3_MOUSE, Q9EQS9|IGDC4_MOUSE	Q8TDY8|IGDC4_HUMAN
						Q11185|HYI_CAEEL	Q5T013|HYI_HUMAN																										Q5F3J5|PSME3_CHICK	Q06323|PSME1_HUMAN								Q2VWQ2|NELL1_MOUSE, Q61220|NELL2_MOUSE	Q92832|NELL1_HUMAN, Q99435|NELL2_HUMAN
						Q17427|GNA1_CAEEL	Q96EK6|GNA1_HUMAN																										Q5F408|SYCC_CHICK	P49589|SYCC_HUMAN								Q32M02|FSCN2_MOUSE, Q61553|FSCN1_MOUSE, Q9QXW4|FSCN3_MOUSE	Q16658|FSCN1_HUMAN
						Q17819|ORN_CAEEL	Q9Y3B8|ORN_HUMAN																										Q5F486|BAG5_CHICK	O95817|BAG3_HUMAN								Q3THE2|ML12B_MOUSE, Q9CQ19|MYL9_MOUSE	O14950|ML12B_HUMAN, P24844|MYL9_HUMAN
						Q18319|VPS55_CAEEL	O15243|OBRG_HUMAN																										Q5F488|MAGI3_CHICK	Q86UL8|MAGI2_HUMAN								Q3TUA9|SG196_MOUSE, Q62120|JAK2_MOUSE, Q62137|JAK3_MOUSE	O60674|JAK2_HUMAN
						Q20086|UGT58_CAEEL	P19224|UD16_HUMAN																										Q5F4B2|SWP70_CHICK	P08567|PLEK_HUMAN								Q14B48|ITPI1_MOUSE, Q3U132|TESP1_MOUSE, Q922B9|ITPI2_MOUSE	P28290|ITPI2_HUMAN
						Q20496|GDIR_CAEEL	P52566|GDIR2_HUMAN																										Q5W4S4|FNIP1_CHICK	Q9P278|FNIP2_HUMAN								Q3UHC0|TNR6C_MOUSE, Q3UHK8|TNR6A_MOUSE, Q8BKI2|TNR6B_MOUSE	Q9HCJ0|TNR6C_HUMAN
						Q21018|CRI3_CAEEL	Q07021|C1QBP_HUMAN																										Q5ZIE6|ULA1_CHICK	P22314|UBA1_HUMAN								Q3UHC2|LRRK1_MOUSE, Q3V1N1|MFHA1_MOUSE, Q5S006|LRRK2_MOUSE	Q5S007|LRRK2_HUMAN
						Q21993|PFD5_CAEEL	Q99471|PFD5_HUMAN																										Q5ZIP4|XRN2_CHICK	Q8IZH2|XRN1_HUMAN								Q3UHD9|AGAP2_MOUSE, Q8BXK8|AGAP1_MOUSE, Q8VHH5|AGAP3_MOUSE	Q96P64|AGAP4_HUMAN
						Q23312|RS7_CAEEL	P62081|RS7_HUMAN																										Q5ZIQ3|HNRPK_CHICK	Q15365|PCBP1_HUMAN								Q3UIL6|PKHA7_MOUSE, Q7TQG1|PKHA6_MOUSE, Q8VC98|PKHA4_MOUSE	Q6IQ23|PKHA7_HUMAN
						Q23646|EIF1A_CAEEL	Q8N9N8|EIF1A_HUMAN																										Q5ZJ00|EM55_CHICK	Q9NZW5|PALS2_HUMAN								Q3UJU9|RMD3_MOUSE, Q8BSE0|RMD2_MOUSE, Q9DCV4|RMD1_MOUSE	Q96DB5|RMD1_HUMAN
						Q93408|YRGK_CAEEL	O14737|PDCD5_HUMAN																										Q5ZJ43|EXOC8_CHICK	Q8IYI6|EXOC8_HUMAN								A2A6M5|CACO2_MOUSE, Q3UKC1|TAXB1_MOUSE, Q8CGU1|CACO1_MOUSE	Q86VP1|TAXB1_HUMAN
						Q93573|TCTP_CAEEL	P13693|TCTP_HUMAN																										Q5ZJ54|TCPZ_CHICK	P40227|TCPZ_HUMAN								Q3UTJ2|SRBS2_MOUSE, Q62417|SRBS1_MOUSE, Q9R1Z8|VINEX_MOUSE	O60504|VINEX_HUMAN
						Q9N598|USE1_CAEEL	Q9NZ43|USE1_HUMAN																										Q5ZJD7|YIPF4_CHICK	Q96EC8|YIPF6_HUMAN								Q3V0K9|PLSI_MOUSE, Q61233|PLSL_MOUSE, Q99K51|PLST_MOUSE	P13796|PLSL_HUMAN
						Q9TYP2|CCNC_CAEEL	P24863|CCNC_HUMAN																										Q5ZJX0|LAAT1_CHICK	A1A4F0|S66AL_HUMAN								Q3V1H3|HPHL1_MOUSE, Q61147|CERU_MOUSE, Q9Z0Z4|HEPH_MOUSE	P00450|CERU_HUMAN
						Q9TZH6|PHS_CAEEL	Q9H0N5|PHS2_HUMAN																										Q5ZJZ5|BDH_CHICK	O75452|RDH16_HUMAN								P61622|ITA11_MOUSE, Q3V3R4|ITA1_MOUSE, Q62469|ITA2_MOUSE	P17301|ITA2_HUMAN
						Q9XXA7|NEUFC_CAEEL	Q8WUJ1|NEUFC_HUMAN																										Q5ZKA4|EIF3J_CHICK	O75822|EIF3J_HUMAN								Q3V3Z3|AGRG5_MOUSE, Q8K209|AGRG1_MOUSE, Q8R0T6|AGRG3_MOUSE	Q9Y653|AGRG1_HUMAN
						Q09214|YP65_CAEEL	Q8TB22|SPT20_HUMAN																										Q5ZKA5|MTDC_CHICK	Q6UB35|C1TM_HUMAN								Q49B93|SC5AC_MOUSE, Q5U4D8|SC5A6_MOUSE, Q8BYF6|SC5A8_MOUSE	Q8N695|SC5A8_HUMAN
																																	Q5ZKD4|NPL_CHICK	Q9BXD5|NPL_HUMAN								Q501P1|FBLN7_MOUSE, Q8BPB5|FBLN3_MOUSE, Q9WVJ9|FBLN4_MOUSE	Q12805|FBLN3_HUMAN
																																	Q5ZKI6|GXLT1_CHICK	Q4G148|GXLT1_HUMAN								Q5DU00|DCDC2_MOUSE, Q8CGM2|RP1L1_MOUSE, Q9D1B8|DCD2C_MOUSE	Q9UHG0|DCDC2_HUMAN
																																	Q5ZKY2|ATG7_CHICK	O95352|ATG7_HUMAN								Q5QNS5|HAVR1_MOUSE, Q6U7R4|TIMD4_MOUSE, Q8R183|TIMD2_MOUSE	Q96D42|HAVR1_HUMAN
																																	Q5ZL00|EMC1_CHICK	Q8N766|EMC1_HUMAN								Q61166|MARE1_MOUSE, Q6PER3|MARE3_MOUSE, Q8R001|MARE2_MOUSE	Q15555|MARE2_HUMAN
																																	Q5ZLE9|N4BP1_CHICK	O15037|KHNYN_HUMAN								Q61398|PCOC1_MOUSE, Q8K480|MFRP_MOUSE, Q8R4W6|PCOC2_MOUSE	Q15113|PCOC1_HUMAN
																																	Q5ZLK7|HYOU1_CHICK	Q9Y4L1|HYOU1_HUMAN								Q61554|FBN1_MOUSE, Q61555|FBN2_MOUSE	P35555|FBN1_HUMAN, Q75N90|FBN3_HUMAN
																																	Q5ZLY5|PKHF2_CHICK	Q96T51|RUFY1_HUMAN								Q61581|IBP7_MOUSE, Q80W15|IBPL1_MOUSE, Q8BJ66|KAZD1_MOUSE	Q16270|IBP7_HUMAN
																																	Q5ZM88|ASXL2_CHICK	Q9C0F0|ASXL3_HUMAN								Q61805|LBP_MOUSE, Q67E05|BPI_MOUSE	P17213|BPI_HUMAN, P18428|LBP_HUMAN
																																	Q5ZMK7|UFM1_CHICK	P61960|UFM1_HUMAN								Q61831|MK10_MOUSE, Q91Y86|MK08_MOUSE, Q9WTU6|MK09_MOUSE	P45983|MK08_HUMAN
																																	Q5ZMW6|MDM1_CHICK	Q8TC05|MDM1_HUMAN								G5E8V9|ARFP1_MOUSE, Q62083|PICK1_MOUSE, Q8K221|ARFP2_MOUSE	P53365|ARFP2_HUMAN
																																	Q8AXP2|CCD80_CHICK	Q76M96|CCD80_HUMAN								Q640N1|AEBP1_MOUSE, Q9D2L5|CPXM2_MOUSE, Q9Z100|CPXM1_MOUSE	Q96SM3|CPXM1_HUMAN
																																	Q8QFQ8|IL18_CHICK	Q14116|IL18_HUMAN								Q4VAH7|HECA2_MOUSE, Q640R3|HECAM_MOUSE, Q9D806|VSTM5_MOUSE	A8MVW5|HECA2_HUMAN
																																	Q8QGQ8|PER2_CHICK	O15055|PER2_HUMAN								Q64237|DOPO_MOUSE, Q7TT41|MOXD2_MOUSE, Q9CXI3|MOXD1_MOUSE	P09172|DOPO_HUMAN
																																	Q90678|PAFA_CHICK	Q13093|PAFA_HUMAN								Q6A065|CE170_MOUSE, Q80U49|C170B_MOUSE, Q8BIZ6|SNIP1_MOUSE	Q5SW79|CE170_HUMAN
																																	Q90679|THYN1_CHICK	Q9P016|THYN1_HUMAN								Q6DFX2|ANTR2_MOUSE, Q8BVM2|ANTRL_MOUSE, Q9CZ52|ANTR1_MOUSE	Q9H6X2|ANTR1_HUMAN
																																	Q90WD0|ARP3_CHICK	P61158|ARP3_HUMAN								Q6DIB5|MEG10_MOUSE, Q80T91|MEG11_MOUSE, Q8VIK5|PEAR1_MOUSE	Q5VY43|PEAR1_HUMAN
																																	Q90YC9|NBL1_CHICK	P41271|NBL1_HUMAN								Q7TMR0|PCP_MOUSE, Q9ET22|DPP2_MOUSE, Q9QXE5|TSSP_MOUSE	P42785|PCP_HUMAN
																																	Q90YJ9|CLAT_CHICK	Q9UKG9|OCTC_HUMAN								Q7TN29|SMAP2_MOUSE, Q8R2V5|ADAP2_MOUSE, Q91VZ6|SMAP1_MOUSE	Q8IYB5|SMAP1_HUMAN
																																	Q91955|MTPN_CHICK	P58546|MTPN_HUMAN								Q0P5Y3|TPPP2_MOUSE, Q7TQD2|TPPP_MOUSE, Q9CRB6|TPPP3_MOUSE	P59282|TPPP2_HUMAN
																																	Q98910|CD3E_CHICK	P07766|CD3E_HUMAN								Q80W68|KIRR1_MOUSE, Q8BR86|KIRR3_MOUSE, Q9QZS7|NPHN_MOUSE	Q8IZU9|KIRR3_HUMAN
																																	Q9PTG6|DCTN2_CHICK	Q13561|DCTN2_HUMAN								Q80X90|FLNB_MOUSE, Q8BTM8|FLNA_MOUSE, Q8VHX6|FLNC_MOUSE	P21333|FLNA_HUMAN
																																	Q9PU45|RADI_CHICK	P26038|MOES_HUMAN								Q80ZD8|AMGO1_MOUSE, Q80ZD9|AMGO2_MOUSE, Q8C2S7|AMGO3_MOUSE	Q86SJ2|AMGO2_HUMAN
																																	D0EYG3|SELW_CHICK	P63302|SELW_HUMAN								Q810U3|NFASC_MOUSE, Q810U4|NRCAM_MOUSE	O94856|NFASC_HUMAN, Q92823|NRCAM_HUMAN
																																	O13268|PSA7_CHICK	P25787|PSA2_HUMAN								Q8BHN0|PPM1L_MOUSE, Q8BVT6|PP2D1_MOUSE, Q8CF89|TAB1_MOUSE	Q5SGD2|PPM1L_HUMAN
																																	O73777|IF4G2_CHICK	Q04637|IF4G1_HUMAN								Q8BJF9|CHM2B_MOUSE, Q9CQ10|CHMP3_MOUSE, Q9DB34|CHM2A_MOUSE	Q9Y3E7|CHMP3_HUMAN
																																	P32429|RL7A_CHICK	P62424|RL7A_HUMAN								Q78HU7|GLPC_MOUSE, Q8BLQ9|CADM2_MOUSE, Q9D7L8|TMIG1_MOUSE	Q8N3J6|CADM2_HUMAN
																																	P80896|RPN1_CHICK	P04843|RPN1_HUMAN								Q8CI32|BAG5_MOUSE, Q8CI61|BAG4_MOUSE, Q9JLV1|BAG3_MOUSE	O95817|BAG3_HUMAN
																																	P81021|VIGLN_CHICK	Q00341|VIGLN_HUMAN								Q3U3V8|XRRA1_MOUSE, Q8C5W3|TBCEL_MOUSE, Q8CIV8|TBCE_MOUSE	Q15813|TBCE_HUMAN
																																	P81628|ERP29_CHICK	P30040|ERP29_HUMAN								Q8VD65|PI3R4_MOUSE, Q99MW1|STK31_MOUSE, Q9Z2A0|PDPK1_MOUSE	O15530|PDPK1_HUMAN
																																	Q5F3L3|F234B_CHICK	A2RU67|F234B_HUMAN								Q91W90|TXND5_MOUSE, Q921X9|PDIA5_MOUSE, Q922R8|PDIA6_MOUSE	Q8NBS9|TXND5_HUMAN
																																	Q5ZHQ2|LEGL_CHICK	Q3ZCW2|LEGL_HUMAN								A6H611|MIPEP_MOUSE, Q8C1A5|THOP1_MOUSE, Q91YP2|NEUL_MOUSE	P52888|THOP1_HUMAN
																																	Q5ZI42|MCTS1_CHICK	Q9ULC4|MCTS1_HUMAN								Q149L6|DJB14_MOUSE, Q91ZF0|DJC24_MOUSE, Q921R4|DJC14_MOUSE	Q8TBM8|DJB14_HUMAN
																																	Q5ZI57|TPPC3_CHICK	O43617|TPPC3_HUMAN								Q99P58|RB27B_MOUSE, Q9DAI2|IFT22_MOUSE, Q9ERI2|RB27A_MOUSE	O00194|RB27B_HUMAN
																																	Q5ZID0|NMRL1_CHICK	Q9HBL8|NMRL1_HUMAN								Q61599|GDIR2_MOUSE, Q62160|GDIR3_MOUSE, Q99PT1|GDIR1_MOUSE	P52566|GDIR2_HUMAN
																																	Q5ZIF1|APMAP_CHICK	Q9HDC9|APMAP_HUMAN								Q7TSQ1|CL18A_MOUSE, Q9CWG1|GLIP1_MOUSE, Q9DAG6|GPRL1_MOUSE	P48060|GLIP1_HUMAN
																																	Q5ZIL4|STRBP_CHICK	O95793|STAU1_HUMAN								Q8VE38|OXND1_MOUSE, Q9DB73|NB5R1_MOUSE, Q9DCN2|NB5R3_MOUSE	P00387|NB5R3_HUMAN
																																	Q5ZJD9|OBRG_CHICK	O15243|OBRG_HUMAN								Q8CI94|PYGB_MOUSE, Q9ET01|PYGL_MOUSE, Q9WUB3|PYGM_MOUSE	P06737|PYGL_HUMAN
																																	Q5ZJZ4|S35G2_CHICK	Q8TBE7|S35G2_HUMAN								Q9CWP6|MSPD2_MOUSE, Q9QY76|VAPB_MOUSE, Q9WV55|VAPA_MOUSE	O95292|VAPB_HUMAN
																																	Q5ZKQ5|GOLM2_CHICK	Q8NBJ4|GOLM1_HUMAN								Q8R5M0|GIPC3_MOUSE, Q9Z0G0|GIPC1_MOUSE, Q9Z2H7|GIPC2_MOUSE	Q8TF65|GIPC2_HUMAN
																																	Q5ZKU1|DCNL1_CHICK	Q96GG9|DCNL1_HUMAN								Q9Z138|ROR2_MOUSE, Q9Z139|ROR1_MOUSE	Q01973|ROR1_HUMAN, Q01974|ROR2_HUMAN
																																	Q5ZLJ4|TMM70_CHICK	Q9BUB7|TMM70_HUMAN								E9Q7T7|CHADL_MOUSE, P56400|GP1BB_MOUSE, Q3UY51|LRC55_MOUSE	P13224|GP1BB_HUMAN
																																	Q5ZLT3|N4BP3_CHICK	O15049|N4BP3_HUMAN								O09108|LSHB_MOUSE	P01229|LSHB_HUMAN, P0DN86|CGB3_HUMAN, Q6NT52|CGB2_HUMAN
																																	Q5ZLX4|ARHG3_CHICK	Q7Z628|ARHG8_HUMAN								Q06770|CBG_MOUSE	P01011|AACT_HUMAN, P08185|CBG_HUMAN, P29622|KAIN_HUMAN
																																	Q5ZLX5|ZRAB2_CHICK	Q01844|EWS_HUMAN								Q2YFS1|PILB2_MOUSE, Q2YFS2|PILRB_MOUSE, Q2YFS3|PILRA_MOUSE	Q9UKJ1|PILRA_HUMAN
																																	Q5ZM60|CCPG1_CHICK	Q9ULG6|CCPG1_HUMAN								A2ASA8|IPIL1_MOUSE, Q3TNL8|IPRI_MOUSE, Q3UV16|IPIL2_MOUSE	Q6GPH6|IPIL1_HUMAN
																																	Q5ZMC6|GSKIP_CHICK	Q9P0R6|GSKIP_HUMAN								Q4FZH1|EREP1_MOUSE, Q5HZJ5|EREP3_MOUSE, Q6A044|EREP2_MOUSE	Q15884|EREP1_HUMAN
																																	Q6K1L7|EIF1A_CHICK	Q8N9N8|EIF1A_HUMAN								Q504M8|RAB26_MOUSE, Q5RI75|RASEF_MOUSE, Q9JKM7|RAB37_MOUSE	Q9ULW5|RAB26_HUMAN
																																	Q710A0|SPP24_CHICK	Q13103|SPP24_HUMAN								Q61199|NXPH2_MOUSE, Q61200|NXPH1_MOUSE, Q91VX5|NXPH3_MOUSE	P58417|NXPH1_HUMAN
																																	Q802A9|FGFP2_CHICK	Q9BYJ0|FGFP2_HUMAN								Q6P542|ABCF1_MOUSE, Q8K268|ABCF3_MOUSE, Q99LE6|ABCF2_MOUSE	Q8NE71|ABCF1_HUMAN
																																	Q8AWB6|S35B1_CHICK	Q9H1N7|S35B3_HUMAN								Q6RHW0|K1C9_MOUSE	P08727|K1C19_HUMAN, P13645|K1C10_HUMAN, P35527|K1C9_HUMAN
																																	Q8JG33|WFDC1_CHICK	Q9HC57|WFDC1_HUMAN								Q99K28|ARFG2_MOUSE, Q9D8S3|ARFG3_MOUSE, Q9EPJ9|ARFG1_MOUSE	Q8N6H7|ARFG2_HUMAN
																																	Q8JGM8|BID_CHICK	P55957|BID_HUMAN								Q61211|EIF2D_MOUSE, Q9CQ21|MCTS2_MOUSE, Q9DB27|MCTS1_MOUSE	Q9ULC4|MCTS1_HUMAN
																																	Q98T89|TWSG1_CHICK	Q9GZX9|TWSG1_HUMAN								A2A8Z1|OSBL9_MOUSE, Q8CI95|OSB11_MOUSE, S4R1M9|OSB10_MOUSE	Q9BXB4|OSB11_HUMAN
																																	Q9I8P6|OTOR_CHICK	Q16674|MIA_HUMAN								D3Z7H8|CILP2_MOUSE, Q66K08|CILP1_MOUSE	O75339|CILP1_HUMAN, Q8IUL8|CILP2_HUMAN
																																	Q9PRP6|MOTI_CHICK	P12872|MOTI_HUMAN								P63254|CRIP1_MOUSE, Q6Q6R3|CRIP3_MOUSE, Q9DCT8|CRIP2_MOUSE	P52943|CRIP2_HUMAN
																																	Q71SY6|OAF_CHICK	Q86UD1|OAF_HUMAN								P97805|FAM3D_MOUSE, Q91VU0|FAM3C_MOUSE, Q9D8T0|FAM3A_MOUSE	Q96BQ1|FAM3D_HUMAN
																																										Q8BGX3|LRTM2_MOUSE, Q8BXQ3|LRTM1_MOUSE, Q91W20|LRC26_MOUSE	Q8N967|LRTM2_HUMAN
																																										D3YVE8|S35G2_MOUSE, Q5F297|S35G3_MOUSE, Q8BY79|S35G1_MOUSE	Q8TBE7|S35G2_HUMAN
																																										O54891|LEG6_MOUSE, Q8K419|LEG4_MOUSE, Q91VD1|LEG12_MOUSE	P56470|LEG4_HUMAN
																																										Q80UN1|KCTD9_MOUSE, Q8CEZ0|KCTD2_MOUSE, Q8VC57|KCTD5_MOUSE	Q9NXV2|KCTD5_HUMAN
																																										Q3V038|TTC9A_MOUSE, Q810A3|TTC9C_MOUSE, Q9D6E4|TTC9B_MOUSE	Q8N6N2|TTC9B_HUMAN
																																										A2AAJ9|OBSCN_MOUSE, D3YYU8|OBSL1_MOUSE	Q5VST9|OBSCN_HUMAN
																																										A2AJA7|AEGP_MOUSE, A2AJX4|MALR1_MOUSE	Q6UXC1|AEGP_HUMAN
																																										A0A571BF63|ANKF1_MOUSE, A2ASS6|TITIN_MOUSE	Q8WZ42|TITIN_HUMAN
																																										B2RWS6|EP300_MOUSE, P45481|CBP_MOUSE	Q92793|CBP_HUMAN
																																										D3Z4I3|RBM24_MOUSE, Q62176|RBM38_MOUSE	Q9BX46|RBM24_HUMAN
																																										A2AED3|FNDC7_MOUSE, E9Q0N2|PTPRH_MOUSE	Q9HD43|PTPRH_HUMAN
																																										E9Q8Q6|CC141_MOUSE, O35136|NCAM2_MOUSE	O15394|NCAM2_HUMAN
																																										F6VAN0|ATF6A_MOUSE, O35451|ATF6B_MOUSE	P18850|ATF6A_HUMAN
																																										G3XA59|LRC32_MOUSE, Q8BMT4|LRC33_MOUSE	Q14392|LRC32_HUMAN
																																										O08543|EFNA5_MOUSE, P52793|EFNA1_MOUSE	P52803|EFNA5_HUMAN
																																										O08586|PTEN_MOUSE	P60484|PTEN_HUMAN, Q6XPS3|TPTE2_HUMAN
																																										O08663|MAP2_MOUSE, P50580|PA2G4_MOUSE	P50579|MAP2_HUMAN
																																										O08712|TR11B_MOUSE	O00300|TR11B_HUMAN, O95407|TNF6B_HUMAN
																																										O08756|HCD2_MOUSE	Q99714|HCD2_HUMAN, Q9BPX1|DHB14_HUMAN
																																										O08915|AIP_MOUSE, Q924K1|AIPL1_MOUSE	O00170|AIP_HUMAN
																																										O09044|SNP23_MOUSE, P60879|SNP25_MOUSE	P60880|SNP25_HUMAN
																																										O35375|NRP2_MOUSE, P97333|NRP1_MOUSE	O14786|NRP1_HUMAN
																																										O35417|PDYN_MOUSE, P22005|PENK_MOUSE	P01210|PENK_HUMAN
																																										O35625|AXIN1_MOUSE, O88566|AXIN2_MOUSE	Q9Y2T1|AXIN2_HUMAN
																																										O35685|NUDC_MOUSE, Q9CQ48|NUDC2_MOUSE	Q9Y266|NUDC_HUMAN
																																										O54804|CHKA_MOUSE, O55229|CHKB_MOUSE	Q9Y259|CHKB_HUMAN
																																										B1AUC7|RHG36_MOUSE, O54834|RHG06_MOUSE	Q6ZRI8|RHG36_HUMAN
																																										O54851|CXD2_MOUSE, Q8BQU6|CXG2_MOUSE	Q9UKL4|CXD2_HUMAN
																																										O54901|OX2G_MOUSE, Q8K4F0|CD226_MOUSE	P41217|OX2G_HUMAN
																																										O55003|BNIP3_MOUSE, Q9Z2F7|BNI3L_MOUSE	Q12983|BNIP3_HUMAN
																																										O55013|TPPC3_MOUSE, Q4KL14|TPC3L_MOUSE	O43617|TPPC3_HUMAN
																																										O55022|PGRC1_MOUSE, Q80UU9|PGRC2_MOUSE	O00264|PGRC1_HUMAN
																																										O55042|SYUA_MOUSE, Q91ZZ3|SYUB_MOUSE	P37840|SYUA_HUMAN
																																										O55183|STC1_MOUSE, O88452|STC2_MOUSE	P52823|STC1_HUMAN
																																										O55186|CD59A_MOUSE, P58019|CD59B_MOUSE	P13987|CD59_HUMAN
																																										O70167|P3C2G_MOUSE, Q61194|P3C2A_MOUSE	O00750|P3C2B_HUMAN
																																										O70200|AIF1_MOUSE, Q9EQX4|AIF1L_MOUSE	Q9BQI0|AIF1L_HUMAN
																																										O70228|ATP9A_MOUSE, P98195|ATP9B_MOUSE	O75110|ATP9A_HUMAN
																																										O70250|PGAM2_MOUSE, Q9DBJ1|PGAM1_MOUSE	P18669|PGAM1_HUMAN
																																										O70326|GREM1_MOUSE, O88273|GREM2_MOUSE	Q9H772|GREM2_HUMAN
																																										O70370|CATS_MOUSE, P55097|CATK_MOUSE	P25774|CATS_HUMAN
																																										O70458|OSMR_MOUSE, P42703|LIFR_MOUSE	P42702|LIFR_HUMAN
																																										O88196|TTC3_MOUSE, Q8BFU3|RN214_MOUSE	P53804|TTC3_HUMAN
																																										O88310|ITL1A_MOUSE, Q80ZA0|ITL1B_MOUSE	Q8WWA0|ITLN1_HUMAN
																																										O88312|AGR2_MOUSE, Q8R3W7|AGR3_MOUSE	O95994|AGR2_HUMAN
																																										O88342|WDR1_MOUSE, Q3TLR7|DTL_MOUSE	O75083|WDR1_HUMAN
																																										O88384|VTI1B_MOUSE, O89116|VTI1A_MOUSE	Q9UEU0|VTI1B_HUMAN
																																										O88428|PAPS2_MOUSE, Q60967|PAPS1_MOUSE	O43252|PAPS1_HUMAN
																																										O88516|DLL3_MOUSE, Q9JI71|DLL4_MOUSE	Q9NR61|DLL4_HUMAN
																																										O35448|PPT2_MOUSE, O88531|PPT1_MOUSE	P50897|PPT1_HUMAN
																																										O88533|DDC_MOUSE, P23738|DCHS_MOUSE	P20711|DDC_HUMAN
																																										O88574|SAP30_MOUSE, Q5SQF8|SP30L_MOUSE	O75446|SAP30_HUMAN
																																										O88792|JAM1_MOUSE, Q9D8B7|JAM3_MOUSE	Q9BX67|JAM3_HUMAN
																																										O88844|IDHC_MOUSE, P54071|IDHP_MOUSE	P48735|IDHP_HUMAN
																																										O89017|LGMN_MOUSE, Q9CXY9|GPI8_MOUSE	Q99538|LGMN_HUMAN
																																										P00015|CYC2_MOUSE, P62897|CYC_MOUSE	P99999|CYC_HUMAN
																																										P00520|ABL1_MOUSE, Q4JIM5|ABL2_MOUSE	P42684|ABL2_HUMAN
																																										P00687|AMY1_MOUSE, P00688|AM2A5_MOUSE	P0DUB6|AMY1A_HUMAN
																																										P00796|RENI2_MOUSE, P06281|RENI1_MOUSE	P00797|RENI_HUMAN
																																										P01029|CO4B_MOUSE	P0C0L4|CO4A_HUMAN, P0C0L5|CO4B_HUMAN
																																										P01139|NGF_MOUSE, P20181|NTF3_MOUSE	P20783|NTF3_HUMAN
																																										P01878|IGHA_MOUSE	P01876|IGHA1_HUMAN, P01877|IGHA2_HUMAN
																																										P02088|HBB1_MOUSE	P02042|HBD_HUMAN, P68871|HBB_HUMAN
																																										P02301|H3C_MOUSE, P84244|H33_MOUSE	P84243|H33_HUMAN
																																										P02468|LAMC1_MOUSE, Q9R0B6|LAMC3_MOUSE	P11047|LAMC1_HUMAN
																																										P02798|MT2_MOUSE, P02802|MT1_MOUSE	P04733|MT1F_HUMAN
																																										P03958|ADA_MOUSE, Q80SY6|ADAL_MOUSE	P00813|ADA_HUMAN
																																										P04441|HG2A_MOUSE, Q62288|TICN1_MOUSE	Q08629|TICN1_HUMAN
																																										P05208|CEL2A_MOUSE, Q91X79|CELA1_MOUSE	P08217|CEL2A_HUMAN
																																										P05784|K1C18_MOUSE, Q6NVD9|BFSP2_MOUSE	P05783|K1C18_HUMAN
																																										P07091|S10A4_MOUSE, P62818|S10A3_MOUSE	P26447|S10A4_HUMAN
																																										P08032|SPTA1_MOUSE, P16546|SPTN1_MOUSE	Q13813|SPTN1_HUMAN
																																										P08228|SODC_MOUSE, Q9WU84|CCS_MOUSE	P00441|SODC_HUMAN
																																										P09041|PGK2_MOUSE, P09411|PGK1_MOUSE	P00558|PGK1_HUMAN
																																										P09541|MYL4_MOUSE, P09542|MYL3_MOUSE	P08590|MYL3_HUMAN
																																										P0C0S6|H2AZ_MOUSE, Q3THW5|H2AV_MOUSE	P0C0S5|H2AZ_HUMAN
																																										P0C1Q2|PDE11_MOUSE, Q8CA95|PDE10_MOUSE	Q9HCR9|PDE11_HUMAN
																																										P10605|CATB_MOUSE, Q99JR5|TINAL_MOUSE	P07858|CATB_HUMAN
																																										O35205|GRAK_MOUSE, P11032|GRAA_MOUSE	P12544|GRAA_HUMAN
																																										P11214|TPA_MOUSE, Q7TMJ8|P3IP1_MOUSE	P00750|TPA_HUMAN
																																										P11403|FGF4_MOUSE, P21658|FGF6_MOUSE	P10767|FGF6_HUMAN
																																										P11438|LAMP1_MOUSE, Q9D387|LAMP5_MOUSE	P11279|LAMP1_HUMAN
																																										P11609|CD1D1_MOUSE, P11610|CD1D2_MOUSE	P29017|CD1C_HUMAN
																																										P11672|NGAL_MOUSE, Q6JVL5|LCN12_MOUSE	P80188|NGAL_HUMAN
																																										P12246|SAMP_MOUSE, Q8R1M8|MPTX_MOUSE	P02743|SAMP_HUMAN
																																										P12804|FGL2_MOUSE, Q71KU9|FGL1_MOUSE	Q08830|FGL1_HUMAN
																																										P13504|IL1R1_MOUSE, Q9ERS7|ILRL2_MOUSE	P14778|IL1R1_HUMAN
																																										P14097|CCL4_MOUSE	P13236|CCL4_HUMAN, Q8NHW4|CC4L_HUMAN
																																										P14211|CALR_MOUSE, Q9D9Q6|CALR3_MOUSE	P27797|CALR_HUMAN
																																										P14602|HSPB1_MOUSE, Q9JK92|HSPB8_MOUSE	P04792|HSPB1_HUMAN
																																										P16045|LEG1_MOUSE, Q9CQW5|LEG2_MOUSE	P09382|LEG1_HUMAN
																																										P16056|MET_MOUSE, Q62190|RON_MOUSE	P08581|MET_HUMAN
																																										P16110|LEG3_MOUSE, Q9D1U0|GRIFN_MOUSE	P17931|LEG3_HUMAN
																																										P16301|LCAT_MOUSE, Q8VEB4|PAG15_MOUSE	P04180|LCAT_HUMAN
																																										P17047|LAMP2_MOUSE, Q7TST5|LAMP3_MOUSE	P13473|LAMP2_HUMAN
																																										P17125|TGFB3_MOUSE, P27090|TGFB2_MOUSE	P10600|TGFB3_HUMAN
																																										P18181|CD48_MOUSE	P09326|CD48_HUMAN, P19256|LFA3_HUMAN
																																										P19096|FAS_MOUSE, Q9D404|OXSM_MOUSE	P49327|FAS_HUMAN
																																										P19137|LAMA1_MOUSE, Q60675|LAMA2_MOUSE	P25391|LAMA1_HUMAN
																																										P19157|GSTP1_MOUSE, P46425|GSTP2_MOUSE	P09211|GSTP1_HUMAN
																																										P20060|HEXB_MOUSE, P29416|HEXA_MOUSE	P07686|HEXB_HUMAN
																																										P20918|PLMN_MOUSE	P00747|PLMN_HUMAN, P08519|APOA_HUMAN
																																										P25785|TIMP2_MOUSE, P39876|TIMP3_MOUSE	P16035|TIMP2_HUMAN
																																										P26618|PGFRA_MOUSE, Q6PE55|PGFRL_MOUSE	P16234|PGFRA_HUMAN
																																										P26928|HGFL_MOUSE	P26927|HGFL_HUMAN, Q2TV78|MST1L_HUMAN
																																										P27808|MGAT1_MOUSE, Q91X88|PMGT1_MOUSE	P26572|MGAT1_HUMAN
																																										P28650|PURA1_MOUSE, P46664|PURA2_MOUSE	P30520|PURA2_HUMAN
																																										P13634|CAH1_MOUSE, P28651|CAH8_MOUSE	P00915|CAH1_HUMAN
																																										P28776|I23O1_MOUSE, Q8R0V5|I23O2_MOUSE	P14902|I23O1_HUMAN
																																										P29391|FRIL1_MOUSE, P49945|FRIL2_MOUSE	P02792|FRIL_HUMAN
																																										P31725|S10A9_MOUSE, Q2VIS4|FILA2_MOUSE	P06702|S10A9_HUMAN
																																										P31786|ACBP_MOUSE, Q5XG73|ACBD5_MOUSE	P07108|ACBP_HUMAN
																																										P33434|MMP2_MOUSE, Q0Q236|BSPH2_MOUSE	P08253|MMP2_HUMAN
																																										P33896|INAR1_MOUSE	P17181|INAR1_HUMAN, P38484|INGR2_HUMAN
																																										P40124|CAP1_MOUSE, Q9CYT6|CAP2_MOUSE	Q01518|CAP1_HUMAN
																																										P40223|CSF3R_MOUSE, Q00560|IL6RB_MOUSE	P40189|IL6RB_HUMAN
																																										P42082|CD86_MOUSE, Q00609|CD80_MOUSE	P42081|CD86_HUMAN
																																										P48758|CBR1_MOUSE, Q8K354|CBR3_MOUSE	P16152|CBR1_HUMAN
																																										P49766|VEGFB_MOUSE, Q00731|VEGFA_MOUSE	P15692|VEGFA_HUMAN
																																										P49817|CAV1_MOUSE, P51637|CAV3_MOUSE	Q03135|CAV1_HUMAN
																																										P49935|CATH_MOUSE, P97821|CATC_MOUSE	P09668|CATH_HUMAN
																																										P50228|CXCL5_MOUSE	P42830|CXCL5_HUMAN, P80162|CXCL6_HUMAN
																																										P50516|VATA_MOUSE, P56480|ATPB_MOUSE	P06576|ATPB_HUMAN
																																										P51885|LUM_MOUSE, Q8CBR6|TSK_MOUSE	P51884|LUM_HUMAN
																																										P52332|JAK1_MOUSE, Q9R117|TYK2_MOUSE	P29597|TYK2_HUMAN
																																										P52480|KPYM_MOUSE, P53657|KPYR_MOUSE	P14618|KPYM_HUMAN
																																										P54130|FGF9_MOUSE, Q9ESL8|FGF16_MOUSE	P31371|FGF9_HUMAN
																																										P54726|RD23A_MOUSE, P54728|RD23B_MOUSE	P54727|RD23B_HUMAN
																																										P54830|PTN5_MOUSE, Q62132|PTPRR_MOUSE	Q15256|PTPRR_HUMAN
																																										P55144|TYRO3_MOUSE, Q00993|UFO_MOUSE	Q06418|TYRO3_HUMAN
																																										P57080|UBP25_MOUSE, Q5I043|UBP28_MOUSE	Q9UHP3|UBP25_HUMAN
																																										P61202|CSN2_MOUSE, Q8BG32|PSD11_MOUSE	P61201|CSN2_HUMAN
																																										P61458|PHS_MOUSE, Q9CZL5|PHS2_MOUSE	Q9H0N5|PHS2_HUMAN
																																										P63040|CPLX1_MOUSE, P84086|CPLX2_MOUSE	Q6PUV4|CPLX2_HUMAN
																																										P63101|1433Z_MOUSE, Q9CQV8|1433B_MOUSE	P63104|1433Z_HUMAN
																																										P63242|IF5A1_MOUSE, Q8BGY2|IF5A2_MOUSE	P63241|IF5A1_HUMAN
																																										P70186|EPYC_MOUSE, Q62000|MIME_MOUSE	P20774|MIME_HUMAN
																																										P70271|PDLI4_MOUSE, Q4KL35|MAGIX_MOUSE	P50479|PDLI4_HUMAN
																																										P70429|EVL_MOUSE, P70460|VASP_MOUSE	P50552|VASP_HUMAN
																																										P84104|SRSF3_MOUSE, Q8BL97|SRSF7_MOUSE	Q16629|SRSF7_HUMAN
																																										P97348|RHOD_MOUSE, Q8BYP3|RHOF_MOUSE	O00212|RHOD_HUMAN
																																										P97401|SFRP3_MOUSE, Q9Z1N6|SFRP4_MOUSE	Q92765|SFRP3_HUMAN
																																										P97477|AURKA_MOUSE, Q5RJI4|PKDCC_MOUSE	O14965|AURKA_HUMAN
																																										P97789|XRN1_MOUSE, Q9DBR1|XRN2_MOUSE	Q8IZH2|XRN1_HUMAN
																																										P97792|CXAR_MOUSE, Q6P3A4|VSIG8_MOUSE	P78310|CXAR_HUMAN
																																										P97814|PPIP1_MOUSE, Q99M15|PPIP2_MOUSE	Q9H939|PPIP2_HUMAN
																																										P97819|PLPL9_MOUSE, Q8K1N1|PLPL8_MOUSE	Q9NP80|PLPL8_HUMAN
																																										Q00690|LYAM2_MOUSE	P16581|LYAM2_HUMAN, P20851|C4BPB_HUMAN
																																										Q02956|KPCZ_MOUSE, Q62074|KPCI_MOUSE	Q05513|KPCZ_HUMAN
																																										Q06890|CLUS_MOUSE, Q3ZRW6|CLUL1_MOUSE	P10909|CLUS_HUMAN
																																										Q08501|PRLR_MOUSE, Q9JM58|CRLF1_MOUSE	P16471|PRLR_HUMAN
																																										Q0GNC1|INF2_MOUSE, Q3ULZ2|FHDC1_MOUSE	Q27J81|INF2_HUMAN
																																										Q18PI6|SLAF5_MOUSE, Q9D780|SLAF9_MOUSE	Q9UIB8|SLAF5_HUMAN
																																										Q3TCN2|PLBL2_MOUSE, Q8VCI0|PLBL1_MOUSE	Q6P4A8|PLBL1_HUMAN
																																										Q3TMP8|TM38A_MOUSE, Q9DAV9|TM38B_MOUSE	Q9H6F2|TM38A_HUMAN
																																										Q3TMX7|QSOX2_MOUSE, Q8BND5|QSOX1_MOUSE	O00391|QSOX1_HUMAN
																																										Q3U0P5|ENTP6_MOUSE, Q9WUZ9|ENTP5_MOUSE	O75354|ENTP6_HUMAN
																																										Q3U435|MMP25_MOUSE, Q9R0S3|MMP17_MOUSE	Q9ULZ9|MMP17_HUMAN
																																										Q3UH53|SDK1_MOUSE, Q6V4S5|SDK2_MOUSE	Q58EX2|SDK2_HUMAN
																																										Q3ULB5|PAK6_MOUSE, Q8C015|PAK5_MOUSE	Q9P286|PAK5_HUMAN
																																										Q3UND0|SKAP2_MOUSE, Q3UUV5|SKAP1_MOUSE	Q86WV1|SKAP1_HUMAN
																																										Q3UP87|ELNE_MOUSE, Q61096|PRTN3_MOUSE	P24158|PRTN3_HUMAN
																																										A2AFS3|ELAP1_MOUSE, Q3UZV7|ELAP2_MOUSE	Q6UXG2|ELAP1_HUMAN
																																										Q3V1H1|CKAP2_MOUSE, Q7TS74|CKP2L_MOUSE	Q8WWK9|CKAP2_HUMAN
																																										Q3V3R1|C1TM_MOUSE, Q922D8|C1TC_MOUSE	Q6UB35|C1TM_HUMAN
																																										Q4VA61|DSCL1_MOUSE, Q9ERC8|DSCAM_MOUSE	O60469|DSCAM_HUMAN
																																										Q5FWI3|CEIP2_MOUSE, Q8BI06|CEMIP_MOUSE	Q9UHN6|CEIP2_HUMAN
																																										Q5MJS3|FA20C_MOUSE, Q8CID3|FA20A_MOUSE	Q96MK3|FA20A_HUMAN
																																										Q30D77|COOA1_MOUSE, Q5QNQ9|CORA1_MOUSE	Q17RW2|COOA1_HUMAN
																																										Q5SSH7|ZZEF1_MOUSE, Q8K2H6|APC10_MOUSE	Q9UM13|APC10_HUMAN
																																										Q5SUC9|SCO1_MOUSE, Q8VCL2|SCO2_MOUSE	O75880|SCO1_HUMAN
																																										P05977|MYL1_MOUSE, Q60605|MYL6_MOUSE	P60660|MYL6_HUMAN
																																										Q60687|FSHB_MOUSE, Q812B2|GPHB5_MOUSE	P01225|FSHB_HUMAN
																																										Q60841|RELN_MOUSE, Q8VCC9|SPON1_MOUSE	Q9HCB6|SPON1_HUMAN
																																										Q60963|PAFA_MOUSE, Q8VDG7|PAFA2_MOUSE	Q13093|PAFA_HUMAN
																																										Q61205|PA1B3_MOUSE, Q61206|PA1B2_MOUSE	P68402|PA1B2_HUMAN
																																										Q61210|ARHG1_MOUSE, Q8R4H2|ARHGC_MOUSE	Q92888|ARHG1_HUMAN
																																										Q61330|CNTN2_MOUSE, Q7TNR6|IGS21_MOUSE	Q02246|CNTN2_HUMAN
																																										Q3U0X8|TACT_MOUSE, Q61490|CD166_MOUSE	Q13740|CD166_HUMAN
																																										Q61646|HPT_MOUSE	P00738|HPT_HUMAN, P00739|HPTR_HUMAN
																																										Q61810|LTBP3_MOUSE, Q8CG19|LTBP1_MOUSE	Q14766|LTBP1_HUMAN
																																										Q61955|KLK8_MOUSE	O60259|KLK8_HUMAN, Q9UKR0|KLK12_HUMAN
																																										Q62077|PLCG1_MOUSE, Q8CIH5|PLCG2_MOUSE	P19174|PLCG1_HUMAN
																																										Q62348|TSN_MOUSE, Q9QZE7|TSNAX_MOUSE	Q15631|TSN_HUMAN
																																										Q62351|TFR1_MOUSE, Q9JKX3|TFR2_MOUSE	P02786|TFR1_HUMAN
																																										Q62386|IL17_MOUSE, Q7TNI7|IL17F_MOUSE	Q96PD4|IL17F_HUMAN
																																										Q62401|CCL12_MOUSE	P13500|CCL2_HUMAN, P80098|CCL7_HUMAN
																																										Q64010|CRK_MOUSE, Q9QY53|NPHP1_MOUSE	P46108|CRK_HUMAN
																																										P57785|LFTY2_MOUSE, Q64280|LFTY1_MOUSE	O00292|LFTY2_HUMAN
																																										P70225|I11RB_MOUSE, Q64385|I11RA_MOUSE	Q14626|I11RA_HUMAN
																																										Q64700|RBL2_MOUSE, Q64701|RBL1_MOUSE	Q08999|RBL2_HUMAN
																																										Q5M6W3|CLHC1_MOUSE, Q68FD5|CLH1_MOUSE	Q00610|CLH1_HUMAN
																																										Q68FD7|FNIP1_MOUSE, Q80TD3|FNIP2_MOUSE	Q9P278|FNIP2_HUMAN
																																										Q69ZU6|THS7A_MOUSE, Q6P4U0|THS7B_MOUSE	Q9UPZ6|THS7A_HUMAN
																																										Q6P5E6|GGA2_MOUSE, Q8R0H9|GGA1_MOUSE	Q9UJY5|GGA1_HUMAN
																																										Q6Q899|RIGI_MOUSE, Q8BGE5|FANCM_MOUSE	O95786|RIGI_HUMAN
																																										Q3TGF2|F107B_MOUSE, Q78TU8|F107A_MOUSE	Q9H098|F107B_HUMAN
																																										Q7M761|OVCH2_MOUSE, Q9CR35|CTRB1_MOUSE	P17538|CTRB1_HUMAN
																																										Q7TPG5|TAFA4_MOUSE, Q7TPG6|TAFA3_MOUSE	Q96LR4|TAFA4_HUMAN
																																										Q80TJ1|CAPS1_MOUSE, Q8BYR5|CAPS2_MOUSE	Q86UW7|CAPS2_HUMAN
																																										Q80TT8|CUL9_MOUSE, Q8VE73|CUL7_MOUSE	Q8IWT3|CUL9_HUMAN
																																										Q0II04|NEBL_MOUSE, Q80XB4|NRAP_MOUSE	Q86VF7|NRAP_HUMAN
																																										Q80XF5|I22R2_MOUSE, Q80XZ4|I22R1_MOUSE	Q969J5|I22R2_HUMAN
																																										Q80XG9|LRRT4_MOUSE, Q8BZ81|LRRT3_MOUSE	Q86VH4|LRRT4_HUMAN
																																										Q80YX1|TENA_MOUSE	P22105|TENX_HUMAN, P24821|TENA_HUMAN
																																										Q8BFU0|RSPO2_MOUSE, Q8BJ73|RSPO4_MOUSE	Q2I0M5|RSPO4_HUMAN
																																										Q8BGA3|LRRT2_MOUSE, Q8K377|LRRT1_MOUSE	O43300|LRRT2_HUMAN
																																										Q8BGI3|INSI1_MOUSE, Q91WG1|INSI2_MOUSE	O15503|INSI1_HUMAN
																																										Q8BGV3|TACD2_MOUSE, Q99JW5|EPCAM_MOUSE	P16422|EPCAM_HUMAN
																																										Q8BH06|I17RE_MOUSE, Q8K4C2|I17RC_MOUSE	Q8NAC3|I17RC_HUMAN
																																										Q8BH61|F13A_MOUSE, Q9JLF6|TGM1_MOUSE	P00488|F13A_HUMAN
																																										Q8BHK6|SLAF7_MOUSE, Q9D3G2|SLAF8_MOUSE	Q9NQ25|SLAF7_HUMAN
																																										Q8BIF2|RFOX3_MOUSE, Q9JJ43|RFOX1_MOUSE	A6NFN3|RFOX3_HUMAN
																																										Q8BJU0|SGTA_MOUSE, Q8VD33|SGTB_MOUSE	O43765|SGTA_HUMAN
																																										Q8BLY1|SMOC1_MOUSE, Q8CD91|SMOC2_MOUSE	Q9H4F8|SMOC1_HUMAN
																																										Q8BUG2|CNDP1_MOUSE, Q9D1A2|CNDP2_MOUSE	Q96KN2|CNDP1_HUMAN
																																										Q8BUI3|LRWD1_MOUSE, Q920A0|OPT_MOUSE	Q9UBM4|OPT_HUMAN
																																										Q4KML4|ABRAL_MOUSE, Q8BUZ1|ABRA_MOUSE	Q9P1F3|ABRAL_HUMAN
																																										Q8BKU8|TM87B_MOUSE, Q8BXN9|TM87A_MOUSE	Q96K49|TM87B_HUMAN
																																										Q8BYM8|SYCM_MOUSE, Q9ER72|SYCC_MOUSE	P49589|SYCC_HUMAN
																																										Q8BZF8|PGM5_MOUSE, Q9D0F9|PGM1_MOUSE	P36871|PGM1_HUMAN
																																										Q8C165|P20D1_MOUSE, Q99JW2|ACY1_MOUSE	Q03154|ACY1_HUMAN
																																										Q8CEE0|CEP57_MOUSE, Q8VDS7|CE57L_MOUSE	Q86XR8|CEP57_HUMAN
																																										Q3SXB8|COL11_MOUSE, Q8CF98|COL10_MOUSE	Q9BWP8|COL11_HUMAN
																																										Q8CFG8|CS1B_MOUSE, Q8CG14|CS1A_MOUSE	P09871|C1S_HUMAN
																																										Q8CFX1|G6PE_MOUSE, Q9CQ60|6PGL_MOUSE	O95479|G6PE_HUMAN
																																										Q8CGK3|LONM_MOUSE, Q9DBN5|LONP2_MOUSE	P36776|LONM_HUMAN
																																										Q8CI19|PDGFC_MOUSE, Q925I7|PDGFD_MOUSE	Q9GZP0|PDGFD_HUMAN
																																										Q8CJ26|NRADD_MOUSE, Q9Z0W1|TNR16_MOUSE	P08138|TNR16_HUMAN
																																										Q8CJ67|STAU2_MOUSE, Q9Z108|STAU1_MOUSE	O95793|STAU1_HUMAN
																																										Q8JZM8|MUC4_MOUSE, Q9DBX3|SUSD2_MOUSE	Q9UGT4|SUSD2_HUMAN
																																										Q62471|VNS1_MOUSE, Q8K1H9|OBP2A_MOUSE	Q9NY56|OBP2A_HUMAN
																																										Q8K2C7|OS9_MOUSE, Q8VEH8|ERLEC_MOUSE	Q96DZ1|ERLEC_HUMAN
																																										Q8K387|UBP45_MOUSE, Q99LG0|UBP16_MOUSE	Q9Y5T5|UBP16_HUMAN
																																										Q80YT7|MYOME_MOUSE, Q8K389|CK5P2_MOUSE	Q5VU43|MYOME_HUMAN
																																										Q8K3G9|DP13B_MOUSE, Q8K3H0|DP13A_MOUSE	Q9UKG1|DP13A_HUMAN
																																										Q8K4C5|IL17C_MOUSE	Q8TAD2|IL17D_HUMAN, Q9P0M4|IL17C_HUMAN
																																										Q8C850|SCAR3_MOUSE, Q8K4Q8|COL12_MOUSE	Q5KU26|COL12_HUMAN
																																										Q8R054|SRPX2_MOUSE, Q9R0M3|SRPX_MOUSE	P78539|SRPX_HUMAN
																																										Q7TS72|IP3KC_MOUSE, Q8R071|IP3KA_MOUSE	P23677|IP3KA_HUMAN
																																										Q8BPG6|SUMF2_MOUSE, Q8R0F3|SUMF1_MOUSE	Q8NBK3|SUMF1_HUMAN
																																										Q8R180|ERO1A_MOUSE, Q8R2E9|ERO1B_MOUSE	Q86YB8|ERO1B_HUMAN
																																										Q8BUB6|UST_MOUSE, Q8R3H7|HS2ST_MOUSE	Q9Y2C2|UST_HUMAN
																																										Q8BWD8|CDK19_MOUSE, Q8R3L8|CDK8_MOUSE	P49336|CDK8_HUMAN
																																										Q8R4T9|UT2_MOUSE, Q8VHL0|UT1_MOUSE	Q15849|UT2_HUMAN
																																										Q8VDQ1|PTGR2_MOUSE, Q91YR9|PTGR1_MOUSE	Q14914|PTGR1_HUMAN
																																										E9Q7P9|CDHR2_MOUSE, Q8VHP6|CDHR1_MOUSE	Q9BYE9|CDHR2_HUMAN
																																										Q91V92|ACLY_MOUSE, Q9WUM5|SUCA_MOUSE	P53396|ACLY_HUMAN
																																										Q91WS0|CISD1_MOUSE, Q9CQB5|CISD2_MOUSE	Q8N5K1|CISD2_HUMAN
																																										Q6P2L7|GOLM2_MOUSE, Q91XA2|GOLM1_MOUSE	Q8NBJ4|GOLM1_HUMAN
																																										Q91XD2|LIMS2_MOUSE, Q99JW4|LIMS1_MOUSE	P48059|LIMS1_HUMAN
																																										A2AUY4|BAZ2B_MOUSE, Q91YE5|BAZ2A_MOUSE	Q9UIF8|BAZ2B_HUMAN
																																										Q91ZV7|PLDX1_MOUSE, Q9DC11|PXDC2_MOUSE	Q6UX71|PXDC2_HUMAN
																																										Q8BYU6|TOIP2_MOUSE, Q921T2|TOIP1_MOUSE	Q8NFQ8|TOIP2_HUMAN
																																										Q80T79|CSMD3_MOUSE, Q923L3|CSMD1_MOUSE	Q7Z408|CSMD2_HUMAN
																																										Q641P0|ARP3B_MOUSE, Q99JY9|ARP3_MOUSE	P61158|ARP3_HUMAN
																																										Q99P68|SOST_MOUSE, Q9CQN4|SOSD1_MOUSE	Q9BQB4|SOST_HUMAN
																																										Q5SSH8|NEUFC_MOUSE, Q9CQ45|NENF_MOUSE	Q8WUJ1|NEUFC_HUMAN
																																										Q8C7K6|PCYXL_MOUSE, Q9CQF9|PCYOX_MOUSE	Q9UHG3|PCYOX_HUMAN
																																										Q8C351|LAYN_MOUSE, Q9CXM0|CHODL_MOUSE	Q6UX15|LAYN_HUMAN
																																										Q91XD7|CREL1_MOUSE, Q9CYA0|CREL2_MOUSE	Q96HD1|CREL1_HUMAN
																																										Q8BQ47|CNPY4_MOUSE, Q9DAU1|CNPY3_MOUSE	Q9BT09|CNPY3_HUMAN
																																										Q80TM6|R3HD2_MOUSE, Q9DCB4|ARP21_MOUSE	Q9UBL0|ARP21_HUMAN
																																										Q9EP64|TNMD_MOUSE, Q9Z1F6|CNMD_MOUSE	O75829|CNMD_HUMAN
																																										Q9JHK5|PLEK_MOUSE, Q9WV52|PLEK2_MOUSE	P08567|PLEK_HUMAN
																																										Q9JJY8|IL22B_MOUSE, Q9JJY9|IL22_MOUSE	Q9GZX6|IL22_HUMAN
																																										Q9JKE1|TREM3_MOUSE, Q9JKE2|TREM1_MOUSE	Q9NP99|TREM1_HUMAN
																																										Q8R0L1|STAP2_MOUSE, Q9JM90|STAP1_MOUSE	Q9ULZ2|STAP1_HUMAN
																																										Q9QXX0|JAG1_MOUSE, Q9QYE5|JAG2_MOUSE	P78504|JAG1_HUMAN
																																										Q9QZK2|BCAR3_MOUSE, Q9QZS8|SH2D3_MOUSE	O75815|BCAR3_HUMAN
																																										Q9QZM4|TR10B_MOUSE	O14763|TR10B_HUMAN, Q9UBN6|TR10D_HUMAN
																																										Q8BH70|FBXL4_MOUSE, Q9QZN1|FXL17_MOUSE	Q9UKA2|FBXL4_HUMAN
																																										Q8CAE9|PDXL2_MOUSE, Q9R0M4|PODXL_MOUSE	Q9NZ53|PDXL2_HUMAN
																																										Q9R182|ANGL3_MOUSE, Q9Z1P8|ANGL4_MOUSE	Q9BY76|ANGL4_HUMAN
																																										Q8VD31|TPSNR_MOUSE, Q9R233|TPSN_MOUSE	Q68D85|NR3L1_HUMAN
																																										O88338|CAD16_MOUSE, Q9WTR5|CAD13_MOUSE	P55290|CAD13_HUMAN
																																										Q9WV84|NDKM_MOUSE, Q9WV85|NDK3_MOUSE	Q13232|NDK3_HUMAN
																																										Q8C570|RAE1L_MOUSE, Q9WVA3|BUB3_MOUSE	O43684|BUB3_HUMAN
																																										Q9QZ25|VNN3_MOUSE, Q9Z0K8|VNN1_MOUSE	O95497|VNN1_HUMAN
																																										Q9Z0M6|AGRE5_MOUSE	P48960|AGRE5_HUMAN, Q9UHX3|AGRE2_HUMAN
																																										Q9Z126|PLF4_MOUSE	P02776|PLF4_HUMAN, P10720|PF4V_HUMAN
																																										Q9JIL2|CCL28_MOUSE, Q9Z1X0|CCL27_MOUSE	Q9NRJ3|CCL28_HUMAN
																																										Q91X46|ARHG3_MOUSE, Q9Z206|ARHG8_MOUSE	Q7Z628|ARHG8_HUMAN
																																										D4PHA7|WSCD2_MOUSE, Q80XH4|WSCD1_MOUSE	Q658N2|WSCD1_HUMAN
																																										O35153|BET1L_MOUSE, O35623|BET1_MOUSE	Q9NYM9|BET1L_HUMAN
																																										O35367|KERA_MOUSE, Q9JK53|PRELP_MOUSE	P51888|PRELP_HUMAN
																																										O55226|CHAD_MOUSE, P83503|NYX_MOUSE	O15335|CHAD_HUMAN
																																										O88968|TCO2_MOUSE, P52787|IF_MOUSE	P27352|IF_HUMAN
																																										O89013|OBRG_MOUSE, Q9CQ74|LERL1_MOUSE	O15243|OBRG_HUMAN
																																										P62696|CRBB2_MOUSE, Q9JJU9|CRBB3_MOUSE	P43320|CRBB2_HUMAN
																																										Q07797|LG3BP_MOUSE, Q9DB72|BTBDH_MOUSE	Q08380|LG3BP_HUMAN
																																										Q3USZ8|DIK2A_MOUSE, Q8C3I9|DIK2B_MOUSE	Q9H7Y0|DIK2B_HUMAN
																																										Q5SWW4|MED13_MOUSE, Q6JPI3|MD13L_MOUSE	Q9UHV7|MED13_HUMAN
																																										Q61458|CCNH_MOUSE, Q62447|CCNC_MOUSE	P24863|CCNC_HUMAN
																																										Q61878|PRG2_MOUSE, Q9JL95|PRG3_MOUSE	Q9Y2Y8|PRG3_HUMAN
																																										Q62266|SPR1A_MOUSE, Q62267|SPR1B_MOUSE	Q9UBC9|SPRR3_HUMAN
																																										Q6IRU7|CEP78_MOUSE, Q91VI7|RINI_MOUSE	P13489|RINI_HUMAN
																																										Q6PDH4|RNB3L_MOUSE, Q9CT10|RANB3_MOUSE	Q9H6Z4|RANB3_HUMAN
																																										Q7TPG7|TAFA2_MOUSE, Q91WE9|TAFA5_MOUSE	Q8N3H0|TAFA2_HUMAN
																																										Q8BGA9|OXA1L_MOUSE, Q8VC74|COX18_MOUSE	Q8N8Q8|COX18_HUMAN
																																										Q8BS40|CPTP_MOUSE, Q8K0R6|GLTD2_MOUSE	A6NH11|GLTD2_HUMAN
																																										Q8CFG9|C1RB_MOUSE, Q8CG16|C1RA_MOUSE	P00736|C1R_HUMAN
																																										Q3UPR0|SHSA3_MOUSE, Q8QZV2|SHSA2_MOUSE	A0PJX4|SHSA3_HUMAN
																																										Q8BVP6|LYPD4_MOUSE, Q8R2S8|CD177_MOUSE	Q8N6Q3|CD177_HUMAN
																																										Q91VA6|PDIP2_MOUSE, Q9DC63|FBX3_MOUSE	Q9UK99|FBX3_HUMAN
																																										Q8VCR7|ABHEB_MOUSE, Q922Q6|ABHEA_MOUSE	Q9BUJ0|ABHEA_HUMAN
																																										Q99P27|PG12B_MOUSE, Q9EPR2|PG12A_MOUSE	Q9BX93|PG12B_HUMAN
																																										Q3SYP2|CTRC_MOUSE, Q9CQ52|CEL3B_MOUSE	Q99895|CTRC_HUMAN
																																										Q62189|SNRPA_MOUSE, Q9CQI7|RU2B_MOUSE	P09012|SNRPA_HUMAN
																																										Q9D4J1|EFHD1_MOUSE, Q9D8Y0|EFHD2_MOUSE	Q9BUP0|EFHD1_HUMAN
																																										Q62394|ZN185_MOUSE, Q9EQG3|SCEL_MOUSE	O95171|SCEL_HUMAN
																																										P56203|CATW_MOUSE, Q9R013|CATF_MOUSE	Q9UBX1|CATF_HUMAN
																																										Q9R0Q6|ARC1A_MOUSE, Q9WV32|ARC1B_MOUSE	O15143|ARC1B_HUMAN
																																										Q8CHK2|REL3_MOUSE, Q9WUG6|INSL5_MOUSE	Q9Y5Q6|INSL5_HUMAN
																																										Q8BGD9|IF4B_MOUSE, Q9WUK2|IF4H_MOUSE	Q15056|IF4H_HUMAN
																																										P13412|TNNI2_MOUSE, Q9WUZ5|TNNI1_MOUSE	P48788|TNNI2_HUMAN
																																										D3YUE4|F151B_MOUSE, Q8QZW3|F151A_MOUSE	Q8WW52|F151A_HUMAN
																																										O35682|MYADM_MOUSE, Q08AU7|MADL2_MOUSE	Q96S97|MYADM_HUMAN
																																										O70354|CAH11_MOUSE, P61215|CAH10_MOUSE	Q9NS85|CAH10_HUMAN
																																										P01881|IGHD_MOUSE, P01882|IGHDM_MOUSE	P01880|IGHD_HUMAN
																																										P61939|THBG_MOUSE, Q9D7D2|SPA9_MOUSE	P05543|THBG_HUMAN
																																										P62810|WFD18_MOUSE, Q14AE4|WFDC3_MOUSE	Q8IUB2|WFDC3_HUMAN
																																										Q3UGC7|EI3JA_MOUSE, Q66JS6|EI3JB_MOUSE	O75822|EIF3J_HUMAN
																																										Q3UHH8|GXLT1_MOUSE, Q810K9|GXLT2_MOUSE	Q4G148|GXLT1_HUMAN
																																										Q3UUF8|AN34B_MOUSE, Q8BLB8|AN34C_MOUSE	P0C6C1|AN34C_HUMAN
																																										Q3UZ01|RNPC3_MOUSE, Q8JZV4|RBM41_MOUSE	Q96LT9|RNPC3_HUMAN
																																										Q4VK74|IFNL2_MOUSE, Q8CGK6|IFNL3_MOUSE	Q8IZJ0|IFNL2_HUMAN
																																										Q571E5|PRS53_MOUSE, Q9ER10|BSSP4_MOUSE	Q9GZN4|BSSP4_HUMAN
																																										Q5HZI9|S2551_MOUSE, Q8C0K5|GDC_MOUSE	P16260|GDC_HUMAN
																																										Q80V23|ZNF32_MOUSE, Q810A1|ZNF18_MOUSE	P17022|ZNF18_HUMAN
																																										Q8BRJ3|RELL2_MOUSE, Q8K2J7|RELL1_MOUSE	Q8IUW5|RELL1_HUMAN
																																										Q8BT20|ISK6_MOUSE, Q9D256|ISK12_MOUSE	Q5DT21|ISK9_HUMAN
																																										Q8BYI8|F234B_MOUSE, Q8C0Z1|F234A_MOUSE	A2RU67|F234B_HUMAN
																																										Q8K064|F174B_MOUSE, Q9D3L0|F174A_MOUSE	Q8TBP5|F174A_HUMAN
																																										Q8K5B2|MCFD2_MOUSE, Q8R1U2|CGRE1_MOUSE	Q8NI22|MCFD2_HUMAN
																																										Q7TPX9|LEGLB_MOUSE, Q8VED9|LEGL_MOUSE	Q3ZCW2|LEGL_HUMAN
																																										Q91WT4|DJC17_MOUSE, Q9R022|DJC12_MOUSE	Q9NVM6|DJC17_HUMAN
																																										Q91ZV3|DCBD2_MOUSE, Q9D4J3|DCBD1_MOUSE	Q96PD2|DCBD2_HUMAN
																																										Q9CQI3|GMFB_MOUSE, Q9ERL7|GMFG_MOUSE	O60234|GMFG_HUMAN
																																										Q9D187|CIA2B_MOUSE, Q9DCL2|CIA2A_MOUSE	Q9H5X1|CIA2A_HUMAN
																																										Q9DCT5|SDF2_MOUSE, Q9ESP1|SDF2L_MOUSE	Q9HCN8|SDF2L_HUMAN
																																										Q921W8|SCT1A_MOUSE, Q9JL59|SCT1B_MOUSE	Q8WVN6|SCTM1_HUMAN
																																										Q9R1Q8|TAGL3_MOUSE, Q9WVA4|TAGL2_MOUSE	P37802|TAGL2_HUMAN
																																										Q0VBF2|TM52B_MOUSE, Q9D702|TMM52_MOUSE	Q8NDY8|TMM52_HUMAN
																																										Q8BXZ0|CTXN3_MOUSE, Q8K129|CTXN1_MOUSE	Q4LDR2|CTXN3_HUMAN
																																										A1E960|ODAM_MOUSE	A1E959|ODAM_HUMAN
																																										A2AIV2|VIR_MOUSE	Q69YN4|VIR_HUMAN
																																										A2AIW0|ENTR1_MOUSE	Q96C92|ENTR1_HUMAN
																																										A2AVA0|SVEP1_MOUSE	Q4LDE5|SVEP1_HUMAN
																																										A2RSY6|TRM1L_MOUSE	Q7Z2T5|TRM1L_HUMAN
																																										A6H6E2|MMRN2_MOUSE	Q9H8L6|MMRN2_HUMAN
																																										A6X935|ITIH4_MOUSE	Q14624|ITIH4_HUMAN
																																										B9EKR1|PTPRZ_MOUSE	P23471|PTPRZ_HUMAN
																																										D7PDD4|G6B_MOUSE	O95866|G6B_HUMAN
																																										E9PUN2|NRX2B_MOUSE	P58401|NRX2B_HUMAN
																																										E9PV24|FIBA_MOUSE	P02671|FIBA_HUMAN
																																										E9Q414|APOB_MOUSE	P04114|APOB_HUMAN
																																										E9Q5F9|SETD2_MOUSE	Q9BYW2|SETD2_HUMAN
																																										E9Q9K5|TRDN_MOUSE	Q13061|TRDN_HUMAN
																																										F6ZDS4|TPR_MOUSE	P12270|TPR_HUMAN
																																										O08545|EFNA3_MOUSE	P52797|EFNA3_HUMAN
																																										O08573|LEG9_MOUSE	O00182|LEG9_HUMAN
																																										O08644|EPHB6_MOUSE	O15197|EPHB6_HUMAN
																																										O08677|KNG1_MOUSE	P01042|KNG1_HUMAN
																																										O08689|GDF8_MOUSE	O14793|GDF8_HUMAN
																																										O08709|PRDX6_MOUSE	P30041|PRDX6_HUMAN
																																										O08746|MATN2_MOUSE	O00339|MATN2_HUMAN
																																										O08749|DLDH_MOUSE	P09622|DLDH_HUMAN
																																										O08795|GLU2B_MOUSE	P14314|GLU2B_HUMAN
																																										O08852|PKD1_MOUSE	P98161|PKD1_HUMAN
																																										O08859|TSG6_MOUSE	P98066|TSG6_HUMAN
																																										O09051|GUC2B_MOUSE	Q16661|GUC2B_HUMAN
																																										O09107|INSL3_MOUSE	P51460|INSL3_HUMAN
																																										O09114|PTGDS_MOUSE	P41222|PTGDS_HUMAN
																																										O09131|GSTO1_MOUSE	P78417|GSTO1_HUMAN
																																										O09164|SODE_MOUSE	P08294|SODE_HUMAN
																																										O35188|X3CL1_MOUSE	P78423|X3CL1_HUMAN
																																										O35206|COFA1_MOUSE	P39059|COFA1_HUMAN
																																										O35305|TNR11_MOUSE	Q9Y6Q6|TNR11_HUMAN
																																										O35393|EFNB3_MOUSE	Q15768|EFNB3_HUMAN
																																										O35622|FGF15_MOUSE	O95750|FGF19_HUMAN
																																										O35658|C1QBP_MOUSE	Q07021|C1QBP_HUMAN
																																										O35701|MATN3_MOUSE	O15232|MATN3_HUMAN
																																										O35714|TNR18_MOUSE	Q9Y5U5|TNR18_HUMAN
																																										O35903|CCL25_MOUSE	O15444|CCL25_HUMAN
																																										O35930|GP1BA_MOUSE	P07359|GP1BA_HUMAN
																																										O35943|FRDA_MOUSE	Q16595|FRDA_HUMAN
																																										O54693|EDA_MOUSE	Q92838|EDA_HUMAN
																																										O54824|IL16_MOUSE	Q14005|IL16_HUMAN
																																										O54908|DKK1_MOUSE	O94907|DKK1_HUMAN
																																										O54951|SEM6B_MOUSE	Q9H3T3|SEM6B_HUMAN
																																										O54992|MAPK5_MOUSE	Q8IW41|MAPK5_HUMAN
																																										O54998|FKBP7_MOUSE	Q9Y680|FKBP7_HUMAN
																																										O55038|CXL13_MOUSE	O43927|CXL13_HUMAN
																																										O55103|PRAX_MOUSE	Q8IVF2|AHNK2_HUMAN
																																										O55111|DSG2_MOUSE	Q14126|DSG2_HUMAN
																																										O55188|DMP1_MOUSE	Q13316|DMP1_HUMAN
																																										O55222|ILK_MOUSE	Q13418|ILK_HUMAN
																																										O55230|RA51D_MOUSE	O75771|RA51D_HUMAN
																																										O70133|DHX9_MOUSE	Q08211|DHX9_HUMAN
																																										O70281|TPST1_MOUSE	O60507|TPST1_HUMAN
																																										O70362|PHLD_MOUSE	P80108|PHLD_HUMAN
																																										O70394|I27RA_MOUSE	Q6UWB1|I27RA_HUMAN
																																										O70404|VAMP8_MOUSE	Q9BV40|VAMP8_HUMAN
																																										O70456|1433S_MOUSE	P31947|1433S_HUMAN
																																										O70460|CCL19_MOUSE	Q99731|CCL19_HUMAN
																																										O70514|FGFP1_MOUSE	Q14512|FGFP1_HUMAN
																																										O70628|PDE9A_MOUSE	O76083|PDE9A_HUMAN
																																										O88174|MCP_MOUSE	P15529|MCP_HUMAN
																																										O88322|NID2_MOUSE	Q14112|NID2_HUMAN
																																										O88393|TGBR3_MOUSE	Q03167|TGBR3_HUMAN
																																										O88507|CNTFR_MOUSE	P26992|CNTFR_HUMAN
																																										O88697|STK16_MOUSE	O75716|STK16_HUMAN
																																										O88783|FA5_MOUSE	P12259|FA5_HUMAN
																																										O88856|TPST2_MOUSE	O60704|TPST2_HUMAN
																																										O88890|SH21A_MOUSE	O60880|SH21A_HUMAN
																																										O88947|FA10_MOUSE	P00742|FA10_HUMAN
																																										O89020|AFAM_MOUSE	P43652|AFAM_HUMAN
																																										O89093|CCL20_MOUSE	P78556|CCL20_HUMAN
																																										O89098|CYTF_MOUSE	O76096|CYTF_HUMAN
																																										O89103|C1QR1_MOUSE	Q9NPY3|C1QR1_HUMAN
																																										P00493|HPRT_MOUSE	P00492|HPRT_HUMAN
																																										P00920|CAH2_MOUSE	P00918|CAH2_HUMAN
																																										P01027|CO3_MOUSE	P01024|CO3_HUMAN
																																										P01132|EGF_MOUSE	P01133|EGF_HUMAN
																																										P01193|COLI_MOUSE	P01189|COLI_HUMAN
																																										P01216|GLHA_MOUSE	P01215|GLHA_HUMAN
																																										P01575|IFNB_MOUSE	P01574|IFNB_HUMAN
																																										P01580|IFNG_MOUSE	P01579|IFNG_HUMAN
																																										P01587|CSF2_MOUSE	P04141|CSF2_HUMAN
																																										P01590|IL2RA_MOUSE	P01589|IL2RA_HUMAN
																																										P01592|IGJ_MOUSE	P01591|IGJ_HUMAN
																																										P01731|CD8A_MOUSE	P01732|CD8A_HUMAN
																																										P01872|IGHM_MOUSE	P01871|IGHM_HUMAN
																																										P01887|B2MG_MOUSE	P61769|B2MG_HUMAN
																																										P01942|HBA_MOUSE	P69905|HBA_HUMAN
																																										P02772|FETA_MOUSE	P02771|FETA_HUMAN
																																										P03953|CFAD_MOUSE	P00746|CFAD_HUMAN
																																										P03995|GFAP_MOUSE	P14136|GFAP_HUMAN
																																										P04186|CFAB_MOUSE	P00751|CFAB_HUMAN
																																										P04202|TGFB1_MOUSE	P01137|TGFB1_HUMAN
																																										P04351|IL2_MOUSE	P60568|IL2_HUMAN
																																										P04925|PRIO_MOUSE	P04156|PRIO_HUMAN
																																										P05017|IGF1_MOUSE	P05019|IGF1_HUMAN
																																										P05125|ANF_MOUSE	P01160|ANF_HUMAN
																																										P05532|KIT_MOUSE	P10721|KIT_HUMAN
																																										P05622|PGFRB_MOUSE	P09619|PGFRB_HUMAN
																																										P06332|CD4_MOUSE	P01730|CD4_HUMAN
[truncated: 827 more rows]

## Sheet: Relevant human aging list,n=272
Table S2. Found orthogroups of aging genes in humans and model organisms.
[truncated: 255 more rows]
